# Supplementary material for: Lower viral evolutionary pressure under stable versus fluctuating conditions in subzero Arctic brines
Source: Microbiome. 2023 Aug 7;11:174. doi: 10.1186/s40168-023-01619-6 (PMC10405475; doi:10.1186/s40168-023-01619-6)
Supplement: Supplementary file 2 — Additional file 1: Table S1. Viromic statistics and viral concentrations of four samples. Table S2. Comparison in virus recovery from short- and long-read assemblies. Table S3. Size summary of vOTUs from CB17. The two assembly types (i.e., short+long-read assembly and short-read-only assesmbly) had identical sequencing depth, as described in Table S2. Table S4. Size summary of vOTUs from CB18. The two assembly types (i.e., short+long-read assembly and short-read-only assesmbly) had identical sequencing depth, as described in Table S2. Table S5. Taxonomic assignments and viral cluster summary. Viruses from this study, the NCBI RefSeq database, and 250 environmental metagenomes were included for clustering analysis. The environmental metagenomes included samples from below ecosystems: global oceans (GOV2 dataset), deep ocean water, deep ocean sediment, surfacer layer (top 1 meter) of permafrost (IsoGenie), soil, air, glacier cryoconite, glacier ice core, and lake water. Table S6. Viral cluster summary of the two vOTUs encoding fatty acid desaturase (FAD) genes. The two vOTUs are vOTU105_CB18_230153 and vOTU43_CB18_222366. Viral contigs that connected to above two vOTUs from Figure S4 and Table S5 were used for network analysis in this Table. Table S7. Putative gene annotations of the 11,088 vOTUs from this study. Genes were annotated by comparing them to three databases PFAM, KEGG, and Uniref using DRAMv. Table S8. Gene annotation and phage gene identification of the vOTU vOTU4_CB17_43158 encoding the AMG espG.The methods used for gene annotation and phage gene identification are described in the legend of Fig. 5. Table S9. Tests for selection pressure of epsG gene using site and free-ratio models. Table S10. Summay and annotations of all brine viral genes under positive selection. The 23 putative phage tail fiber genes were highlighted in grey (i.e., Rows 3-25). Table S11. Scripts used for quality control of the short-read viromes based on DOE Joint Genome Institute' [file 40168_2023_1619_MOESM1_ESM.xlsx]

## Sheet: Table S1
Table S1. Viromic statistics and viral concentrations of four samples
Sample	QC bases No.	vOTU No.		Percentage of reads mapped to vOTUs ≥5kb	Viral concentration (count/ml)
		Length ≥5kb	Length ≥10kb	≥ 5 kb
CB17 (cryopeg brine)	18550506394	442	327	0.8674	124000000
CB18 (cryopeg brine)	22381389243	554	357	0.9764	352000000
SB (sea-ice brine)	11296230967	5084	2978	0.6405	153000
SW (seawater)	22885800517	10188	5674	0.5878	280000
Total	75113927121	11088	6142	0.781	/

## Sheet: Table S2
Table S2. Comparison in virus recovery from short- and long-read assemblies
Sample	Assembly type	Reads type	QC reads (bp)			vOTU number				Total length (≥5kb)
Sample			Short reads	Long reads	Total	≥5kb	≥10kb	≥25kb	≥50kb	Total length (??5kb)
CB17	Spades	Short-read-only	9200000000	0	9200000000	236	132	58	11	4485347
	Hybrid Spades	Short+long-read	4600000000	4600000000	9200000000	226	135	71	17	4938567
	Pilon	Short+long-read	4600000000	4600000000	9200000000	114	100	71	25	4279221
	Hybrid Spades + Pilon	Short+long-read	4600000000	4600000000	9200000000	253	168	105	31	6721779
	Hybrid Spades + Pilon + Spades	Short+long-read + Short-read-only	4600000000	4600000000	9200000000	283	179	104	31	7098472
CB18	Spades	Short-read-only	13338007318	0	13338007318	366	216	84	19	6916237
	Hybrid Spades	Short+long-read	6669003659	6669003659	13338007318	393	221	91	22	7470733
	Pilon	Short+long-read	6669003659	6669003659	13338007318	165	153	111	31	6141748
	Hybrid Spades + Pilon	Short+long-read	6669003659	6669003659	13338007318	402	266	146	35	9727299
	Hybrid Spades + Pilon + Spades	Short+long-read + Short-read-only	6669003659	6669003659	20007010977	457	300	161	37	10792175

## Sheet: Table S3
Table S3. Size summary of vOTUs from CB17. The two assembly types (i.e., short+long-read assembly and short-read-only assesmbly) had identical sequencing depth, as described in Table S2.
vOTU ID	vOTU size (total # of viral contigs in a vOTU)	# of viral contigs from Pilon + Hybrid assemblies (short+long-read assembly)	# of viral contigs from Spades assembly (short-read-only assembly)
vOTU_6	7	1	6
vOTU_5	5	1	4
vOTU_39	5	1	4
vOTU_7	4	1	3
vOTU_14	4	1	3
vOTU_23	4	1	3
vOTU_34	4	1	3
vOTU_58	4	1	3
vOTU_67	4	1	3
vOTU_70	4	1	3
vOTU_98	4	1	3
vOTU_0	3	1	2
vOTU_2	3	2	1
vOTU_3	3	1	2
vOTU_4	3	1	2
vOTU_11	3	1	2
vOTU_16	3	1	2
vOTU_17	3	1	2
vOTU_19	3	1	2
vOTU_22	3	1	2
vOTU_24	3	1	2
vOTU_27	3	1	2
vOTU_31	3	1	2
vOTU_32	3	2	1
vOTU_33	3	1	2
vOTU_41	3	1	2
vOTU_43	3	1	2
vOTU_46	3	1	2
vOTU_49	3	1	2
vOTU_53	3	2	1
vOTU_54	3	1	2
vOTU_59	3	1	2
vOTU_66	3	1	2
vOTU_79	3	1	2
vOTU_90	3	1	2
vOTU_92	3	1	2
vOTU_103	3	1	2
vOTU_112	3	1	2
vOTU_113	3	1	2
vOTU_122	3	1	2
vOTU_125	3	1	2
vOTU_8	2	1	1
vOTU_10	2	1	1
vOTU_18	2	1	1
vOTU_20	2	1	1
vOTU_25	2	1	1
vOTU_26	2	1	1
vOTU_28	2	1	1
vOTU_30	2	1	1
vOTU_35	2	1	1
vOTU_36	2	1	1
vOTU_37	2	1	1
vOTU_40	2	1	1
vOTU_42	2	1	1
vOTU_44	2	1	1
vOTU_45	2	1	1
vOTU_47	2	1	1
vOTU_48	2	1	1
vOTU_51	2	1	1
vOTU_52	2	1	1
vOTU_56	2	1	1
vOTU_57	2	1	1
vOTU_60	2	1	1
vOTU_61	2	1	1
vOTU_62	2	1	1
vOTU_64	2	1	1
vOTU_65	2	1	1
vOTU_68	2	1	1
vOTU_69	2	1	1
vOTU_73	2	1	1
vOTU_74	2	1	1
vOTU_75	2	1	1
vOTU_76	2	1	1
vOTU_77	2	1	1
vOTU_78	2	1	1
vOTU_81	2	1	1
vOTU_82	2	1	1
vOTU_83	2	1	1
vOTU_85	2	1	1
vOTU_86	2	1	1
vOTU_89	2	1	1
vOTU_91	2	1	1
vOTU_95	2	1	1
vOTU_99	2	1	1
vOTU_101	2	1	1
vOTU_106	2	1	1
vOTU_109	2	1	1
vOTU_110	2	1	1
vOTU_115	2	1	1
vOTU_118	2	1	1
vOTU_120	2	1	1
vOTU_121	2	1	1
vOTU_123	2	1	1
vOTU_124	2	1	1
vOTU_127	2	1	1
vOTU_128	2	1	1
vOTU_129	2	1	1
vOTU_130	2	1	1
vOTU_133	2	1	1
vOTU_134	2	1	1
vOTU_136	2	1	1
vOTU_138	2	1	1
vOTU_141	2	1	1
vOTU_142	2	1	1
vOTU_144	2	1	1
vOTU_148	2	1	1
vOTU_149	2	1	1
vOTU_150	2	1	1
vOTU_151	2	1	1
vOTU_154	2	1	1
vOTU_155	2	1	1
vOTU_157	2	1	1
vOTU_163	2	1	1
vOTU_164	2	1	1
vOTU_165	2	1	1
vOTU_166	2	1	1
vOTU_167	2	1	1
vOTU_168	2	1	1
vOTU_169	2	1	1
vOTU_171	2	1	1
vOTU_172	2	1	1
vOTU_174	2	1	1
vOTU_175	2	1	1
vOTU_180	2	1	1
vOTU_183	2	1	1
vOTU_184	2	1	1
vOTU_189	2	1	1
vOTU_190	2	1	1
vOTU_191	2	1	1
vOTU_192	2	1	1
vOTU_196	2	1	1
vOTU_197	2	1	1
vOTU_201	2	1	1
vOTU_203	2	1	1
vOTU_209	2	1	1
vOTU_210	2	1	1
vOTU_212	2	1	1
vOTU_213	2	1	1
vOTU_219	2	1	1
vOTU_228	2	1	1
vOTU_235	2	1	1
vOTU_239	2	1	1
vOTU_244	2	1	1
vOTU_246	2	1	1
vOTU_249	2	1	1
vOTU_253	2	1	1
vOTU_263	2	1	1
vOTU_268	2	1	1
vOTU_274	2	1	1
vOTU_1	1	1	0
vOTU_9	1	1	0
vOTU_12	1	1	0
vOTU_13	1	1	0
vOTU_15	1	1	0
vOTU_21	1	1	0
vOTU_29	1	1	0
vOTU_38	1	1	0
vOTU_50	1	1	0
vOTU_55	1	1	0
vOTU_63	1	1	0
vOTU_71	1	1	0
vOTU_72	1	1	0
vOTU_80	1	1	0
vOTU_84	1	1	0
vOTU_87	1	1	0
vOTU_88	1	1	0
vOTU_93	1	1	0
vOTU_94	1	1	0
vOTU_96	1	1	0
vOTU_97	1	1	0
vOTU_100	1	1	0
vOTU_102	1	1	0
vOTU_104	1	1	0
vOTU_105	1	1	0
vOTU_107	1	1	0
vOTU_108	1	1	0
vOTU_111	1	0	1
vOTU_114	1	1	0
vOTU_116	1	1	0
vOTU_117	1	1	0
vOTU_119	1	1	0
vOTU_126	1	0	1
vOTU_131	1	1	0
vOTU_132	1	1	0
vOTU_135	1	1	0
vOTU_137	1	1	0
vOTU_139	1	1	0
vOTU_140	1	1	0
vOTU_143	1	1	0
vOTU_145	1	1	0
vOTU_146	1	1	0
vOTU_147	1	1	0
vOTU_152	1	0	1
vOTU_153	1	1	0
vOTU_156	1	1	0
vOTU_158	1	0	1
vOTU_159	1	0	1
vOTU_160	1	1	0
vOTU_161	1	1	0
vOTU_162	1	1	0
vOTU_170	1	1	0
vOTU_173	1	0	1
vOTU_176	1	0	1
vOTU_177	1	1	0
vOTU_178	1	1	0
vOTU_179	1	0	1
vOTU_181	1	0	1
vOTU_182	1	1	0
vOTU_185	1	1	0
vOTU_186	1	1	0
vOTU_187	1	1	0
vOTU_188	1	1	0
vOTU_193	1	0	1
vOTU_194	1	1	0
vOTU_195	1	1	0
vOTU_198	1	1	0
vOTU_199	1	0	1
vOTU_200	1	1	0
vOTU_202	1	1	0
vOTU_204	1	1	0
vOTU_205	1	1	0
vOTU_206	1	1	0
vOTU_207	1	0	1
vOTU_208	1	0	1
vOTU_211	1	1	0
vOTU_214	1	1	0
vOTU_215	1	0	1
vOTU_216	1	1	0
vOTU_217	1	1	0
vOTU_218	1	1	0
vOTU_220	1	0	1
vOTU_221	1	1	0
vOTU_222	1	1	0
vOTU_223	1	0	1
vOTU_224	1	1	0
vOTU_225	1	1	0
vOTU_226	1	1	0
vOTU_227	1	1	0
vOTU_229	1	1	0
vOTU_230	1	0	1
vOTU_231	1	1	0
vOTU_232	1	1	0
vOTU_233	1	1	0
vOTU_234	1	0	1
vOTU_236	1	0	1
vOTU_237	1	1	0
vOTU_238	1	1	0
vOTU_240	1	1	0
vOTU_241	1	1	0
vOTU_242	1	0	1
vOTU_243	1	1	0
vOTU_245	1	1	0
vOTU_247	1	0	1
vOTU_248	1	1	0
vOTU_250	1	1	0
vOTU_251	1	1	0
vOTU_252	1	1	0
vOTU_254	1	1	0
vOTU_255	1	0	1
vOTU_256	1	0	1
vOTU_257	1	1	0
vOTU_258	1	1	0
vOTU_259	1	0	1
vOTU_260	1	1	0
vOTU_261	1	1	0
vOTU_262	1	0	1
vOTU_264	1	1	0
vOTU_265	1	1	0
vOTU_266	1	0	1
vOTU_267	1	0	1
vOTU_269	1	1	0
vOTU_270	1	1	0
vOTU_271	1	1	0
vOTU_272	1	1	0
vOTU_273	1	0	1
vOTU_275	1	1	0
vOTU_276	1	1	0
vOTU_277	1	0	1
vOTU_278	1	0	1
vOTU_279	1	0	1
vOTU_280	1	0	1
vOTU_281	1	1	0
vOTU_282	1	0	1

## Sheet: Table S4
Table S4. Size summary of vOTUs from CB18. The two assembly types (i.e., short+long-read assembly and short-read-only assesmbly) had identical sequencing depth, as described in Table S2.
vOTU ID	vOTU size (total # of viral contigs in a vOTU)	# of viral contigs from Pilon + Hybrid assemblies (short+long-read assembly)	# of viral contigs from Spades assembly (short-read-only assembly)
vOTU_0	14	1	13
vOTU_2	9	1	8
vOTU_5	8	1	7
vOTU_53	5	1	4
vOTU_3	4	1	3
vOTU_9	4	1	3
vOTU_16	4	1	3
vOTU_21	4	3	1
vOTU_36	4	1	3
vOTU_44	4	1	3
vOTU_51	4	3	1
vOTU_64	4	1	3
vOTU_72	4	1	3
vOTU_77	4	3	1
vOTU_85	4	3	1
vOTU_123	4	1	3
vOTU_127	4	1	3
vOTU_10	3	1	2
vOTU_12	3	1	2
vOTU_13	3	1	2
vOTU_20	3	1	2
vOTU_25	3	1	2
vOTU_27	3	1	2
vOTU_29	3	1	2
vOTU_30	3	2	1
vOTU_32	3	1	2
vOTU_35	3	1	2
vOTU_38	3	1	2
vOTU_46	3	1	2
vOTU_47	3	1	2
vOTU_48	3	1	2
vOTU_49	3	1	2
vOTU_56	3	1	2
vOTU_58	3	2	1
vOTU_59	3	1	2
vOTU_61	3	2	1
vOTU_74	3	2	1
vOTU_79	3	1	2
vOTU_80	3	1	2
vOTU_81	3	1	2
vOTU_82	3	1	2
vOTU_83	3	1	2
vOTU_84	3	1	2
vOTU_88	3	1	2
vOTU_91	3	1	2
vOTU_99	3	1	2
vOTU_100	3	1	2
vOTU_107	3	1	2
vOTU_110	3	1	2
vOTU_114	3	1	2
vOTU_115	3	1	2
vOTU_119	3	1	2
vOTU_120	3	1	2
vOTU_125	3	1	2
vOTU_128	3	1	2
vOTU_163	3	1	2
vOTU_177	3	1	2
vOTU_183	3	2	1
vOTU_185	3	1	2
vOTU_186	3	2	1
vOTU_212	3	1	2
vOTU_229	3	1	2
vOTU_1	2	1	1
vOTU_4	2	1	1
vOTU_6	2	1	1
vOTU_7	2	1	1
vOTU_8	2	1	1
vOTU_11	2	1	1
vOTU_14	2	1	1
vOTU_17	2	1	1
vOTU_18	2	1	1
vOTU_19	2	1	1
vOTU_22	2	1	1
vOTU_23	2	1	1
vOTU_24	2	1	1
vOTU_26	2	1	1
vOTU_28	2	1	1
vOTU_31	2	1	1
vOTU_33	2	1	1
vOTU_34	2	1	1
vOTU_39	2	1	1
vOTU_40	2	1	1
vOTU_41	2	1	1
vOTU_42	2	1	1
vOTU_50	2	1	1
vOTU_52	2	1	1
vOTU_54	2	1	1
vOTU_55	2	1	1
vOTU_57	2	1	1
vOTU_62	2	1	1
vOTU_63	2	1	1
vOTU_65	2	1	1
vOTU_66	2	1	1
vOTU_67	2	1	1
vOTU_69	2	1	1
vOTU_70	2	1	1
vOTU_73	2	1	1
vOTU_75	2	1	1
vOTU_76	2	1	1
vOTU_78	2	1	1
vOTU_86	2	1	1
vOTU_89	2	1	1
vOTU_90	2	1	1
vOTU_92	2	1	1
vOTU_93	2	1	1
vOTU_94	2	1	1
vOTU_95	2	1	1
vOTU_96	2	1	1
vOTU_97	2	1	1
vOTU_98	2	1	1
vOTU_101	2	1	1
vOTU_102	2	1	1
vOTU_103	2	1	1
vOTU_104	2	1	1
vOTU_105	2	1	1
vOTU_106	2	1	1
vOTU_108	2	1	1
vOTU_109	2	1	1
vOTU_111	2	1	1
vOTU_112	2	1	1
vOTU_113	2	1	1
vOTU_116	2	1	1
vOTU_117	2	1	1
vOTU_118	2	1	1
vOTU_122	2	1	1
vOTU_126	2	1	1
vOTU_129	2	1	1
vOTU_133	2	1	1
vOTU_134	2	1	1
vOTU_135	2	1	1
vOTU_136	2	1	1
vOTU_141	2	1	1
vOTU_147	2	1	1
vOTU_148	2	1	1
vOTU_150	2	1	1
vOTU_152	2	1	1
vOTU_161	2	1	1
vOTU_165	2	1	1
vOTU_168	2	1	1
vOTU_169	2	1	1
vOTU_172	2	1	1
vOTU_173	2	1	1
vOTU_174	2	1	1
vOTU_175	2	1	1
vOTU_176	2	1	1
vOTU_179	2	1	1
vOTU_181	2	1	1
vOTU_182	2	1	1
vOTU_187	2	1	1
vOTU_189	2	1	1
vOTU_191	2	1	1
vOTU_192	2	1	1
vOTU_194	2	1	1
vOTU_197	2	1	1
vOTU_198	2	1	1
vOTU_199	2	1	1
vOTU_200	2	1	1
vOTU_201	2	1	1
vOTU_202	2	1	1
vOTU_204	2	1	1
vOTU_206	2	1	1
vOTU_209	2	1	1
vOTU_210	2	1	1
vOTU_211	2	1	1
vOTU_220	2	1	1
vOTU_222	2	1	1
vOTU_223	2	1	1
vOTU_225	2	1	1
vOTU_226	2	1	1
vOTU_230	2	1	1
vOTU_231	2	1	1
vOTU_236	2	1	1
vOTU_238	2	1	1
vOTU_241	2	1	1
vOTU_245	2	1	1
vOTU_246	2	1	1
vOTU_247	2	1	1
vOTU_253	2	1	1
vOTU_258	2	1	1
vOTU_263	2	1	1
vOTU_265	2	1	1
vOTU_269	2	1	1
vOTU_271	2	1	1
vOTU_273	2	1	1
vOTU_275	2	1	1
vOTU_277	2	1	1
vOTU_278	2	1	1
vOTU_281	2	1	1
vOTU_282	2	1	1
vOTU_289	2	1	1
vOTU_300	2	1	1
vOTU_302	2	1	1
vOTU_303	2	1	1
vOTU_310	2	1	1
vOTU_311	2	1	1
vOTU_313	2	1	1
vOTU_320	2	1	1
vOTU_324	2	1	1
vOTU_336	2	1	1
vOTU_346	2	1	1
vOTU_357	2	1	1
vOTU_361	2	1	1
vOTU_363	2	1	1
vOTU_373	2	1	1
vOTU_378	2	1	1
vOTU_398	2	1	1
vOTU_407	2	1	1
vOTU_408	2	1	1
vOTU_419	2	1	1
vOTU_426	2	1	1
vOTU_434	2	1	1
vOTU_435	2	1	1
vOTU_15	1	1	0
vOTU_37	1	1	0
vOTU_43	1	0	1
vOTU_45	1	1	0
vOTU_60	1	1	0
vOTU_68	1	1	0
vOTU_71	1	1	0
vOTU_87	1	1	0
vOTU_121	1	1	0
vOTU_124	1	1	0
vOTU_130	1	1	0
vOTU_131	1	1	0
vOTU_132	1	1	0
vOTU_137	1	1	0
vOTU_138	1	1	0
vOTU_139	1	1	0
vOTU_140	1	1	0
vOTU_142	1	1	0
vOTU_143	1	1	0
vOTU_144	1	1	0
vOTU_145	1	1	0
vOTU_146	1	1	0
vOTU_149	1	1	0
vOTU_151	1	1	0
vOTU_153	1	1	0
vOTU_154	1	1	0
vOTU_155	1	1	0
vOTU_156	1	0	1
vOTU_157	1	1	0
vOTU_158	1	1	0
vOTU_159	1	1	0
vOTU_160	1	1	0
vOTU_162	1	1	0
vOTU_164	1	1	0
vOTU_166	1	1	0
vOTU_167	1	1	0
vOTU_170	1	1	0
vOTU_171	1	1	0
vOTU_178	1	1	0
vOTU_180	1	0	1
vOTU_184	1	1	0
vOTU_188	1	1	0
vOTU_190	1	0	1
vOTU_193	1	1	0
vOTU_195	1	1	0
vOTU_196	1	1	0
vOTU_203	1	1	0
vOTU_205	1	1	0
vOTU_207	1	0	1
vOTU_208	1	1	0
vOTU_213	1	0	1
vOTU_214	1	1	0
vOTU_215	1	0	1
vOTU_216	1	0	1
vOTU_217	1	1	0
vOTU_218	1	0	1
vOTU_219	1	1	0
vOTU_221	1	0	1
vOTU_224	1	1	0
vOTU_227	1	1	0
vOTU_228	1	0	1
vOTU_232	1	0	1
vOTU_233	1	0	1
vOTU_234	1	1	0
vOTU_235	1	1	0
vOTU_237	1	0	1
vOTU_239	1	1	0
vOTU_240	1	1	0
vOTU_242	1	0	1
vOTU_243	1	1	0
vOTU_244	1	1	0
vOTU_248	1	0	1
vOTU_249	1	1	0
vOTU_250	1	1	0
vOTU_251	1	1	0
vOTU_252	1	0	1
vOTU_254	1	0	1
vOTU_255	1	0	1
vOTU_256	1	1	0
vOTU_257	1	0	1
vOTU_259	1	1	0
vOTU_260	1	1	0
vOTU_261	1	1	0
vOTU_262	1	1	0
vOTU_264	1	1	0
vOTU_266	1	0	1
vOTU_267	1	1	0
vOTU_268	1	1	0
vOTU_270	1	0	1
vOTU_272	1	0	1
vOTU_274	1	1	0
vOTU_276	1	1	0
vOTU_279	1	1	0
vOTU_280	1	1	0
vOTU_283	1	1	0
vOTU_284	1	1	0
vOTU_285	1	0	1
vOTU_286	1	0	1
vOTU_287	1	1	0
vOTU_288	1	0	1
vOTU_290	1	0	1
vOTU_291	1	1	0
vOTU_292	1	1	0
vOTU_293	1	1	0
vOTU_294	1	1	0
vOTU_295	1	1	0
vOTU_296	1	1	0
vOTU_297	1	1	0
vOTU_298	1	1	0
vOTU_299	1	1	0
vOTU_301	1	0	1
vOTU_304	1	1	0
vOTU_305	1	1	0
vOTU_306	1	1	0
vOTU_307	1	1	0
vOTU_308	1	1	0
vOTU_309	1	1	0
vOTU_312	1	1	0
vOTU_314	1	1	0
vOTU_315	1	0	1
vOTU_316	1	1	0
vOTU_317	1	0	1
vOTU_318	1	1	0
vOTU_319	1	0	1
vOTU_321	1	1	0
vOTU_322	1	1	0
vOTU_323	1	1	0
vOTU_325	1	1	0
vOTU_326	1	1	0
vOTU_327	1	1	0
vOTU_328	1	0	1
vOTU_329	1	0	1
vOTU_330	1	0	1
vOTU_331	1	1	0
vOTU_332	1	1	0
vOTU_333	1	0	1
vOTU_334	1	0	1
vOTU_335	1	0	1
vOTU_337	1	1	0
vOTU_338	1	0	1
vOTU_339	1	0	1
vOTU_340	1	1	0
vOTU_341	1	1	0
vOTU_342	1	1	0
vOTU_343	1	0	1
vOTU_344	1	1	0
vOTU_345	1	1	0
vOTU_347	1	0	1
vOTU_348	1	1	0
vOTU_349	1	1	0
vOTU_350	1	0	1
vOTU_351	1	1	0
vOTU_352	1	1	0
vOTU_353	1	0	1
vOTU_354	1	1	0
vOTU_355	1	0	1
vOTU_356	1	1	0
vOTU_358	1	0	1
vOTU_359	1	1	0
vOTU_360	1	1	0
vOTU_362	1	1	0
vOTU_364	1	1	0
vOTU_365	1	1	0
vOTU_366	1	1	0
vOTU_367	1	0	1
vOTU_368	1	1	0
vOTU_369	1	1	0
vOTU_370	1	1	0
vOTU_371	1	1	0
vOTU_372	1	1	0
vOTU_374	1	1	0
vOTU_375	1	1	0
vOTU_376	1	0	1
vOTU_377	1	1	0
vOTU_379	1	0	1
vOTU_380	1	1	0
vOTU_381	1	1	0
vOTU_382	1	1	0
vOTU_383	1	1	0
vOTU_384	1	0	1
vOTU_385	1	0	1
vOTU_386	1	1	0
vOTU_387	1	1	0
vOTU_388	1	1	0
vOTU_389	1	1	0
vOTU_390	1	1	0
vOTU_391	1	1	0
vOTU_392	1	0	1
vOTU_393	1	1	0
vOTU_394	1	1	0
vOTU_395	1	0	1
vOTU_396	1	1	0
vOTU_397	1	1	0
vOTU_399	1	1	0
vOTU_400	1	1	0
vOTU_401	1	1	0
vOTU_402	1	0	1
vOTU_403	1	1	0
vOTU_404	1	1	0
vOTU_405	1	1	0
vOTU_406	1	0	1
vOTU_409	1	0	1
vOTU_410	1	0	1
vOTU_411	1	1	0
vOTU_412	1	1	0
vOTU_413	1	1	0
vOTU_414	1	1	0
vOTU_415	1	1	0
vOTU_416	1	1	0
vOTU_417	1	1	0
vOTU_418	1	1	0
vOTU_420	1	0	1
vOTU_421	1	1	0
vOTU_422	1	1	0
vOTU_423	1	1	0
vOTU_424	1	1	0
vOTU_425	1	0	1
vOTU_427	1	1	0
vOTU_428	1	0	1
vOTU_429	1	1	0
vOTU_430	1	1	0
vOTU_431	1	0	1
vOTU_432	1	1	0
vOTU_433	1	1	0
vOTU_436	1	1	0
vOTU_437	1	1	0
vOTU_438	1	1	0
vOTU_439	1	1	0
vOTU_440	1	0	1
vOTU_441	1	0	1
vOTU_442	1	1	0
vOTU_443	1	0	1
vOTU_444	1	0	1
vOTU_445	1	1	0
vOTU_446	1	1	0
vOTU_447	1	0	1
vOTU_448	1	1	0
vOTU_449	1	1	0
vOTU_450	1	1	0
vOTU_451	1	1	0
vOTU_452	1	0	1
vOTU_453	1	0	1
vOTU_454	1	0	1
vOTU_455	1	0	1
vOTU_456	1	1	0

## Sheet: Table S5
Table S5. Taxonomic assignments and viral cluster summary. Viruses from this study, the NCBI RefSeq database, and 250 environmental metagenomes were included for clustering analysis. The environmental metagenomes included samples from below ecosystems: global oceans (GOV2 dataset), deep ocean water, deep ocean sediment, surfacer layer (top 1 meter) of permafrost (IsoGenie), soil, air, glacier cry…
Genome	Order	Family	Genus	VC	VC Status	Size	VC Subcluster	VC Subcluster Size	Quality	Adj P-value	Topology Confidence Score	Genera in VC	Families in VC	Orders in VC	Genus Confidence Score
Achromobacter~phage~83-24	Caudovirales	Siphoviridae	Jwxvirus	0_0	Clustered	2	VC_0_0	2	0.2028	0.954548	0.1935	1	1	1	1
Achromobacter~phage~JWAlpha	Caudovirales	Podoviridae	Jwalphavirus	12_1	Clustered	14	VC_12_1	14	0.4782	1	0.4782	3	2	2	0.8352
Achromobacter~phage~JWX	Caudovirales	Siphoviridae	Jwxvirus	0_0	Clustered	2	VC_0_0	2	0.2028	0.954548	0.1935	1	1	1	1
Achromobacter~phage~phiAxp-1	Unassigned	Unassigned	Unassigned	1_0	Clustered	12	VC_1_0	12	0.5378	1	0.5378	3	2	2	1
Achromobacter~phage~phiAxp-2	Unassigned	Unassigned	Unassigned	30_0	Clustered	17	VC_30_0	17	0.3832	1	0.3832	1	1	1	0.9338
Achromobacter~phage~phiAxp-3	Caudovirales	Podoviridae	Jwalphavirus	12_1	Clustered	14	VC_12_1	14	0.4782	1	0.4782	3	2	2	0.8352
Acidianus~bottle-shaped~virus	Unassigned	Ampullaviridae	Ampullavirus	33_0	Clustered	3	VC_33_0	3	1	1	1	2	2	1	1
Acidianus~bottle-shaped~virus~2	Unassigned	Unassigned	Unassigned	33_0	Clustered	3	VC_33_0	3	1	1	1	2	2	1	1
Acidianus~bottle-shaped~virus~3	Unassigned	Unassigned	Unassigned	33_0	Clustered	3	VC_33_0	3	1	1	1	2	2	1	1
Acidianus~filamentous~virus~3	Ligamenvirales	Lipothrixviridae	Betalipothrixvirus	34_0	Clustered	6	VC_34_0	6	0.9471	0.999997	0.9471	1	1	1	1
Acidianus~filamentous~virus~6	Ligamenvirales	Lipothrixviridae	Betalipothrixvirus	34_0	Clustered	6	VC_34_0	6	0.9471	0.999997	0.9471	1	1	1	1
Acidianus~filamentous~virus~7	Ligamenvirales	Lipothrixviridae	Betalipothrixvirus	34_0	Clustered	6	VC_34_0	6	0.9471	0.999997	0.9471	1	1	1	1
Acidianus~filamentous~virus~8	Ligamenvirales	Lipothrixviridae	Betalipothrixvirus	34_0	Clustered	6	VC_34_0	6	0.9471	0.999997	0.9471	1	1	1	1
Acidianus~filamentous~virus~9	Ligamenvirales	Lipothrixviridae	Betalipothrixvirus	34_0	Clustered	6	VC_34_0	6	0.9471	0.999997	0.9471	1	1	1	1
Acidianus~spindle-shaped~virus~1	Unassigned	Fuselloviridae	Betafusellovirus	37_0	Clustered	9	VC_37_0	9	0.9094	0.999998	0.9094	2	1	1	1
Acinetobacter~phage~Abp1	Caudovirales	Podoviridae	Fri1virus	40_0	Clustered	7	VC_40_0	7	0.4707	1	0.4707	2	2	2	1
Acinetobacter~phage~Acj9	Unassigned	Unassigned	Unassigned	47_4	Clustered	2	VC_47_4	2	0.0097	0.952219	0.0092	1	1	1	1
Acinetobacter~phage~Fri1	Caudovirales	Podoviridae	Fri1virus	40_0	Clustered	7	VC_40_0	7	0.4707	1	0.4707	2	2	2	1
Acinetobacter~phage~IME200	Unassigned	Unassigned	Unassigned	40_0	Clustered	7	VC_40_0	7	0.4707	1	0.4707	2	2	2	1
Acinetobacter~phage~IME_AB3	Unassigned	Unassigned	Unassigned	1_0	Clustered	12	VC_1_0	12	0.5378	1	0.5378	3	2	2	1
Acinetobacter~phage~Presley	Unassigned	Unassigned	Unassigned	13_0	Clustered	4	VC_13_0	4	0.0444	0.999461	0.0444	1	1	1	1
Acinetobacter~phage~ZZ1	Unassigned	Unassigned	Unassigned	47_4	Clustered	2	VC_47_4	2	0.0097	0.952219	0.0092	1	1	1	1
Acinetobacter~phage~phiAB1	Caudovirales	Podoviridae	Fri1virus	40_0	Clustered	7	VC_40_0	7	0.4707	1	0.4707	2	2	2	1
Acinetobacter~phage~phiAB6	Unassigned	Unassigned	Unassigned	40_0	Clustered	7	VC_40_0	7	0.4707	1	0.4707	2	2	2	1
Acinetobacter~phage~phiAC-1	Unassigned	Unassigned	Unassigned	45_1	Clustered	16	VC_45_1	16	0.3186	1	0.3186	1	1	1	0.95
Acinetobacter~phage~vB_AbaM_Acibel004	Unassigned	Unassigned	Unassigned	65_0	Clustered	2	VC_65_0	2	0.1456	0.953281	0.1388	1	1	1	1
Acinetobacter~phage~vB_AbaM_phiAbaA1	Unassigned	Unassigned	Unassigned	65_0	Clustered	2	VC_65_0	2	0.1456	0.953281	0.1388	1	1	1	1
Acinetobacter~phage~vB_AbaP_PD-6A3	Caudovirales	Podoviridae	Fri1virus	40_0	Clustered	7	VC_40_0	7	0.4707	1	0.4707	2	2	2	1
Acinetobacter~phage~vB_AbaP_PD-AB9	Caudovirales	Podoviridae	Fri1virus	40_0	Clustered	7	VC_40_0	7	0.4707	1	0.4707	2	2	2	1
Actinomyces~virus~Av1	Caudovirales	Podoviridae	Unassigned	77_0	Clustered	3	VC_77_0	3	0.1389	0.717139	0.0996	2	2	2	1
Aeromonas~phage~Aes012	Caudovirales	Myoviridae	Secunda5virus	48_4	Clustered	5	VC_48_4	5	0.0616	1	0.0616	1	1	1	0.9
Aeromonas~phage~Aes508	Caudovirales	Myoviridae	Secunda5virus	48_4	Clustered	5	VC_48_4	5	0.0616	1	0.0616	1	1	1	0.9
Aeromonas~phage~CC2	Unassigned	Unassigned	Unassigned	48_1	Clustered	2	VC_48_1	2	0.0168	0.956917	0.0161	1	2	2	1
Aeromonas~phage~PX29	Unassigned	Unassigned	Unassigned	48_0	Clustered	3	VC_48_0	3	0.0318	0.998551	0.0318	1	2	2	1
Aeromonas~phage~pAh6-C	Unassigned	Unassigned	Unassigned	84_0	Clustered	5	VC_84_0	5	0.3478	1	0.3478	1	1	1	1
Aeromonas~phage~phiAS4	Caudovirales	Myoviridae	Secunda5virus	48_4	Clustered	5	VC_48_4	5	0.0616	1	0.0616	1	1	1	0.9
Aeromonas~phage~phiAS5	Unassigned	Unassigned	Unassigned	48_0	Clustered	3	VC_48_0	3	0.0318	0.998551	0.0318	1	2	2	1
Aeromonas~phage~phiAS7	Unassigned	Unassigned	Unassigned	89_0	Clustered	5	VC_89_0	5	0.5076	1	0.5076	1	1	1	1
Aeromonas~phage~vB_AsaM-56	Unassigned	Unassigned	Unassigned	45_1	Clustered	16	VC_45_1	16	0.3186	1	0.3186	1	1	1	0.95
Aeromonas~virus~25	Caudovirales	Myoviridae	Secunda5virus	48_4	Clustered	5	VC_48_4	5	0.0616	1	0.0616	1	1	1	0.9
Aeromonas~virus~31	Caudovirales	Myoviridae	Secunda5virus	48_3	Clustered	2	VC_48_3	2	0.015	0.949029	0.0142	2	1	1	1
Aeromonas~virus~44RR2	Caudovirales	Myoviridae	Biquartavirus	48_3	Clustered	2	VC_48_3	2	0.015	0.949029	0.0142	2	1	1	1
Aeromonas~virus~65	Caudovirales	Myoviridae	Unassigned	48_1	Clustered	2	VC_48_1	2	0.0168	0.956917	0.0161	1	2	2	1
Aeromonas~virus~Aeh1	Caudovirales	Myoviridae	Unassigned	48_0	Clustered	3	VC_48_0	3	0.0318	0.998551	0.0318	1	2	2	1
Aeromonas~virus~phiO18P	Caudovirales	Myoviridae	Hp1virus	91_0	Clustered	24	VC_91_0	24	0.7707	1	0.7707	2	2	2	1
Aggregatibacter~phage~S1249	Unassigned	Unassigned	Unassigned	29_0	Clustered	2	VC_29_0	2	0.8079	0.89848	0.7259	1	1	1	1
Air_NODE_10_13_end	Unassigned	Unassigned	Unassigned	107_0	Clustered	4	VC_107_0	4	1	1	1	1	1	1	1
Air_NODE_1_6_end	Unassigned	Unassigned	Unassigned	113_0	Clustered	2	VC_113_0	2	0.1441	0.945595	0.1362	1	1	1	1
Air_NODE_4_10_end	Unassigned	Unassigned	Unassigned	106_0	Clustered	13	VC_106_0	13	0.8096	1	0.8096	3	2	1	1
Air_NODE_6_11_end	Unassigned	Unassigned	Unassigned	106_0	Clustered	13	VC_106_0	13	0.8096	1	0.8096	3	2	1	1
Air_NODE_7_12_end	Unassigned	Unassigned	Unassigned	107_0	Clustered	4	VC_107_0	4	1	1	1	1	1	1	1
Air_NODE_8_9_end	Unassigned	Unassigned	Unassigned	107_0	Clustered	4	VC_107_0	4	1	1	1	1	1	1	1
Archaeal~BJ1~virus	Unassigned	Unassigned	Unassigned	127_0	Clustered	2	VC_127_0	2	0.9133	0.729854	0.6666	1	1	1	1
Arthrobacter~phage~BarretLemon	Caudovirales	Myoviridae	Chippewavirus	128_0	Clustered	3	VC_128_0	3	0.7339	0.990548	0.7269	3	2	2	1
Arthrobacter~phage~Decurro	Caudovirales	Siphoviridae	Decurrovirus	112_0	Clustered	7	VC_112_0	7	0.8467	0.999998	0.8467	2	2	2	1
Arthrobacter~phage~KellEzio	Caudovirales	Siphoviridae	Kelleziovirus	130_0	Clustered	2	VC_130_0	2	0.7685	0.729854	0.5609	1	1	1	1
Arthrobacter~phage~Kitkat	Caudovirales	Siphoviridae	Kelleziovirus	130_0	Clustered	2	VC_130_0	2	0.7685	0.729854	0.5609	1	1	1	1
Arthrobacter~phage~vB_ArtM-ArV1	Caudovirales	Myoviridae	Arvunavirus	128_0	Clustered	3	VC_128_0	3	0.7339	0.990548	0.7269	3	2	2	1
Azospirillum~phage~Cd	Unassigned	Unassigned	Unassigned	147_0	Clustered	3	VC_147_0	3	0.3801	0.591519	0.2248	1	1	1	1
Bacillus~phage~Aurora	Unassigned	Unassigned	Unassigned	76_0	Clustered	4	VC_76_0	4	0.6694	0.999895	0.6693	1	1	1	1
Bacillus~phage~AvesoBmore	Caudovirales	Myoviridae	B4virus	155_2	Clustered	5	VC_155_2	5	0.0678	0.999998	0.0678	2	2	2	1
Bacillus~phage~B4	Caudovirales	Myoviridae	B4virus	155_3	Clustered	2	VC_155_3	2	0.0163	0.921915	0.0151	1	1	1	1
Bacillus~phage~BCD7	Unassigned	Unassigned	Unassigned	162_0	Clustered	3	VC_162_0	3	0.3807	0.933193	0.3552	1	1	1	1
Bacillus~phage~BCJA1c	Unassigned	Unassigned	Unassigned	166_0	Clustered	3	VC_166_0	3	0.0995	0.959366	0.0955	1	1	1	1
Bacillus~phage~BCP78	Caudovirales	Myoviridae	Tsarbombavirus	155_6	Clustered	2	VC_155_6	2	0.0179	0.941368	0.0169	1	1	1	1
Bacillus~phage~BCP8-2	Caudovirales	Myoviridae	Bc431virus	155_7	Clustered	5	VC_155_7	5	0.0799	1	0.0799	1	1	1	0.7
Bacillus~phage~BPS10C	Unassigned	Unassigned	Unassigned	155_5	Clustered	4	VC_155_5	4	0.0546	0.999263	0.0546	2	2	2	1
Bacillus~phage~BPS13	Caudovirales	Myoviridae	Wphvirus	155_5	Clustered	4	VC_155_5	4	0.0546	0.999263	0.0546	2	2	2	1
Bacillus~phage~Bam35c	Unassigned	Tectiviridae	Betatectivirus	185_0	Clustered	4	VC_185_0	4	1	1	1	1	1	1	1
Bacillus~phage~Bastille	Caudovirales	Myoviridae	Bastillevirus	155_1	Clustered	4	VC_155_1	4	0.0483	0.999846	0.0483	1	1	1	1
Bacillus~phage~Bcp1	Caudovirales	Myoviridae	Bc431virus	155_7	Clustered	5	VC_155_7	5	0.0799	1	0.0799	1	1	1	0.7
Bacillus~phage~Belinda	Unassigned	Unassigned	Unassigned	155_0	Clustered	12	VC_155_0	12	0.2318	1	0.2318	2	2	2	1
Bacillus~phage~BigBertha	Caudovirales	Myoviridae	B4virus	155_2	Clustered	5	VC_155_2	5	0.0678	0.999998	0.0678	2	2	2	1
Bacillus~phage~Bobb	Caudovirales	Myoviridae	Agatevirus	155_8	Clustered	3	VC_155_8	3	0.0438	0.998499	0.0438	1	1	1	1
Bacillus~phage~Bp8p-C	Caudovirales	Myoviridae	Agatevirus	155_8	Clustered	3	VC_155_8	3	0.0438	0.998499	0.0438	1	1	1	1
Bacillus~phage~CAM003	Caudovirales	Myoviridae	Bastillevirus	155_1	Clustered	4	VC_155_1	4	0.0483	0.999846	0.0483	1	1	1	1
Bacillus~phage~CP-51	Caudovirales	Myoviridae	Cp51virus	157_1	Clustered	3	VC_157_1	3	0.4413	0.997403	0.4402	1	1	1	1
Bacillus~phage~CampHawk	Caudovirales	Myoviridae	Spo1virus	157_0	Clustered	2	VC_157_0	2	0.1509	0.956022	0.1443	1	1	1	1
Bacillus~phage~Claudi	Unassigned	Unassigned	Unassigned	76_0	Clustered	4	VC_76_0	4	0.6694	0.999895	0.6693	1	1	1	1
Bacillus~phage~DIGNKC	Unassigned	Unassigned	Unassigned	155_0	Clustered	12	VC_155_0	12	0.2318	1	0.2318	2	2	2	1
Bacillus~phage~Deep~Blue	Caudovirales	Myoviridae	Bc431virus	155_7	Clustered	5	VC_155_7	5	0.0799	1	0.0799	1	1	1	0.7
Bacillus~phage~DirtyBetty	Unassigned	Unassigned	Unassigned	155_0	Clustered	12	VC_155_0	12	0.2318	1	0.2318	2	2	2	1
Bacillus~phage~Eldridge	Unassigned	Unassigned	Unassigned	155_10	Clustered	2	VC_155_10	2	0.0205	0.953524	0.0196	1	2	2	1
Bacillus~phage~Evoli	Caudovirales	Myoviridae	Bastillevirus	155_1	Clustered	4	VC_155_1	4	0.0483	0.999846	0.0483	1	1	1	1
Bacillus~phage~Eyuki	Caudovirales	Myoviridae	Wphvirus	155_0	Clustered	12	VC_155_0	12	0.2318	1	0.2318	2	2	2	1
Bacillus~phage~Fah	Unassigned	Unassigned	Unassigned	179_0	Clustered	3	VC_179_0	3	0.351	0.998203	0.3504	2	2	2	1
Bacillus~phage~GIL16c	Unassigned	Tectiviridae	Betatectivirus	185_0	Clustered	4	VC_185_0	4	1	1	1	1	1	1	1
Bacillus~phage~Gamma	Unassigned	Unassigned	Unassigned	179_0	Clustered	3	VC_179_0	3	0.351	0.998203	0.3504	2	2	2	1
Bacillus~phage~Grass	Caudovirales	Myoviridae	Nit1virus	155_9	Clustered	2	VC_155_9	2	0.0218	0.956037	0.0208	1	1	1	1
Bacillus~phage~Hakuna	Caudovirales	Myoviridae	Wphvirus	155_0	Clustered	12	VC_155_0	12	0.2318	1	0.2318	2	2	2	1
Bacillus~phage~Hoody~T	Caudovirales	Myoviridae	Bastillevirus	155_1	Clustered	4	VC_155_1	4	0.0483	0.999846	0.0483	1	1	1	1
Bacillus~phage~JBP901	Caudovirales	Myoviridae	Bc431virus	155_7	Clustered	5	VC_155_7	5	0.0799	1	0.0799	1	1	1	0.7
Bacillus~phage~JL	Caudovirales	Myoviridae	Cp51virus	157_1	Clustered	3	VC_157_1	3	0.4413	0.997403	0.4402	1	1	1	1
Bacillus~phage~Kida	Unassigned	Unassigned	Unassigned	155_0	Clustered	12	VC_155_0	12	0.2318	1	0.2318	2	2	2	1
Bacillus~phage~MG-B1	Unassigned	Unassigned	Unassigned	76_0	Clustered	4	VC_76_0	4	0.6694	0.999895	0.6693	1	1	1	1
Bacillus~phage~Megatron	Caudovirales	Myoviridae	Wphvirus	155_0	Clustered	12	VC_155_0	12	0.2318	1	0.2318	2	2	2	1
Bacillus~phage~Moonbeam	Caudovirales	Myoviridae	Unassigned	155_10	Clustered	2	VC_155_10	2	0.0205	0.953524	0.0196	1	2	2	1
Bacillus~phage~Nemo	Unassigned	Unassigned	Unassigned	155_0	Clustered	12	VC_155_0	12	0.2318	1	0.2318	2	2	2	1
Bacillus~phage~Nigalana	Unassigned	Unassigned	Unassigned	155_0	Clustered	12	VC_155_0	12	0.2318	1	0.2318	2	2	2	1
Bacillus~phage~NotTheCreek	Unassigned	Unassigned	Unassigned	155_0	Clustered	12	VC_155_0	12	0.2318	1	0.2318	2	2	2	1
Bacillus~phage~Page	Caudovirales	Podoviridae	Pagevirus	180_0	Clustered	6	VC_180_0	6	0.8423	1	0.8423	2	2	2	1
Bacillus~phage~Palmer	Caudovirales	Podoviridae	Pagevirus	180_0	Clustered	6	VC_180_0	6	0.8423	1	0.8423	2	2	2	1
Bacillus~phage~Pascal	Caudovirales	Podoviridae	Pagevirus	180_0	Clustered	6	VC_180_0	6	0.8423	1	0.8423	2	2	2	1
Bacillus~phage~Pavlov	Unassigned	Unassigned	Unassigned	180_0	Clustered	6	VC_180_0	6	0.8423	1	0.8423	2	2	2	1
Bacillus~phage~PfEFR-5	Unassigned	Unassigned	Unassigned	187_0	Clustered	3	VC_187_0	3	0.0971	0.997387	0.0968	1	1	1	1
Bacillus~phage~Phrodo	Unassigned	Unassigned	Unassigned	155_2	Clustered	5	VC_155_2	5	0.0678	0.999998	0.0678	2	2	2	1
Bacillus~phage~Pony	Caudovirales	Podoviridae	Pagevirus	180_0	Clustered	6	VC_180_0	6	0.8423	1	0.8423	2	2	2	1
Bacillus~phage~Pookie	Caudovirales	Podoviridae	Pagevirus	180_0	Clustered	6	VC_180_0	6	0.8423	1	0.8423	2	2	2	1
Bacillus~phage~Riley	Caudovirales	Myoviridae	B4virus	155_2	Clustered	5	VC_155_2	5	0.0678	0.999998	0.0678	2	2	2	1
Bacillus~phage~SPP1	Unassigned	Unassigned	Unassigned	170_0	Clustered	2	VC_170_0	2	0.1336	0.948594	0.1267	1	1	1	1
Bacillus~phage~SageFayge	Unassigned	Unassigned	Unassigned	155_0	Clustered	12	VC_155_0	12	0.2318	1	0.2318	2	2	2	1
Bacillus~phage~SalinJah	Unassigned	Unassigned	Unassigned	155_5	Clustered	4	VC_155_5	4	0.0546	0.999263	0.0546	2	2	2	1
Bacillus~phage~Shanette	Caudovirales	Myoviridae	Cp51virus	157_1	Clustered	3	VC_157_1	3	0.4413	0.997403	0.4402	1	1	1	1
Bacillus~phage~Slash	Caudovirales	Siphoviridae	Slashvirus	196_0	Clustered	4	VC_196_0	4	0.9787	0.999646	0.9784	1	1	1	1
Bacillus~phage~Spock	Caudovirales	Myoviridae	B4virus	155_3	Clustered	2	VC_155_3	2	0.0163	0.921915	0.0151	1	1	1	1
Bacillus~phage~Stahl	Caudovirales	Siphoviridae	Slashvirus	196_0	Clustered	4	VC_196_0	4	0.9787	0.999646	0.9784	1	1	1	1
Bacillus~phage~Staley	Caudovirales	Siphoviridae	Slashvirus	196_0	Clustered	4	VC_196_0	4	0.9787	0.999646	0.9784	1	1	1	1
Bacillus~phage~Stills	Caudovirales	Siphoviridae	Slashvirus	196_0	Clustered	4	VC_196_0	4	0.9787	0.999646	0.9784	1	1	1	1
Bacillus~phage~Stitch	Unassigned	Unassigned	Unassigned	76_0	Clustered	4	VC_76_0	4	0.6694	0.999895	0.6693	1	1	1	1
Bacillus~phage~TP21-L	Caudovirales	Siphoviridae	Tp21virus	191_0	Clustered	2	VC_191_0	2	0.795	0.879217	0.699	1	1	1	1
Bacillus~phage~Troll	Caudovirales	Myoviridae	B4virus	155_2	Clustered	5	VC_155_2	5	0.0678	0.999998	0.0678	2	2	2	1
Bacillus~phage~TsarBomba	Caudovirales	Myoviridae	Tsarbombavirus	155_6	Clustered	2	VC_155_6	2	0.0179	0.941368	0.0169	1	1	1	1
Bacillus~phage~VMY22	Unassigned	Unassigned	Unassigned	78_0	Clustered	4	VC_78_0	4	0.4079	0.999927	0.4078	2	2	2	1
Bacillus~phage~W.Ph.	Caudovirales	Myoviridae	Wphvirus	155_5	Clustered	4	VC_155_5	4	0.0546	0.999263	0.0546	2	2	2	1
Bacillus~phage~Wip1	Unassigned	Tectiviridae	Betatectivirus	185_0	Clustered	4	VC_185_0	4	1	1	1	1	1	1	1
Bacillus~phage~Zuko	Unassigned	Unassigned	Unassigned	155_0	Clustered	12	VC_155_0	12	0.2318	1	0.2318	2	2	2	1
Bacillus~phage~phBC6A51	Unassigned	Unassigned	Unassigned	189_0	Clustered	2	VC_189_0	2	0.0935	0.842349	0.0788	1	1	1	1
Bacillus~phage~phiAGATE	Caudovirales	Myoviridae	Agatevirus	155_8	Clustered	3	VC_155_8	3	0.0438	0.998499	0.0438	1	1	1	1
Bacillus~phage~phiNIT1	Caudovirales	Myoviridae	Nit1virus	155_9	Clustered	2	VC_155_9	2	0.0218	0.956037	0.0208	1	1	1	1
Bacillus~phage~vB_BceM_Bc431v3	Caudovirales	Myoviridae	Bc431virus	155_7	Clustered	5	VC_155_7	5	0.0799	1	0.0799	1	1	1	0.7
Bacillus~virus~1	Caudovirales	Myoviridae	Svunavirus	167_0	Clustered	2	VC_167_0	2	0.4011	0.944755	0.379	1	1	1	1
Bacillus~virus~250	Caudovirales	Siphoviridae	Cecivirus	165_0	Clustered	3	VC_165_0	3	0.3916	0.997936	0.3908	2	2	2	1
Bacillus~virus~AP50	Unassigned	Tectiviridae	Betatectivirus	185_0	Clustered	4	VC_185_0	4	1	1	1	1	1	1	1
Bacillus~virus~Andromeda	Caudovirales	Siphoviridae	Andromedavirus	204_0	Clustered	7	VC_204_0	7	0.9968	0.999948	0.9967	1	1	1	1
Bacillus~virus~B103	Caudovirales	Podoviridae	Phi29virus	78_0	Clustered	4	VC_78_0	4	0.4079	0.999927	0.4078	2	2	2	1
Bacillus~virus~BMBtp2	Caudovirales	Siphoviridae	Tp21virus	191_0	Clustered	2	VC_191_0	2	0.795	0.879217	0.699	1	1	1	1
Bacillus~virus~Blastoid	Caudovirales	Siphoviridae	Andromedavirus	204_0	Clustered	7	VC_204_0	7	0.9968	0.999948	0.9967	1	1	1	1
Bacillus~virus~Curly	Caudovirales	Siphoviridae	Andromedavirus	204_0	Clustered	7	VC_204_0	7	0.9968	0.999948	0.9967	1	1	1	1
Bacillus~virus~Eoghan	Caudovirales	Siphoviridae	Andromedavirus	204_0	Clustered	7	VC_204_0	7	0.9968	0.999948	0.9967	1	1	1	1
Bacillus~virus~Finn	Caudovirales	Siphoviridae	Andromedavirus	204_0	Clustered	7	VC_204_0	7	0.9968	0.999948	0.9967	1	1	1	1
Bacillus~virus~GA1	Caudovirales	Podoviridae	Phi29virus	78_0	Clustered	4	VC_78_0	4	0.4079	0.999927	0.4078	2	2	2	1
Bacillus~virus~Glittering	Caudovirales	Siphoviridae	Andromedavirus	204_0	Clustered	7	VC_204_0	7	0.9968	0.999948	0.9967	1	1	1	1
Bacillus~virus~IEBH	Caudovirales	Siphoviridae	Cecivirus	165_0	Clustered	3	VC_165_0	3	0.3916	0.997936	0.3908	2	2	2	1
Bacillus~virus~Riggi	Caudovirales	Siphoviridae	Andromedavirus	204_0	Clustered	7	VC_204_0	7	0.9968	0.999948	0.9967	1	1	1	1
Bacillus~virus~SPO1	Caudovirales	Myoviridae	Spo1virus	157_0	Clustered	2	VC_157_0	2	0.1509	0.956022	0.1443	1	1	1	1
Bacillus~virus~Wbeta	Caudovirales	Siphoviridae	Wbetavirus	179_0	Clustered	3	VC_179_0	3	0.351	0.998203	0.3504	2	2	2	1
Bacillus~virus~phi29	Caudovirales	Podoviridae	Phi29virus	78_0	Clustered	4	VC_78_0	4	0.4079	0.999927	0.4078	2	2	2	1
Bacteriophage~APSE-2	Unassigned	Unassigned	Unassigned	225_0	Clustered	2	VC_225_0	2	0.1716	0.953347	0.1636	1	2	2	1
Bacteroides~phage~B124-14	Unassigned	Unassigned	Unassigned	233_0	Clustered	2	VC_233_0	2	0.4424	0.946775	0.4189	1	1	1	1
Bacteroides~phage~B40-8	Unassigned	Unassigned	Unassigned	233_0	Clustered	2	VC_233_0	2	0.4424	0.946775	0.4189	1	1	1	1
ThisStudy_vOTU9748_CB17_127332	Unassigned	Unassigned	Unassigned	242_0	Clustered	18	VC_242_0	18	0.6936	1	0.6936	1	1	1	0.9804
ThisStudy_vOTU123_CB17_73886	Unassigned	Unassigned	Unassigned	244_0	Clustered	8	VC_244_0	8	0.3964	1	0.3964	1	1	1	1
ThisStudy_vOTU164_CB17_23496	Unassigned	Unassigned	Unassigned	133_0	Clustered	24	VC_133_0	24	0.8829	1	0.8829	1	1	1	0.9565
ThisStudy_vOTU22_CB17_42216	Unassigned	Unassigned	Unassigned	244_0	Clustered	8	VC_244_0	8	0.3964	1	0.3964	1	1	1	1
ThisStudy_vOTU30_CB17_16853	Unassigned	Unassigned	Unassigned	257_0	Clustered	5	VC_257_0	5	0.258	0.999285	0.2578	1	1	1	1
ThisStudy_vOTU9715_CB17_68972	Unassigned	Unassigned	Unassigned	259_0	Clustered	4	VC_259_0	4	0.4686	0.999979	0.4686	1	1	1	1
ThisStudy_vOTU178_CB17_13318	Unassigned	Unassigned	Unassigned	245_0	Clustered	2	VC_245_0	2	0.0712	0.935276	0.0666	1	1	1	1
ThisStudy_vOTU9716_CB17_78702	Unassigned	Unassigned	Unassigned	133_0	Clustered	24	VC_133_0	24	0.8829	1	0.8829	1	1	1	0.9565
ThisStudy_vOTU9717_CB17_31609	Unassigned	Unassigned	Unassigned	242_0	Clustered	18	VC_242_0	18	0.6936	1	0.6936	1	1	1	0.9804
ThisStudy_vOTU209_CB17_19798	Unassigned	Unassigned	Unassigned	133_0	Clustered	24	VC_133_0	24	0.8829	1	0.8829	1	1	1	0.9565
ThisStudy_vOTU240_CB17_38840	Unassigned	Unassigned	Unassigned	135_0	Clustered	34	VC_135_0	34	0.6398	1	0.6398	1	1	1	0.8057
ThisStudy_vOTU9_CB17_71227	Unassigned	Unassigned	Unassigned	259_0	Clustered	4	VC_259_0	4	0.4686	0.999979	0.4686	1	1	1	1
ThisStudy_vOTU9719_CB17_93564	Unassigned	Unassigned	Unassigned	252_0	Clustered	2	VC_252_0	2	0.0977	0.870902	0.0851	1	1	1	1
ThisStudy_vOTU38_CB17_38203	Unassigned	Unassigned	Unassigned	253_0	Clustered	11	VC_253_0	11	0.7589	1	0.7589	1	1	1	1
ThisStudy_vOTU210_CB17_38969	Unassigned	Unassigned	Unassigned	135_0	Clustered	34	VC_135_0	34	0.6398	1	0.6398	1	1	1	0.8057
ThisStudy_vOTU9722_CB17_47084	Unassigned	Unassigned	Unassigned	104_0	Clustered	6	VC_104_0	6	0.4201	1	0.4201	1	1	1	0.9333
ThisStudy_vOTU9724_CB17_25050	Unassigned	Unassigned	Unassigned	243_0	Clustered	2	VC_243_0	2	0.1443	0.5	0.0722	1	1	1	1
ThisStudy_vOTU34_CB17_45081	Unassigned	Unassigned	Unassigned	304_0	Clustered	3	VC_304_0	3	0.2361	0.997042	0.2354	1	1	1	1
ThisStudy_vOTU4_CB17_43158	Unassigned	Unassigned	Unassigned	310_0	Clustered	2	VC_310_0	2	0.7156	0.904785	0.6475	1	1	1	1
ThisStudy_vOTU107_CB17_38435	Unassigned	Unassigned	Unassigned	133_0	Clustered	24	VC_133_0	24	0.8829	1	0.8829	1	1	1	0.9565
ThisStudy_vOTU110_CB17_72619	Unassigned	Unassigned	Unassigned	244_0	Clustered	8	VC_244_0	8	0.3964	1	0.3964	1	1	1	1
ThisStudy_vOTU401_CB17_36115	Unassigned	Unassigned	Unassigned	135_0	Clustered	34	VC_135_0	34	0.6398	1	0.6398	1	1	1	0.8057
ThisStudy_vOTU175_CB17_12028	Unassigned	Unassigned	Unassigned	133_0	Clustered	24	VC_133_0	24	0.8829	1	0.8829	1	1	1	0.9565
ThisStudy_vOTU51_CB17_32929	Unassigned	Unassigned	Unassigned	274_0	Clustered	5	VC_274_0	5	0.5496	1	0.5496	1	1	1	0.8
ThisStudy_vOTU9725_CB17_177306	Unassigned	Unassigned	Unassigned	304_0	Clustered	3	VC_304_0	3	0.2361	0.997042	0.2354	1	1	1	1
ThisStudy_vOTU9726_CB17_17726	Unassigned	Unassigned	Unassigned	135_0	Clustered	34	VC_135_0	34	0.6398	1	0.6398	1	1	1	0.8057
ThisStudy_vOTU147_CB17_33989	Unassigned	Unassigned	Unassigned	135_0	Clustered	34	VC_135_0	34	0.6398	1	0.6398	1	1	1	0.8057
ThisStudy_vOTU5_CB17_28661	Unassigned	Unassigned	Unassigned	256_0	Clustered	3	VC_256_0	3	0.2244	0.998414	0.224	1	1	1	1
ThisStudy_vOTU56_CB17_85199	Unassigned	Unassigned	Unassigned	337_0	Clustered	2	VC_337_0	2	0.5365	0.814453	0.437	1	1	1	1
ThisStudy_vOTU168_CB17_19155	Unassigned	Unassigned	Unassigned	276_0	Clustered	2	VC_276_0	2	0.2021	0.950739	0.1922	1	1	1	1
ThisStudy_vOTU253_CB17_25847	Unassigned	Unassigned	Unassigned	133_0	Clustered	24	VC_133_0	24	0.8829	1	0.8829	1	1	1	0.9565
ThisStudy_vOTU382_CB17_40869	Unassigned	Unassigned	Unassigned	297_0	Clustered	57	VC_297_0	57	0.8023	1	0.8023	2	2	2	0.9806
ThisStudy_vOTU286_CB17_38747	Unassigned	Unassigned	Unassigned	135_0	Clustered	34	VC_135_0	34	0.6398	1	0.6398	1	1	1	0.8057
ThisStudy_vOTU228_CB17_25622	Unassigned	Unassigned	Unassigned	133_0	Clustered	24	VC_133_0	24	0.8829	1	0.8829	1	1	1	0.9565
ThisStudy_vOTU129_CB17_40837	Unassigned	Unassigned	Unassigned	133_0	Clustered	24	VC_133_0	24	0.8829	1	0.8829	1	1	1	0.9565
ThisStudy_vOTU176_CB17_44057	Unassigned	Unassigned	Unassigned	135_0	Clustered	34	VC_135_0	34	0.6398	1	0.6398	1	1	1	0.8057
ThisStudy_vOTU237_CB17_39460	Unassigned	Unassigned	Unassigned	135_0	Clustered	34	VC_135_0	34	0.6398	1	0.6398	1	1	1	0.8057
ThisStudy_vOTU216_CB17_40133	Unassigned	Unassigned	Unassigned	135_0	Clustered	34	VC_135_0	34	0.6398	1	0.6398	1	1	1	0.8057
ThisStudy_vOTU207_CB17_15531	Unassigned	Unassigned	Unassigned	135_0	Clustered	34	VC_135_0	34	0.6398	1	0.6398	1	1	1	0.8057
ThisStudy_vOTU9730_CB17_20151	Unassigned	Unassigned	Unassigned	269_0	Clustered	3	VC_269_0	3	0.1814	0.993501	0.1802	1	1	1	1
ThisStudy_vOTU232_CB17_23822	Unassigned	Unassigned	Unassigned	133_0	Clustered	24	VC_133_0	24	0.8829	1	0.8829	1	1	1	0.9565
ThisStudy_vOTU9733_CB17_100102	Unassigned	Unassigned	Unassigned	362_0	Clustered	3	VC_362_0	3	0.4511	0.997084	0.4497	1	1	1	1
ThisStudy_vOTU9734_CB17_62617	Unassigned	Unassigned	Unassigned	269_0	Clustered	3	VC_269_0	3	0.1814	0.993501	0.1802	1	1	1	1
ThisStudy_vOTU239_CB17_42124	Unassigned	Unassigned	Unassigned	133_0	Clustered	24	VC_133_0	24	0.8829	1	0.8829	1	1	1	0.9565
ThisStudy_vOTU36_CB17_37498	Unassigned	Unassigned	Unassigned	244_0	Clustered	8	VC_244_0	8	0.3964	1	0.3964	1	1	1	1
ThisStudy_vOTU227_CB17_18437	Unassigned	Unassigned	Unassigned	135_0	Clustered	34	VC_135_0	34	0.6398	1	0.6398	1	1	1	0.8057
ThisStudy_vOTU214_CB17_50909	Unassigned	Unassigned	Unassigned	135_0	Clustered	34	VC_135_0	34	0.6398	1	0.6398	1	1	1	0.8057
ThisStudy_vOTU134_CB17_50050	Unassigned	Unassigned	Unassigned	260_0	Clustered	2	VC_260_0	2	0.2411	0.951992	0.2296	1	1	1	1
ThisStudy_vOTU31_CB17_75038	Unassigned	Unassigned	Unassigned	246_0	Clustered	2	VC_246_0	2	0.1553	0.953578	0.1481	1	1	1	1
ThisStudy_vOTU155_CB17_27056	Unassigned	Unassigned	Unassigned	133_0	Clustered	24	VC_133_0	24	0.8829	1	0.8829	1	1	1	0.9565
ThisStudy_vOTU245_CB17_33927	Unassigned	Unassigned	Unassigned	397_0	Clustered	2	VC_397_0	2	0.3311	0.915095	0.303	1	1	1	1
ThisStudy_vOTU183_CB17_33734	Unassigned	Unassigned	Unassigned	135_0	Clustered	34	VC_135_0	34	0.6398	1	0.6398	1	1	1	0.8057
ThisStudy_vOTU94_CB17_28091	Unassigned	Unassigned	Unassigned	244_0	Clustered	8	VC_244_0	8	0.3964	1	0.3964	1	1	1	1
ThisStudy_vOTU302_CB17_68584	Unassigned	Unassigned	Unassigned	402_0	Clustered	2	VC_402_0	2	0.0723	0.807577	0.0584	1	1	1	1
ThisStudy_vOTU521_CB17_24996	Unassigned	Unassigned	Unassigned	242_0	Clustered	18	VC_242_0	18	0.6936	1	0.6936	1	1	1	0.9804
ThisStudy_vOTU111_CB17_23779	Unassigned	Unassigned	Unassigned	404_0	Clustered	3	VC_404_0	3	0.7542	0.993528	0.7494	1	1	1	1
ThisStudy_vOTU100_CB17_22754	Unassigned	Unassigned	Unassigned	262_0	Clustered	2	VC_262_0	2	0.362	0.945231	0.3422	1	1	1	1
ThisStudy_vOTU338_CB17_21989	Unassigned	Unassigned	Unassigned	251_0	Clustered	2	VC_251_0	2	0.1432	0.941505	0.1349	1	1	1	1
ThisStudy_vOTU81_CB17_56926	Unassigned	Unassigned	Unassigned	30_0	Clustered	17	VC_30_0	17	0.3832	1	0.3832	1	1	1	0.9338
ThisStudy_vOTU297_CB17_17260	Unassigned	Unassigned	Unassigned	56_0	Clustered	4	VC_56_0	4	0.1022	0.842724	0.0861	1	1	1	1
ThisStudy_vOTU233_CB17_14428	Unassigned	Unassigned	Unassigned	430_0	Clustered	2	VC_430_0	2	1	1	1	1	1	1	1
ThisStudy_vOTU420_CB17_14157	Unassigned	Unassigned	Unassigned	243_0	Clustered	2	VC_243_0	2	0.1443	0.5	0.0722	1	1	1	1
ThisStudy_vOTU350_CB17_14142	Unassigned	Unassigned	Unassigned	368_0	Clustered	4	VC_368_0	4	0.0658	0.99944	0.0658	1	1	1	1
ThisStudy_vOTU48_CB17_51744	Unassigned	Unassigned	Unassigned	255_0	Clustered	4	VC_255_0	4	0.2445	0.997832	0.244	1	1	1	1
ThisStudy_vOTU13_CB17_51512	Unassigned	Unassigned	Unassigned	432_0	Clustered	2	VC_432_0	2	0.8885	0.5	0.4442	1	1	1	1
ThisStudy_vOTU15_CB17_126713	Unassigned	Unassigned	Unassigned	307_0	Clustered	2	VC_307_0	2	0.2016	0.951254	0.1918	1	1	1	1
ThisStudy_vOTU443_CB17_12508	Unassigned	Unassigned	Unassigned	440_0	Clustered	3	VC_440_0	3	0.8093	0.986558	0.7984	1	1	1	1
ThisStudy_vOTU334_CB17_49524	Unassigned	Unassigned	Unassigned	252_0	Clustered	2	VC_252_0	2	0.0977	0.870902	0.0851	1	1	1	1
ThisStudy_vOTU440_CB17_11772	Unassigned	Unassigned	Unassigned	275_0	Clustered	8	VC_275_0	8	0.2197	0.999988	0.2197	1	1	1	0.8571
ThisStudy_vOTU272_CB17_10253	Unassigned	Unassigned	Unassigned	445_0	Clustered	3	VC_445_0	3	0.2046	0.723191	0.1479	1	1	1	1
ThisStudy_vOTU359_CB17_44113	Unassigned	Unassigned	Unassigned	98_0	Clustered	13	VC_98_0	13	0.6084	1	0.6084	1	1	1	1
ThisStudy_vOTU102_CB17_39618	Unassigned	Unassigned	Unassigned	438_0	Clustered	3	VC_438_0	3	0.9443	0.981556	0.9269	1	1	1	1
ThisStudy_vOTU17_CB17_90087	Unassigned	Unassigned	Unassigned	274_0	Clustered	5	VC_274_0	5	0.5496	1	0.5496	1	1	1	0.8
ThisStudy_vOTU63_CB17_39611	Unassigned	Unassigned	Unassigned	438_0	Clustered	3	VC_438_0	3	0.9443	0.981556	0.9269	1	1	1	1
ThisStudy_vOTU84_CB17_38398	Unassigned	Unassigned	Unassigned	247_0	Clustered	2	VC_247_0	2	0.2553	0.950344	0.2426	1	1	1	1
ThisStudy_vOTU55_CB17_34898	Unassigned	Unassigned	Unassigned	246_0	Clustered	2	VC_246_0	2	0.1553	0.953578	0.1481	1	1	1	1
ThisStudy_vOTU213_CB17_12911	Unassigned	Unassigned	Unassigned	466_0	Clustered	2	VC_466_0	2	1	1	1	1	1	1	1
ThisStudy_vOTU101_CB17_52696	Unassigned	Unassigned	Unassigned	409_0	Clustered	2	VC_409_0	2	0.2686	0.952373	0.2558	1	1	1	1
ThisStudy_vOTU219_CB17_10812	Unassigned	Unassigned	Unassigned	136_0	Clustered	2	VC_136_0	2	0.8075	0.814453	0.6577	1	1	1	1
ThisStudy_vOTU143_CB17_10435	Unassigned	Unassigned	Unassigned	257_0	Clustered	5	VC_257_0	5	0.258	0.999285	0.2578	1	1	1	1
ThisStudy_vOTU133_CB17_10218	Unassigned	Unassigned	Unassigned	404_0	Clustered	3	VC_404_0	3	0.7542	0.993528	0.7494	1	1	1	1
ThisStudy_vOTU78_CB17_39708	Unassigned	Unassigned	Unassigned	474_0	Clustered	2	VC_474_0	2	0.7828	0.942352	0.7377	1	1	1	1
ThisStudy_vOTU1_CB17_87127	Unassigned	Unassigned	Unassigned	478_0	Clustered	10	VC_478_0	10	0.7982	1	0.7982	2	2	2	1
ThisStudy_vOTU58_CB17_37912	Unassigned	Unassigned	Unassigned	474_0	Clustered	2	VC_474_0	2	0.7828	0.942352	0.7377	1	1	1	1
ThisStudy_vOTU74_CB17_36582	Unassigned	Unassigned	Unassigned	247_0	Clustered	2	VC_247_0	2	0.2553	0.950344	0.2426	1	1	1	1
ThisStudy_vOTU27_CB17_15254	Unassigned	Unassigned	Unassigned	464_0	Clustered	10	VC_464_0	10	0.7402	1	0.7402	1	1	1	1
ThisStudy_vOTU230_CB17_14884	Unassigned	Unassigned	Unassigned	430_0	Clustered	2	VC_430_0	2	1	1	1	1	1	1	1
ThisStudy_vOTU67_CB17_14721	Unassigned	Unassigned	Unassigned	112_0	Clustered	7	VC_112_0	7	0.8467	0.999998	0.8467	2	2	2	1
ThisStudy_vOTU6_CB18_38887	Unassigned	Unassigned	Unassigned	256_0	Clustered	3	VC_256_0	3	0.2244	0.998414	0.224	1	1	1	1
ThisStudy_vOTU44_CB18_72820	Unassigned	Unassigned	Unassigned	244_0	Clustered	8	VC_244_0	8	0.3964	1	0.3964	1	1	1	1
ThisStudy_vOTU33_CB18_47256	Unassigned	Unassigned	Unassigned	248_0	Clustered	3	VC_248_0	3	0.3013	0.99815	0.3007	1	1	1	1
ThisStudy_vOTU280_CB18_38997	Unassigned	Unassigned	Unassigned	135_0	Clustered	34	VC_135_0	34	0.6398	1	0.6398	1	1	1	0.8057
ThisStudy_vOTU187_CB18_24882	Unassigned	Unassigned	Unassigned	133_0	Clustered	24	VC_133_0	24	0.8829	1	0.8829	1	1	1	0.9565
ThisStudy_vOTU263_CB18_40035	Unassigned	Unassigned	Unassigned	135_0	Clustered	34	VC_135_0	34	0.6398	1	0.6398	1	1	1	0.8057
ThisStudy_vOTU318_CB18_37072	Unassigned	Unassigned	Unassigned	135_0	Clustered	34	VC_135_0	34	0.6398	1	0.6398	1	1	1	0.8057
ThisStudy_vOTU165_CB18_20316	Unassigned	Unassigned	Unassigned	133_0	Clustered	24	VC_133_0	24	0.8829	1	0.8829	1	1	1	0.9565
ThisStudy_vOTU145_CB18_47581	Unassigned	Unassigned	Unassigned	276_0	Clustered	2	VC_276_0	2	0.2021	0.950739	0.1922	1	1	1	1
ThisStudy_vOTU88_CB18_43402	Unassigned	Unassigned	Unassigned	135_0	Clustered	34	VC_135_0	34	0.6398	1	0.6398	1	1	1	0.8057
ThisStudy_vOTU83_CB18_42657	Unassigned	Unassigned	Unassigned	135_0	Clustered	34	VC_135_0	34	0.6398	1	0.6398	1	1	1	0.8057
ThisStudy_vOTU109_CB18_30886	Unassigned	Unassigned	Unassigned	133_0	Clustered	24	VC_133_0	24	0.8829	1	0.8829	1	1	1	0.9565
ThisStudy_vOTU254_CB18_22626	Unassigned	Unassigned	Unassigned	133_0	Clustered	24	VC_133_0	24	0.8829	1	0.8829	1	1	1	0.9565
ThisStudy_vOTU308_CB18_24218	Unassigned	Unassigned	Unassigned	135_0	Clustered	34	VC_135_0	34	0.6398	1	0.6398	1	1	1	0.8057
ThisStudy_vOTU49_CB18_42517	Unassigned	Unassigned	Unassigned	310_0	Clustered	2	VC_310_0	2	0.7156	0.904785	0.6475	1	1	1	1
ThisStudy_vOTU62_CB18_20158	Unassigned	Unassigned	Unassigned	432_0	Clustered	2	VC_432_0	2	0.8885	0.5	0.4442	1	1	1	1
ThisStudy_vOTU148_CB18_25523	Unassigned	Unassigned	Unassigned	133_0	Clustered	24	VC_133_0	24	0.8829	1	0.8829	1	1	1	0.9565
ThisStudy_vOTU93_CB18_24935	Unassigned	Unassigned	Unassigned	253_0	Clustered	11	VC_253_0	11	0.7589	1	0.7589	1	1	1	1
ThisStudy_vOTU256_CB18_27220	Unassigned	Unassigned	Unassigned	135_0	Clustered	34	VC_135_0	34	0.6398	1	0.6398	1	1	1	0.8057
ThisStudy_vOTU220_CB18_38247	Unassigned	Unassigned	Unassigned	135_0	Clustered	34	VC_135_0	34	0.6398	1	0.6398	1	1	1	0.8057
ThisStudy_vOTU114_CB18_81164	Unassigned	Unassigned	Unassigned	438_0	Clustered	3	VC_438_0	3	0.9443	0.981556	0.9269	1	1	1	1
ThisStudy_vOTU112_CB18_43920	Unassigned	Unassigned	Unassigned	133_0	Clustered	24	VC_133_0	24	0.8829	1	0.8829	1	1	1	0.9565
ThisStudy_vOTU79_CB18_35743	Unassigned	Unassigned	Unassigned	244_0	Clustered	8	VC_244_0	8	0.3964	1	0.3964	1	1	1	1
ThisStudy_vOTU195_CB18_50209	Unassigned	Unassigned	Unassigned	259_0	Clustered	4	VC_259_0	4	0.4686	0.999979	0.4686	1	1	1	1
ThisStudy_vOTU25_CB18_49377	Unassigned	Unassigned	Unassigned	274_0	Clustered	5	VC_274_0	5	0.5496	1	0.5496	1	1	1	0.8
ThisStudy_vOTU149_CB18_15904	Unassigned	Unassigned	Unassigned	133_0	Clustered	24	VC_133_0	24	0.8829	1	0.8829	1	1	1	0.9565
ThisStudy_vOTU399_CB18_39314	Unassigned	Unassigned	Unassigned	362_0	Clustered	3	VC_362_0	3	0.4511	0.997084	0.4497	1	1	1	1
ThisStudy_vOTU365_CB18_23517	Unassigned	Unassigned	Unassigned	251_0	Clustered	2	VC_251_0	2	0.1432	0.941505	0.1349	1	1	1	1
ThisStudy_vOTU80_CB18_43130	Unassigned	Unassigned	Unassigned	133_0	Clustered	24	VC_133_0	24	0.8829	1	0.8829	1	1	1	0.9565
ThisStudy_vOTU106_CB18_25301	Unassigned	Unassigned	Unassigned	133_0	Clustered	24	VC_133_0	24	0.8829	1	0.8829	1	1	1	0.9565
ThisStudy_vOTU267_CB18_28413	Unassigned	Unassigned	Unassigned	135_0	Clustered	34	VC_135_0	34	0.6398	1	0.6398	1	1	1	0.8057
ThisStudy_vOTU416_CB18_36431	Unassigned	Unassigned	Unassigned	242_0	Clustered	18	VC_242_0	18	0.6936	1	0.6936	1	1	1	0.9804
ThisStudy_vOTU198_CB18_27624	Unassigned	Unassigned	Unassigned	135_0	Clustered	34	VC_135_0	34	0.6398	1	0.6398	1	1	1	0.8057
ThisStudy_vOTU248_CB18_40566	Unassigned	Unassigned	Unassigned	292_0	Clustered	7	VC_292_0	7	0.5875	1	0.5875	1	1	1	1
ThisStudy_vOTU383_CB18_29031	Unassigned	Unassigned	Unassigned	135_0	Clustered	34	VC_135_0	34	0.6398	1	0.6398	1	1	1	0.8057
ThisStudy_vOTU28_CB18_74699	Unassigned	Unassigned	Unassigned	13_0	Clustered	4	VC_13_0	4	0.0444	0.999461	0.0444	1	1	1	1
ThisStudy_vOTU390_CB18_43579	Unassigned	Unassigned	Unassigned	304_0	Clustered	3	VC_304_0	3	0.2361	0.997042	0.2354	1	1	1	1
ThisStudy_vOTU156_CB18_31928	Unassigned	Unassigned	Unassigned	133_0	Clustered	24	VC_133_0	24	0.8829	1	0.8829	1	1	1	0.9565
ThisStudy_vOTU291_CB18_39332	Unassigned	Unassigned	Unassigned	135_0	Clustered	34	VC_135_0	34	0.6398	1	0.6398	1	1	1	0.8057
ThisStudy_vOTU410_CB18_25393	Unassigned	Unassigned	Unassigned	135_0	Clustered	34	VC_135_0	34	0.6398	1	0.6398	1	1	1	0.8057
ThisStudy_vOTU47_CB18_50615	Unassigned	Unassigned	Unassigned	274_0	Clustered	5	VC_274_0	5	0.5496	1	0.5496	1	1	1	0.8
ThisStudy_vOTU333_CB18_22289	Unassigned	Unassigned	Unassigned	135_0	Clustered	34	VC_135_0	34	0.6398	1	0.6398	1	1	1	0.8057
ThisStudy_vOTU276_CB18_27749	Unassigned	Unassigned	Unassigned	135_0	Clustered	34	VC_135_0	34	0.6398	1	0.6398	1	1	1	0.8057
ThisStudy_vOTU252_CB18_38640	Unassigned	Unassigned	Unassigned	135_0	Clustered	34	VC_135_0	34	0.6398	1	0.6398	1	1	1	0.8057
ThisStudy_vOTU157_CB18_52661	Unassigned	Unassigned	Unassigned	259_0	Clustered	4	VC_259_0	4	0.4686	0.999979	0.4686	1	1	1	1
ThisStudy_vOTU184_CB18_29779	Unassigned	Unassigned	Unassigned	244_0	Clustered	8	VC_244_0	8	0.3964	1	0.3964	1	1	1	1
ThisStudy_vOTU42_CB18_52245	Unassigned	Unassigned	Unassigned	274_0	Clustered	5	VC_274_0	5	0.5496	1	0.5496	1	1	1	0.8
ThisStudy_vOTU9749_CB18_28020	Unassigned	Unassigned	Unassigned	135_0	Clustered	34	VC_135_0	34	0.6398	1	0.6398	1	1	1	0.8057
ThisStudy_vOTU64_CB18_45729	Unassigned	Unassigned	Unassigned	399_0	Clustered	2	VC_399_0	2	0.5147	0.934114	0.4808	1	1	1	1
ThisStudy_vOTU294_CB18_34862	Unassigned	Unassigned	Unassigned	133_0	Clustered	24	VC_133_0	24	0.8829	1	0.8829	1	1	1	0.9565
ThisStudy_vOTU120_CB18_47613	Unassigned	Unassigned	Unassigned	45_1	Clustered	16	VC_45_1	16	0.3186	1	0.3186	1	1	1	0.95
ThisStudy_vOTU260_CB18_38653	Unassigned	Unassigned	Unassigned	135_0	Clustered	34	VC_135_0	34	0.6398	1	0.6398	1	1	1	0.8057
ThisStudy_vOTU279_CB18_29693	Unassigned	Unassigned	Unassigned	135_0	Clustered	34	VC_135_0	34	0.6398	1	0.6398	1	1	1	0.8057
ThisStudy_vOTU76_CB18_44948	Unassigned	Unassigned	Unassigned	399_0	Clustered	2	VC_399_0	2	0.5147	0.934114	0.4808	1	1	1	1
ThisStudy_vOTU344_CB18_35798	Unassigned	Unassigned	Unassigned	135_0	Clustered	34	VC_135_0	34	0.6398	1	0.6398	1	1	1	0.8057
ThisStudy_vOTU330_CB18_13712	Unassigned	Unassigned	Unassigned	245_0	Clustered	2	VC_245_0	2	0.0712	0.935276	0.0666	1	1	1	1
ThisStudy_vOTU336_CB18_32354	Unassigned	Unassigned	Unassigned	135_0	Clustered	34	VC_135_0	34	0.6398	1	0.6398	1	1	1	0.8057
ThisStudy_vOTU362_CB18_50270	Unassigned	Unassigned	Unassigned	308_0	Clustered	7	VC_308_0	7	0.5434	1	0.5434	1	1	1	1
ThisStudy_vOTU242_CB18_56736	Unassigned	Unassigned	Unassigned	517_0	Clustered	4	VC_517_0	4	0.4359	0.999948	0.4358	1	1	1	1
ThisStudy_vOTU46_CB18_59882	Unassigned	Unassigned	Unassigned	30_0	Clustered	17	VC_30_0	17	0.3832	1	0.3832	1	1	1	0.9338
ThisStudy_vOTU128_CB18_40726	Unassigned	Unassigned	Unassigned	133_0	Clustered	24	VC_133_0	24	0.8829	1	0.8829	1	1	1	0.9565
ThisStudy_vOTU98_CB18_41399	Unassigned	Unassigned	Unassigned	133_0	Clustered	24	VC_133_0	24	0.8829	1	0.8829	1	1	1	0.9565
ThisStudy_vOTU125_CB18_34034	Unassigned	Unassigned	Unassigned	397_0	Clustered	2	VC_397_0	2	0.3311	0.915095	0.303	1	1	1	1
ThisStudy_vOTU97_CB18_31637	Unassigned	Unassigned	Unassigned	262_0	Clustered	2	VC_262_0	2	0.362	0.945231	0.3422	1	1	1	1
ThisStudy_vOTU446_CB18_63117	Unassigned	Unassigned	Unassigned	539_0	Clustered	4	VC_539_0	4	0.4898	0.999919	0.4897	1	1	1	1
ThisStudy_vOTU115_CB18_28674	Unassigned	Unassigned	Unassigned	454_0	Clustered	2	VC_454_0	2	0.3979	0.938558	0.3735	1	1	1	1
ThisStudy_vOTU325_CB18_28425	Unassigned	Unassigned	Unassigned	517_0	Clustered	4	VC_517_0	4	0.4359	0.999948	0.4358	1	1	1	1
ThisStudy_vOTU442_CB18_28193	Unassigned	Unassigned	Unassigned	292_0	Clustered	7	VC_292_0	7	0.5875	1	0.5875	1	1	1	1
ThisStudy_vOTU348_CB18_26115	Unassigned	Unassigned	Unassigned	409_0	Clustered	2	VC_409_0	2	0.2686	0.952373	0.2558	1	1	1	1
ThisStudy_vOTU306_CB18_58520	Unassigned	Unassigned	Unassigned	441_0	Clustered	2	VC_441_0	2	0.4151	0.855578	0.3552	1	1	1	1
ThisStudy_vOTU471_CB18_21630	Unassigned	Unassigned	Unassigned	544_0	Clustered	2	VC_544_0	2	1	1	1	1	1	1	1
ThisStudy_vOTU328_CB18_21353	Unassigned	Unassigned	Unassigned	249_0	Clustered	2	VC_249_0	2	0.1457	0.93009	0.1355	1	1	1	1
ThisStudy_vOTU87_CB18_51705	Unassigned	Unassigned	Unassigned	269_0	Clustered	3	VC_269_0	3	0.1814	0.993501	0.1802	1	1	1	1
ThisStudy_vOTU341_CB18_15200	Unassigned	Unassigned	Unassigned	268_0	Clustered	3	VC_268_0	3	0.2009	0.559916	0.1125	1	1	1	1
ThisStudy_vOTU45_CB18_51108	Unassigned	Unassigned	Unassigned	404_0	Clustered	3	VC_404_0	3	0.7542	0.993528	0.7494	1	1	1	1
ThisStudy_vOTU397_CB18_14888	Unassigned	Unassigned	Unassigned	526_0	Clustered	5	VC_526_0	5	0.2399	0.981163	0.2353	1	1	1	1
ThisStudy_vOTU369_CB18_14326	Unassigned	Unassigned	Unassigned	526_0	Clustered	5	VC_526_0	5	0.2399	0.981163	0.2353	1	1	1	1
ThisStudy_vOTU20_CB18_147063	Unassigned	Unassigned	Unassigned	307_0	Clustered	2	VC_307_0	2	0.2016	0.951254	0.1918	1	1	1	1
ThisStudy_vOTU356_CB18_14049	Unassigned	Unassigned	Unassigned	394_0	Clustered	6	VC_394_0	6	0.7041	0.999476	0.7037	1	1	1	1
ThisStudy_vOTU510_CB18_13041	Unassigned	Unassigned	Unassigned	113_0	Clustered	2	VC_113_0	2	0.1441	0.945595	0.1362	1	1	1	1
ThisStudy_vOTU231_CB18_12936	Unassigned	Unassigned	Unassigned	466_0	Clustered	2	VC_466_0	2	1	1	1	1	1	1	1
ThisStudy_vOTU373_CB18_10978	Unassigned	Unassigned	Unassigned	368_0	Clustered	4	VC_368_0	4	0.0658	0.99944	0.0658	1	1	1	1
ThisStudy_vOTU320_CB18_10210	Unassigned	Unassigned	Unassigned	578_0	Clustered	2	VC_578_0	2	0.3857	0.855578	0.33	1	1	1	1
ThisStudy_vOTU205_CB18_43611	Unassigned	Unassigned	Unassigned	394_0	Clustered	6	VC_394_0	6	0.7041	0.999476	0.7037	1	1	1	1
ThisStudy_vOTU426_CB18_42820	Unassigned	Unassigned	Unassigned	543_0	Clustered	5	VC_543_0	5	0.4576	0.963763	0.441	1	1	1	1
ThisStudy_vOTU59_CB18_42401	Unassigned	Unassigned	Unassigned	526_0	Clustered	5	VC_526_0	5	0.2399	0.981163	0.2353	1	1	1	1
ThisStudy_vOTU395_CB18_41147	Unassigned	Unassigned	Unassigned	441_0	Clustered	2	VC_441_0	2	0.4151	0.855578	0.3552	1	1	1	1
ThisStudy_vOTU185_CB18_39611	Unassigned	Unassigned	Unassigned	128_0	Clustered	3	VC_128_0	3	0.7339	0.990548	0.7269	3	2	2	1
ThisStudy_vOTU191_CB18_37683	Unassigned	Unassigned	Unassigned	268_0	Clustered	3	VC_268_0	3	0.2009	0.559916	0.1125	1	1	1	1
ThisStudy_vOTU381_CB18_37432	Unassigned	Unassigned	Unassigned	363_0	Clustered	5	VC_363_0	5	0.1687	0.999304	0.1685	1	1	1	1
ThisStudy_vOTU473_CB18_36830	Unassigned	Unassigned	Unassigned	330_0	Clustered	2	VC_330_0	2	0.0854	0.935294	0.0799	1	1	1	1
ThisStudy_vOTU69_CB18_36663	Unassigned	Unassigned	Unassigned	485_0	Clustered	10	VC_485_0	10	0.3898	1	0.3898	1	1	1	1
ThisStudy_vOTU171_CB18_35298	Unassigned	Unassigned	Unassigned	257_0	Clustered	5	VC_257_0	5	0.258	0.999285	0.2578	1	1	1	1
ThisStudy_vOTU319_CB18_35123	Unassigned	Unassigned	Unassigned	253_0	Clustered	11	VC_253_0	11	0.7589	1	0.7589	1	1	1	1
ThisStudy_vOTU188_CB18_21386	Unassigned	Unassigned	Unassigned	136_0	Clustered	2	VC_136_0	2	0.8075	0.814453	0.6577	1	1	1	1
ThisStudy_vOTU405_CB18_18581	Unassigned	Unassigned	Unassigned	187_0	Clustered	3	VC_187_0	3	0.0971	0.997387	0.0968	1	1	1	1
ThisStudy_vOTU146_CB18_15585	Unassigned	Unassigned	Unassigned	454_0	Clustered	2	VC_454_0	2	0.3979	0.938558	0.3735	1	1	1	1
ThisStudy_vOTU136_CB18_53584	Unassigned	Unassigned	Unassigned	275_0	Clustered	8	VC_275_0	8	0.2197	0.999988	0.2197	1	1	1	0.8571
ThisStudy_vOTU398_CB18_51963	Unassigned	Unassigned	Unassigned	260_0	Clustered	2	VC_260_0	2	0.2411	0.951992	0.2296	1	1	1	1
ThisStudy_vOTU293_CB18_10269	Unassigned	Unassigned	Unassigned	249_0	Clustered	2	VC_249_0	2	0.1457	0.93009	0.1355	1	1	1	1
ThisStudy_vOTU2_CB18_43950	Unassigned	Unassigned	Unassigned	256_0	Clustered	3	VC_256_0	3	0.2244	0.998414	0.224	1	1	1	1
ThisStudy_vOTU268_CB18_43026	Unassigned	Unassigned	Unassigned	268_0	Clustered	3	VC_268_0	3	0.2009	0.559916	0.1125	1	1	1	1
ThisStudy_vOTU71_CB18_42408	Unassigned	Unassigned	Unassigned	255_0	Clustered	4	VC_255_0	4	0.2445	0.997832	0.244	1	1	1	1
ThisStudy_vOTU223_CB18_88722	Unassigned	Unassigned	Unassigned	600_0	Clustered	4	VC_600_0	4	0.3137	0.999979	0.3137	1	1	1	0.6667
ThisStudy_vOTU400_CB18_37208	Unassigned	Unassigned	Unassigned	456_0	Clustered	2	VC_456_0	2	0.2111	0.950539	0.2006	1	1	1	1
ThisStudy_vOTU1696_SB_22874	Unassigned	Unassigned	Unassigned	659_0	Clustered	40	VC_659_0	40	0.7539	1	0.7539	1	1	1	1
ThisStudy_vOTU9565_SB_22865	Unassigned	Unassigned	Unassigned	664_0	Clustered	8	VC_664_0	8	0.1565	1	0.1565	1	1	1	1
ThisStudy_vOTU9035_SB_22727	Unassigned	Unassigned	Unassigned	676_0	Clustered	25	VC_676_0	25	0.5184	1	0.5184	1	1	1	1
ThisStudy_vOTU8783_SB_22683	Unassigned	Unassigned	Unassigned	686_0	Clustered	20	VC_686_0	20	0.4921	1	0.4921	1	1	1	1
ThisStudy_vOTU2864_SB_22612	Unassigned	Unassigned	Unassigned	689_0	Clustered	37	VC_689_0	37	0.2971	1	0.2971	1	1	1	0.967
ThisStudy_vOTU2363_SB_43199	Unassigned	Unassigned	Unassigned	715_0	Clustered	11	VC_715_0	11	0.3107	1	0.3107	1	1	1	1
ThisStudy_vOTU8348_SB_22233	Unassigned	Unassigned	Unassigned	724_0	Clustered	10	VC_724_0	10	0.3789	1	0.3789	1	1	1	1
ThisStudy_vOTU7044_SB_22162	Unassigned	Unassigned	Unassigned	753_0	Clustered	23	VC_753_0	23	0.5119	1	0.5119	1	1	1	1
ThisStudy_vOTU8076_SB_22152	Unassigned	Unassigned	Unassigned	758_0	Clustered	34	VC_758_0	34	0.24	1	0.24	1	1	1	0.9626
ThisStudy_vOTU9804_SB_22130	Unassigned	Unassigned	Unassigned	771_0	Clustered	60	VC_771_0	60	0.6961	1	0.6961	1	1	1	1
ThisStudy_vOTU9806_SB_22045	Unassigned	Unassigned	Unassigned	813_0	Clustered	80	VC_813_0	80	0.4746	1	0.4746	1	1	1	1
ThisStudy_vOTU8737_SB_21900	Unassigned	Unassigned	Unassigned	834_0	Clustered	5	VC_834_0	5	0.2606	1	0.2606	1	1	1	1
ThisStudy_vOTU9141_SB_21504	Unassigned	Unassigned	Unassigned	839_0	Clustered	8	VC_839_0	8	0.1657	1	0.1657	1	1	1	1
ThisStudy_vOTU8438_SB_21475	Unassigned	Unassigned	Unassigned	865_0	Clustered	24	VC_865_0	24	0.1794	1	0.1794	1	1	1	1
ThisStudy_vOTU5612_SB_20992	Unassigned	Unassigned	Unassigned	371_0	Clustered	5	VC_371_0	5	0.6288	0.989433	0.6222	1	1	1	1
ThisStudy_vOTU9520_SB_20889	Unassigned	Unassigned	Unassigned	944_0	Clustered	37	VC_944_0	37	0.4823	1	0.4823	1	1	1	1
ThisStudy_vOTU6532_SB_20755	Unassigned	Unassigned	Unassigned	967_0	Clustered	8	VC_967_0	8	0.1412	1	0.1412	1	1	1	1
ThisStudy_vOTU8401_SB_20616	Unassigned	Unassigned	Unassigned	996_0	Clustered	3	VC_996_0	3	0.0449	0.945219	0.0424	1	1	1	1
ThisStudy_vOTU2574_SB_20563	Unassigned	Unassigned	Unassigned	1005_0	Clustered	2	VC_1005_0	2	0.7516	0.729854	0.5485	1	1	1	1
ThisStudy_vOTU6514_SB_20235	Unassigned	Unassigned	Unassigned	1006_0	Clustered	43	VC_1006_0	43	0.4442	1	0.4442	1	1	1	1
ThisStudy_vOTU7565_SB_40681	Unassigned	Unassigned	Unassigned	863_0	Clustered	28	VC_863_0	28	0.3399	1	0.3399	1	1	1	1
ThisStudy_vOTU6366_SB_20203	Unassigned	Unassigned	Unassigned	1035_0	Clustered	89	VC_1035_0	89	0.7246	1	0.7246	1	1	1	0.9926
ThisStudy_vOTU2710_SB_20147	Unassigned	Unassigned	Unassigned	1017_0	Clustered	20	VC_1017_0	20	0.3813	1	0.3813	1	1	1	1
ThisStudy_vOTU5789_SB_20013	Unassigned	Unassigned	Unassigned	1063_0	Clustered	28	VC_1063_0	28	0.5313	1	0.5313	1	1	1	1
ThisStudy_vOTU5150_SB_19916	Unassigned	Unassigned	Unassigned	906_0	Clustered	4	VC_906_0	4	0.1392	0.999757	0.1391	1	1	1	1
ThisStudy_vOTU8242_SB_39019	Unassigned	Unassigned	Unassigned	1051_0	Clustered	18	VC_1051_0	18	0.4628	1	0.4628	1	1	1	0.7778
ThisStudy_vOTU6491_SB_19894	Unassigned	Unassigned	Unassigned	1071_0	Clustered	24	VC_1071_0	24	0.5678	1	0.5678	1	1	1	1
ThisStudy_vOTU2315_SB_19681	Unassigned	Unassigned	Unassigned	1105_0	Clustered	12	VC_1105_0	12	0.8023	1	0.8023	1	1	1	1
ThisStudy_vOTU9353_SB_19672	Unassigned	Unassigned	Unassigned	1107_0	Clustered	30	VC_1107_0	30	0.4046	1	0.4046	1	1	1	1
ThisStudy_vOTU9845_SB_19528	Unassigned	Unassigned	Unassigned	1118_0	Clustered	28	VC_1118_0	28	0.6609	1	0.6609	1	1	1	0.9762
ThisStudy_vOTU6425_SB_19519	Unassigned	Unassigned	Unassigned	1122_0	Clustered	37	VC_1122_0	37	0.6204	1	0.6204	1	1	1	1
ThisStudy_vOTU3132_SB_19386	Unassigned	Unassigned	Unassigned	1125_0	Clustered	4	VC_1125_0	4	0.6149	0.99996	0.6149	1	1	1	1
ThisStudy_vOTU9702_SB_19011	Unassigned	Unassigned	Unassigned	1151_0	Clustered	30	VC_1151_0	30	0.6259	1	0.6259	1	1	1	1
ThisStudy_vOTU8331_SB_18913	Unassigned	Unassigned	Unassigned	676_0	Clustered	25	VC_676_0	25	0.5184	1	0.5184	1	1	1	1
ThisStudy_vOTU895_SB_18753	Unassigned	Unassigned	Unassigned	1013_0	Clustered	9	VC_1013_0	9	0.2342	1	0.2342	1	1	1	1
ThisStudy_vOTU9652_SB_18485	Unassigned	Unassigned	Unassigned	1193_0	Clustered	2	VC_1193_0	2	0.0398	0.93957	0.0374	1	1	1	1
ThisStudy_vOTU5387_SB_18337	Unassigned	Unassigned	Unassigned	1211_0	Clustered	16	VC_1211_0	16	0.172	1	0.172	1	1	1	0.9833
ThisStudy_vOTU4019_SB_18331	Unassigned	Unassigned	Unassigned	1222_0	Clustered	8	VC_1222_0	8	0.1527	1	0.1527	1	1	1	1
ThisStudy_vOTU535_SB_37035	Unassigned	Unassigned	Unassigned	1240_0	Clustered	9	VC_1240_0	9	0.5103	1	0.5103	1	1	1	0.9444
ThisStudy_vOTU5016_SB_18174	Unassigned	Unassigned	Unassigned	1247_0	Clustered	25	VC_1247_0	25	0.4177	1	0.4177	1	1	1	1
ThisStudy_vOTU7274_SB_17984	Unassigned	Unassigned	Unassigned	1258_0	Clustered	7	VC_1258_0	7	0.2098	1	0.2098	1	1	1	1
ThisStudy_vOTU9897_SB_17946	Unassigned	Unassigned	Unassigned	1293_0	Clustered	6	VC_1293_0	6	0.1204	0.835711	0.1006	1	1	1	1
ThisStudy_vOTU8370_SB_17835	Unassigned	Unassigned	Unassigned	1332_0	Clustered	20	VC_1332_0	20	0.7326	1	0.7326	1	1	1	1
ThisStudy_vOTU9900_SB_17784	Unassigned	Unassigned	Unassigned	1339_0	Clustered	58	VC_1339_0	58	0.6245	1	0.6245	1	1	1	0.9994
ThisStudy_vOTU5464_SB_17656	Unassigned	Unassigned	Unassigned	1064_0	Clustered	15	VC_1064_0	15	0.2798	1	0.2798	1	1	1	1
ThisStudy_vOTU9023_SB_17528	Unassigned	Unassigned	Unassigned	1364_0	Clustered	29	VC_1364_0	29	0.3556	1	0.3556	1	1	1	1
ThisStudy_vOTU9918_SB_17283	Unassigned	Unassigned	Unassigned	1376_0	Clustered	31	VC_1376_0	31	0.4281	1	0.4281	1	1	1	1
ThisStudy_vOTU3361_SB_17248	Unassigned	Unassigned	Unassigned	716_0	Clustered	18	VC_716_0	18	0.5455	1	0.5455	1	1	1	1
ThisStudy_vOTU7928_SB_17181	Unassigned	Unassigned	Unassigned	1393_0	Clustered	13	VC_1393_0	13	0.2265	1	0.2265	1	1	1	1
ThisStudy_vOTU9928_SB_17129	Unassigned	Unassigned	Unassigned	1400_0	Clustered	2	VC_1400_0	2	0.2346	0.931679	0.2186	1	1	1	1
ThisStudy_vOTU9911_SB_35764	Unassigned	Unassigned	Unassigned	1344_0	Clustered	37	VC_1344_0	37	0.2662	1	0.2662	1	1	1	1
ThisStudy_vOTU3899_SB_17028	Unassigned	Unassigned	Unassigned	751_0	Clustered	32	VC_751_0	32	0.9102	1	0.9102	1	1	1	1
ThisStudy_vOTU9931_SB_16971	Unassigned	Unassigned	Unassigned	1408_0	Clustered	13	VC_1408_0	13	0.4156	1	0.4156	1	1	1	1
ThisStudy_vOTU9932_SB_16745	Unassigned	Unassigned	Unassigned	625_0	Clustered	20	VC_625_0	20	0.4388	1	0.4388	1	1	1	0.9421
ThisStudy_vOTU9447_SB_16650	Unassigned	Unassigned	Unassigned	1416_0	Clustered	5	VC_1416_0	5	0.0918	0.99983	0.0918	1	1	1	1
ThisStudy_vOTU9934_SB_16615	Unassigned	Unassigned	Unassigned	1449_0	Clustered	23	VC_1449_0	23	0.5386	1	0.5386	1	1	1	0.9802
ThisStudy_vOTU8491_SB_16534	Unassigned	Unassigned	Unassigned	1204_0	Clustered	70	VC_1204_0	70	0.5657	1	0.5657	1	1	1	0.9971
ThisStudy_vOTU732_SB_16421	Unassigned	Unassigned	Unassigned	1479_0	Clustered	4	VC_1479_0	4	0.101	0.998954	0.1009	1	1	1	1
ThisStudy_vOTU6756_SB_16333	Unassigned	Unassigned	Unassigned	1484_0	Clustered	34	VC_1484_0	34	0.517	1	0.517	1	1	1	1
ThisStudy_vOTU9616_SB_16145	Unassigned	Unassigned	Unassigned	1493_0	Clustered	31	VC_1493_0	31	0.9038	1	0.9038	1	1	1	1
ThisStudy_vOTU9415_SB_16088	Unassigned	Unassigned	Unassigned	1310_0	Clustered	2	VC_1310_0	2	0.1536	0.953867	0.1465	1	1	1	1
ThisStudy_vOTU9937_SB_15967	Unassigned	Unassigned	Unassigned	1030_0	Clustered	10	VC_1030_0	10	0.2713	1	0.2713	1	1	1	1
ThisStudy_vOTU9938_SB_15919	Unassigned	Unassigned	Unassigned	624_0	Clustered	22	VC_624_0	22	0.371	1	0.371	1	1	1	0.9697
ThisStudy_vOTU9135_SB_15916	Unassigned	Unassigned	Unassigned	1510_0	Clustered	2	VC_1510_0	2	0.757	0.5	0.3785	1	1	1	1
ThisStudy_vOTU5653_SB_15847	Unassigned	Unassigned	Unassigned	667_0	Clustered	7	VC_667_0	7	0.2499	0.999977	0.2499	1	1	1	1
ThisStudy_vOTU4657_SB_15595	Unassigned	Unassigned	Unassigned	1257_0	Clustered	4	VC_1257_0	4	0.0832	0.999984	0.0832	1	1	1	1
ThisStudy_vOTU5843_SB_15286	Unassigned	Unassigned	Unassigned	622_0	Clustered	38	VC_622_0	38	0.558	1	0.558	1	1	1	1
ThisStudy_vOTU5495_SB_34504	Unassigned	Unassigned	Unassigned	1560_0	Clustered	29	VC_1560_0	29	0.3205	1	0.3205	1	1	1	1
ThisStudy_vOTU6664_SB_15223	Unassigned	Unassigned	Unassigned	321_0	Clustered	11	VC_321_0	11	0.4021	1	0.4021	1	1	1	1
ThisStudy_vOTU4197_SB_15141	Unassigned	Unassigned	Unassigned	1260_0	Clustered	16	VC_1260_0	16	0.2873	1	0.2873	1	1	1	0.9667
ThisStudy_vOTU8043_SB_15115	Unassigned	Unassigned	Unassigned	1588_0	Clustered	9	VC_1588_0	9	0.474	1	0.474	1	1	1	1
ThisStudy_vOTU9943_SB_15112	Unassigned	Unassigned	Unassigned	1590_0	Clustered	2	VC_1590_0	2	0.1761	0.955731	0.1683	1	1	1	1
ThisStudy_vOTU8772_SB_15062	Unassigned	Unassigned	Unassigned	944_0	Clustered	37	VC_944_0	37	0.4823	1	0.4823	1	1	1	1
ThisStudy_vOTU7003_SB_33254	Unassigned	Unassigned	Unassigned	1594_0	Clustered	24	VC_1594_0	24	0.2707	1	0.2707	1	1	1	1
ThisStudy_vOTU3421_SB_15004	Unassigned	Unassigned	Unassigned	1613_0	Clustered	5	VC_1613_0	5	0.0756	0.97234	0.0735	1	1	1	1
ThisStudy_vOTU6374_SB_14862	Unassigned	Unassigned	Unassigned	1634_0	Clustered	6	VC_1634_0	6	0.2075	1	0.2075	1	1	1	1
ThisStudy_vOTU7936_SB_14672	Unassigned	Unassigned	Unassigned	1655_0	Clustered	54	VC_1655_0	54	0.6306	1	0.6306	1	1	1	1
ThisStudy_vOTU9949_SB_14481	Unassigned	Unassigned	Unassigned	1238_0	Clustered	5	VC_1238_0	5	0.2936	0.999994	0.2936	1	1	1	1
ThisStudy_vOTU3633_SB_55422	Unassigned	Unassigned	Unassigned	1686_1	Clustered	13	VC_1686_1	13	0.2177	1	0.2177	1	1	1	0.859
ThisStudy_vOTU8768_SB_14399	Unassigned	Unassigned	Unassigned	1695_0	Clustered	3	VC_1695_0	3	0.0479	0.998531	0.0478	1	1	1	1
ThisStudy_vOTU2032_SB_14329	Unassigned	Unassigned	Unassigned	1707_0	Clustered	23	VC_1707_0	23	0.3621	1	0.3621	1	1	1	1
ThisStudy_vOTU8828_SB_14266	Unassigned	Unassigned	Unassigned	1715_0	Clustered	20	VC_1715_0	20	0.3713	1	0.3713	1	1	1	1
ThisStudy_vOTU9031_SB_33050	Unassigned	Unassigned	Unassigned	1748_0	Clustered	15	VC_1748_0	15	0.4895	1	0.4895	1	1	1	1
ThisStudy_vOTU2327_SB_14105	Unassigned	Unassigned	Unassigned	1763_0	Clustered	31	VC_1763_0	31	0.4003	1	0.4003	1	1	1	0.9978
ThisStudy_vOTU8414_SB_14000	Unassigned	Unassigned	Unassigned	1772_0	Clustered	13	VC_1772_0	13	0.2659	1	0.2659	1	1	1	1
ThisStudy_vOTU7688_SB_32944	Unassigned	Unassigned	Unassigned	1799_0	Clustered	14	VC_1799_0	14	0.345	1	0.345	1	1	1	1
ThisStudy_vOTU3055_SB_13720	Unassigned	Unassigned	Unassigned	1811_0	Clustered	19	VC_1811_0	19	0.4143	1	0.4143	1	1	1	1
ThisStudy_vOTU9955_SB_13369	Unassigned	Unassigned	Unassigned	1835_0	Clustered	2	VC_1835_0	2	0.6159	0.879217	0.5415	1	1	1	1
ThisStudy_vOTU6440_SB_13360	Unassigned	Unassigned	Unassigned	1837_0	Clustered	19	VC_1837_0	19	0.31	1	0.31	1	1	1	1
ThisStudy_vOTU8997_SB_32926	Unassigned	Unassigned	Unassigned	448_0	Clustered	4	VC_448_0	4	0.3372	0.99998	0.3372	1	1	1	1
ThisStudy_vOTU5892_SB_13350	Unassigned	Unassigned	Unassigned	1258_0	Clustered	7	VC_1258_0	7	0.2098	1	0.2098	1	1	1	1
ThisStudy_vOTU2935_SB_13320	Unassigned	Unassigned	Unassigned	1842_0	Clustered	33	VC_1842_0	33	0.5596	1	0.5596	1	1	1	1
ThisStudy_vOTU2753_SB_13120	Unassigned	Unassigned	Unassigned	1876_0	Clustered	4	VC_1876_0	4	0.4479	0.999928	0.4478	1	1	1	1
ThisStudy_vOTU6693_SB_13087	Unassigned	Unassigned	Unassigned	1881_0	Clustered	5	VC_1881_0	5	0.097	1	0.097	1	1	1	1
ThisStudy_vOTU8910_SB_32122	Unassigned	Unassigned	Unassigned	1898_0	Clustered	3	VC_1898_0	3	0.0225	0.994724	0.0224	1	1	1	1
ThisStudy_vOTU8897_SB_13006	Unassigned	Unassigned	Unassigned	1618_0	Clustered	17	VC_1618_0	17	0.5113	1	0.5113	1	1	1	1
ThisStudy_vOTU9957_SB_32009	Unassigned	Unassigned	Unassigned	1930_0	Clustered	37	VC_1930_0	37	0.4377	1	0.4377	1	1	1	1
ThisStudy_vOTU8029_SB_12828	Unassigned	Unassigned	Unassigned	1946_0	Clustered	12	VC_1946_0	12	0.302	1	0.302	1	1	1	1
ThisStudy_vOTU3157_SB_12793	Unassigned	Unassigned	Unassigned	1035_0	Clustered	89	VC_1035_0	89	0.7246	1	0.7246	1	1	1	0.9926
ThisStudy_vOTU9959_SB_12758	Unassigned	Unassigned	Unassigned	1179_0	Clustered	19	VC_1179_0	19	0.4201	0.999999	0.4201	1	1	1	1
ThisStudy_vOTU5019_SB_12716	Unassigned	Unassigned	Unassigned	727_0	Clustered	14	VC_727_0	14	0.2272	1	0.2272	1	1	1	1
ThisStudy_vOTU5474_SB_12667	Unassigned	Unassigned	Unassigned	666_1	Clustered	47	VC_666_1	47	0.4853	1	0.4853	1	1	1	0.9843
ThisStudy_vOTU2654_SB_12644	Unassigned	Unassigned	Unassigned	1984_0	Clustered	4	VC_1984_0	4	0.1229	0.999965	0.1229	1	1	1	1
ThisStudy_vOTU8623_SB_12548	Unassigned	Unassigned	Unassigned	1992_0	Clustered	11	VC_1992_0	11	0.1407	1	0.1407	1	1	1	1
ThisStudy_vOTU5507_SB_12543	Unassigned	Unassigned	Unassigned	1994_0	Clustered	3	VC_1994_0	3	0.0296	0.992987	0.0294	1	1	1	1
ThisStudy_vOTU9337_SB_31863	Unassigned	Unassigned	Unassigned	1747_0	Clustered	15	VC_1747_0	15	0.6137	1	0.6137	1	1	1	1
ThisStudy_vOTU3080_SB_12397	Unassigned	Unassigned	Unassigned	666_1	Clustered	47	VC_666_1	47	0.4853	1	0.4853	1	1	1	0.9843
ThisStudy_vOTU7605_SB_31752	Unassigned	Unassigned	Unassigned	781_0	Clustered	7	VC_781_0	7	0.1449	1	0.1449	1	1	1	1
ThisStudy_vOTU9950_SB_54495	Unassigned	Unassigned	Unassigned	2026_1	Clustered	39	VC_2026_1	39	0.2843	1	0.2843	1	1	1	0.9258
ThisStudy_vOTU9375_SB_12281	Unassigned	Unassigned	Unassigned	2034_0	Clustered	4	VC_2034_0	4	0.3331	0.999956	0.3331	1	1	1	1
ThisStudy_vOTU9328_SB_12274	Unassigned	Unassigned	Unassigned	949_0	Clustered	8	VC_949_0	8	0.2006	1	0.2006	1	1	1	1
ThisStudy_vOTU9962_SB_31743	Unassigned	Unassigned	Unassigned	740_0	Clustered	8	VC_740_0	8	0.3723	1	0.3723	1	1	1	1
ThisStudy_vOTU7560_SB_12199	Unassigned	Unassigned	Unassigned	2055_0	Clustered	6	VC_2055_0	6	0.1056	1	0.1056	1	1	1	1
ThisStudy_vOTU2656_SB_12176	Unassigned	Unassigned	Unassigned	2057_0	Clustered	25	VC_2057_0	25	0.5334	1	0.5334	1	1	1	1
ThisStudy_vOTU8212_SB_12174	Unassigned	Unassigned	Unassigned	1184_0	Clustered	3	VC_1184_0	3	0.1115	0.998098	0.1113	1	1	1	1
ThisStudy_vOTU9588_SB_12168	Unassigned	Unassigned	Unassigned	2065_0	Clustered	16	VC_2065_0	16	0.3798	1	0.3798	1	1	1	1
ThisStudy_vOTU9501_SB_12088	Unassigned	Unassigned	Unassigned	2072_0	Clustered	5	VC_2072_0	5	0.257	0.999999	0.257	1	1	1	1
ThisStudy_vOTU8147_SB_12023	Unassigned	Unassigned	Unassigned	2092_0	Clustered	54	VC_2092_0	54	0.4729	1	0.4729	1	1	1	1
ThisStudy_vOTU9964_SB_31167	Unassigned	Unassigned	Unassigned	2102_0	Clustered	23	VC_2102_0	23	0.6379	1	0.6379	1	1	1	1
ThisStudy_vOTU8357_SB_12021	Unassigned	Unassigned	Unassigned	2122_1	Clustered	24	VC_2122_1	24	0.3096	1	0.3096	1	1	1	1
ThisStudy_vOTU1885_SB_11970	Unassigned	Unassigned	Unassigned	2130_0	Clustered	60	VC_2130_0	60	0.4475	1	0.4475	1	1	1	0.9989
ThisStudy_vOTU7858_SB_11949	Unassigned	Unassigned	Unassigned	2142_0	Clustered	4	VC_2142_0	4	0.203	0.999821	0.203	1	1	1	1
ThisStudy_vOTU8425_SB_11933	Unassigned	Unassigned	Unassigned	1800_0	Clustered	14	VC_1800_0	14	0.4209	1	0.4209	1	1	1	1
ThisStudy_vOTU7944_SB_11874	Unassigned	Unassigned	Unassigned	813_0	Clustered	80	VC_813_0	80	0.4746	1	0.4746	1	1	1	1
ThisStudy_vOTU9965_SB_11832	Unassigned	Unassigned	Unassigned	2179_0	Clustered	10	VC_2179_0	10	0.2096	1	0.2096	1	1	1	1
ThisStudy_vOTU9638_SB_11763	Unassigned	Unassigned	Unassigned	1826_0	Clustered	27	VC_1826_0	27	0.2857	1	0.2857	1	1	1	1
ThisStudy_vOTU5199_SB_11610	Unassigned	Unassigned	Unassigned	2214_0	Clustered	28	VC_2214_0	28	0.4965	1	0.4965	1	1	1	1
ThisStudy_vOTU9969_SB_11573	Unassigned	Unassigned	Unassigned	1673_0	Clustered	3	VC_1673_0	3	0.0603	0.998009	0.0602	1	1	1	1
ThisStudy_vOTU9672_SB_11557	Unassigned	Unassigned	Unassigned	2219_0	Clustered	20	VC_2219_0	20	0.4779	1	0.4779	1	1	1	1
ThisStudy_vOTU9967_SB_30160	Unassigned	Unassigned	Unassigned	1952_0	Clustered	3	VC_1952_0	3	0.0787	0.993801	0.0783	1	1	1	1
ThisStudy_vOTU1004_SB_11455	Unassigned	Unassigned	Unassigned	1038_0	Clustered	23	VC_1038_0	23	0.2693	1	0.2693	1	1	1	1
ThisStudy_vOTU9972_SB_11307	Unassigned	Unassigned	Unassigned	2250_0	Clustered	2	VC_2250_0	2	0.0745	0.76025	0.0566	1	1	1	1
ThisStudy_vOTU5473_SB_30141	Unassigned	Unassigned	Unassigned	2252_0	Clustered	19	VC_2252_0	19	0.644	1	0.644	1	1	1	1
ThisStudy_vOTU2322_SB_11254	Unassigned	Unassigned	Unassigned	861_0	Clustered	11	VC_861_0	11	0.0708	1	0.0708	1	1	1	0.9636
ThisStudy_vOTU9480_SB_11229	Unassigned	Unassigned	Unassigned	1114_1	Clustered	20	VC_1114_1	20	0.2253	1	0.2253	1	1	1	0.9263
ThisStudy_vOTU1823_SB_11172	Unassigned	Unassigned	Unassigned	1037_0	Clustered	22	VC_1037_0	22	0.4936	1	0.4936	1	1	1	1
ThisStudy_vOTU7348_SB_30138	Unassigned	Unassigned	Unassigned	864_0	Clustered	57	VC_864_0	57	0.4205	1	0.4205	1	1	1	0.9568
ThisStudy_vOTU9973_SB_11150	Unassigned	Unassigned	Unassigned	329_0	Clustered	8	VC_329_0	8	0.326	1	0.326	1	1	1	1
ThisStudy_vOTU8784_SB_11123	Unassigned	Unassigned	Unassigned	667_0	Clustered	7	VC_667_0	7	0.2499	0.999977	0.2499	1	1	1	1
ThisStudy_vOTU4704_SB_11016	Unassigned	Unassigned	Unassigned	2332_0	Clustered	12	VC_2332_0	12	0.93	1	0.93	1	1	1	1
ThisStudy_vOTU3929_SB_49155	Unassigned	Unassigned	Unassigned	2335_1	Clustered	50	VC_2335_1	50	0.3397	1	0.3397	1	1	1	0.8841
ThisStudy_vOTU8807_SB_30094	Unassigned	Unassigned	Unassigned	2399_0	Clustered	5	VC_2399_0	5	0.0963	1	0.0963	1	1	1	1
ThisStudy_vOTU9307_SB_29964	Unassigned	Unassigned	Unassigned	995_0	Clustered	33	VC_995_0	33	0.6112	1	0.6112	1	1	1	1
ThisStudy_vOTU5685_SB_10724	Unassigned	Unassigned	Unassigned	1846_0	Clustered	10	VC_1846_0	10	0.3644	1	0.3644	1	1	1	1
ThisStudy_vOTU7736_SB_10703	Unassigned	Unassigned	Unassigned	1476_0	Clustered	41	VC_1476_0	41	0.5168	1	0.5168	1	1	1	1
ThisStudy_vOTU9979_SB_29756	Unassigned	Unassigned	Unassigned	1836_0	Clustered	32	VC_1836_0	32	0.4285	1	0.4285	1	1	1	1
ThisStudy_vOTU5627_SB_10594	Unassigned	Unassigned	Unassigned	2475_0	Clustered	3	VC_2475_0	3	0.0537	0.642039	0.0345	1	1	1	1
ThisStudy_vOTU8442_SB_10562	Unassigned	Unassigned	Unassigned	2482_0	Clustered	8	VC_2482_0	8	0.1299	1	0.1299	1	1	1	1
ThisStudy_vOTU9378_SB_10447	Unassigned	Unassigned	Unassigned	2490_0	Clustered	2	VC_2490_0	2	0.107	0.825213	0.0883	1	1	1	1
ThisStudy_vOTU8639_SB_29694	Unassigned	Unassigned	Unassigned	1749_0	Clustered	23	VC_1749_0	23	0.297	1	0.297	1	1	1	0.834
ThisStudy_vOTU9491_SB_10429	Unassigned	Unassigned	Unassigned	1126_0	Clustered	3	VC_1126_0	3	0.7551	0.991885	0.749	1	1	1	1
ThisStudy_vOTU4482_SB_10408	Unassigned	Unassigned	Unassigned	1580_0	Clustered	2	VC_1580_0	2	0.0785	0.907495	0.0713	1	1	1	1
ThisStudy_vOTU8296_SB_10396	Unassigned	Unassigned	Unassigned	624_0	Clustered	22	VC_624_0	22	0.371	1	0.371	1	1	1	0.9697
ThisStudy_vOTU1258_SB_29544	Unassigned	Unassigned	Unassigned	877_0	Clustered	19	VC_877_0	19	0.5018	1	0.5018	1	1	1	1
ThisStudy_vOTU9982_SB_10356	Unassigned	Unassigned	Unassigned	2507_0	Clustered	2	VC_2507_0	2	0.107	0.954301	0.1021	1	1	1	1
ThisStudy_vOTU8513_SB_10353	Unassigned	Unassigned	Unassigned	2516_0	Clustered	6	VC_2516_0	6	0.3724	1	0.3724	1	1	1	1
ThisStudy_vOTU8230_SB_10317	Unassigned	Unassigned	Unassigned	263_0	Clustered	11	VC_263_0	11	0.4824	1	0.4824	1	1	1	1
ThisStudy_vOTU9984_SB_10302	Unassigned	Unassigned	Unassigned	2538_0	Clustered	8	VC_2538_0	8	0.2312	0.999993	0.2312	1	1	1	1
ThisStudy_vOTU2011_SB_10294	Unassigned	Unassigned	Unassigned	1709_0	Clustered	3	VC_1709_0	3	0.0543	0.979941	0.0532	1	1	1	1
ThisStudy_vOTU2115_SB_10288	Unassigned	Unassigned	Unassigned	699_0	Clustered	7	VC_699_0	7	0.075	0.99987	0.075	1	1	1	1
ThisStudy_vOTU5427_SB_29245	Unassigned	Unassigned	Unassigned	2555_0	Clustered	2	VC_2555_0	2	0.4431	0.947542	0.4198	1	1	1	1
ThisStudy_vOTU4371_SB_10165	Unassigned	Unassigned	Unassigned	669_0	Clustered	46	VC_669_0	46	0.4796	1	0.4796	1	1	1	1
ThisStudy_vOTU9987_SB_10102	Unassigned	Unassigned	Unassigned	865_0	Clustered	24	VC_865_0	24	0.1794	1	0.1794	1	1	1	1
ThisStudy_vOTU4847_SB_29207	Unassigned	Unassigned	Unassigned	2566_0	Clustered	82	VC_2566_0	82	0.4293	1	0.4293	1	1	1	0.9524
ThisStudy_vOTU8433_SB_10013	Unassigned	Unassigned	Unassigned	1036_0	Clustered	7	VC_1036_0	7	0.1575	0.999719	0.1575	1	1	1	1
ThisStudy_vOTU9469_SB_28382	Unassigned	Unassigned	Unassigned	2589_2	Clustered	18	VC_2589_2	18	0.4707	1	0.4707	1	1	1	0.8562
ThisStudy_vOTU8992_SB_28072	Unassigned	Unassigned	Unassigned	1947_0	Clustered	27	VC_1947_0	27	0.5963	1	0.5963	1	1	1	0.9373
ThisStudy_vOTU9490_SB_27996	Unassigned	Unassigned	Unassigned	2628_0	Clustered	25	VC_2628_0	25	0.6133	1	0.6133	1	1	1	1
ThisStudy_vOTU809_SB_27988	Unassigned	Unassigned	Unassigned	2630_0	Clustered	59	VC_2630_0	59	0.622	1	0.622	1	1	1	1
ThisStudy_vOTU7856_SB_27888	Unassigned	Unassigned	Unassigned	1672_0	Clustered	3	VC_1672_0	3	0.0344	0.991011	0.034	1	1	1	1
ThisStudy_vOTU3378_SB_27834	Unassigned	Unassigned	Unassigned	2639_0	Clustered	25	VC_2639_0	25	0.3374	1	0.3374	1	1	1	0.94
ThisStudy_vOTU7399_SB_45807	Unassigned	Unassigned	Unassigned	1376_0	Clustered	31	VC_1376_0	31	0.4281	1	0.4281	1	1	1	1
ThisStudy_vOTU1541_SB_26636	Unassigned	Unassigned	Unassigned	2667_0	Clustered	33	VC_2667_0	33	0.3643	1	0.3643	1	1	1	1
ThisStudy_vOTU10012_SB_26012	Unassigned	Unassigned	Unassigned	2652_0	Clustered	20	VC_2652_0	20	0.4206	1	0.4206	1	1	1	0.9474
ThisStudy_vOTU7728_SB_25284	Unassigned	Unassigned	Unassigned	1334_0	Clustered	17	VC_1334_0	17	0.3116	1	0.3116	1	1	1	0.8971
ThisStudy_vOTU10026_SB_25168	Unassigned	Unassigned	Unassigned	1409_0	Clustered	9	VC_1409_0	9	0.4748	1	0.4748	1	1	1	1
ThisStudy_vOTU10028_SB_24808	Unassigned	Unassigned	Unassigned	1755_0	Clustered	22	VC_1755_0	22	0.3738	1	0.3738	1	1	1	1
ThisStudy_vOTU2919_SB_24797	Unassigned	Unassigned	Unassigned	1296_0	Clustered	42	VC_1296_0	42	0.4688	1	0.4688	1	1	1	1
ThisStudy_vOTU8722_SB_24198	Unassigned	Unassigned	Unassigned	669_0	Clustered	46	VC_669_0	46	0.4796	1	0.4796	1	1	1	1
ThisStudy_vOTU10024_SB_45181	Unassigned	Unassigned	Unassigned	1031_0	Clustered	17	VC_1031_0	17	0.42	1	0.42	1	1	1	1
ThisStudy_vOTU10044_SB_23592	Unassigned	Unassigned	Unassigned	1985_0	Clustered	24	VC_1985_0	24	0.5614	1	0.5614	1	1	1	1
ThisStudy_vOTU8199_SB_23482	Unassigned	Unassigned	Unassigned	2293_0	Clustered	21	VC_2293_0	21	0.3782	1	0.3782	1	1	1	1
ThisStudy_vOTU2359_SB_23143	Unassigned	Unassigned	Unassigned	2750_0	Clustered	7	VC_2750_0	7	0.448	1	0.448	1	1	1	1
ThisStudy_vOTU9570_SB_43323	Unassigned	Unassigned	Unassigned	1467_0	Clustered	27	VC_1467_0	27	0.3449	1	0.3449	1	1	1	0.9687
ThisStudy_vOTU2188_SW_36123	Unassigned	Unassigned	Unassigned	2769_0	Clustered	7	VC_2769_0	7	0.2789	1	0.2789	1	1	1	1
ThisStudy_vOTU2301_SW_20169	Unassigned	Unassigned	Unassigned	2773_0	Clustered	20	VC_2773_0	20	0.4351	1	0.4351	1	1	1	1
ThisStudy_vOTU5727_SW_27453	Unassigned	Unassigned	Unassigned	2598_0	Clustered	4	VC_2598_0	4	0.159	0.99998	0.159	1	1	1	1
ThisStudy_vOTU7225_SW_23727	Unassigned	Unassigned	Unassigned	1226_0	Clustered	34	VC_1226_0	34	0.5011	1	0.5011	1	1	1	0.9572
ThisStudy_vOTU1114_SW_31792	Unassigned	Unassigned	Unassigned	2851_0	Clustered	41	VC_2851_0	41	0.5621	1	0.5621	1	1	1	1
ThisStudy_vOTU951_SW_26245	Unassigned	Unassigned	Unassigned	2857_0	Clustered	30	VC_2857_0	30	0.6642	1	0.6642	1	1	1	1
ThisStudy_vOTU7776_SW_43043	Unassigned	Unassigned	Unassigned	1538_0	Clustered	66	VC_1538_0	66	0.3949	1	0.3949	1	1	1	0.9944
ThisStudy_vOTU10062_SW_17119	Unassigned	Unassigned	Unassigned	2878_1	Clustered	64	VC_2878_1	64	0.5354	1	0.5354	1	1	1	0.999
ThisStudy_vOTU8749_SW_15828	Unassigned	Unassigned	Unassigned	2900_0	Clustered	7	VC_2900_0	7	0.1348	0.984469	0.1327	1	1	1	1
ThisStudy_vOTU8308_SW_14754	Unassigned	Unassigned	Unassigned	2929_0	Clustered	46	VC_2929_0	46	0.3725	1	0.3725	1	1	1	0.9903
ThisStudy_vOTU3323_SW_19315	Unassigned	Unassigned	Unassigned	2946_2	Clustered	55	VC_2946_2	55	0.3415	1	0.3415	1	1	1	0.8754
ThisStudy_vOTU6768_SW_18510	Unassigned	Unassigned	Unassigned	688_0	Clustered	8	VC_688_0	8	0.1481	1	0.1481	1	1	1	1
ThisStudy_vOTU6998_SW_13743	Unassigned	Unassigned	Unassigned	2528_0	Clustered	45	VC_2528_0	45	0.7107	1	0.7107	1	1	1	1
ThisStudy_vOTU971_SW_17337	Unassigned	Unassigned	Unassigned	2972_0	Clustered	24	VC_2972_0	24	0.2563	1	0.2563	1	1	1	0.9457
ThisStudy_vOTU613_SW_35919	Unassigned	Unassigned	Unassigned	1480_0	Clustered	75	VC_1480_0	75	0.6353	1	0.6353	1	1	1	1
ThisStudy_vOTU10063_SW_18531	Unassigned	Unassigned	Unassigned	1542_0	Clustered	20	VC_1542_0	20	0.3102	1	0.3102	1	1	1	1
ThisStudy_vOTU1246_SW_11674	Unassigned	Unassigned	Unassigned	3040_0	Clustered	16	VC_3040_0	16	0.133	1	0.133	1	1	1	1
ThisStudy_vOTU696_SW_16956	Unassigned	Unassigned	Unassigned	2981_0	Clustered	8	VC_2981_0	8	0.2126	1	0.2126	1	1	1	1
ThisStudy_vOTU5462_SW_28424	Unassigned	Unassigned	Unassigned	1078_0	Clustered	41	VC_1078_0	41	0.2344	1	0.2344	1	1	1	0.8683
ThisStudy_vOTU4299_SW_31559	Unassigned	Unassigned	Unassigned	2470_0	Clustered	19	VC_2470_0	19	0.3365	1	0.3365	1	1	1	1
ThisStudy_vOTU2196_SW_39445	Unassigned	Unassigned	Unassigned	730_4	Clustered	65	VC_730_4	65	0.2771	1	0.2771	1	1	1	0.9394
ThisStudy_vOTU564_SW_32210	Unassigned	Unassigned	Unassigned	1781_0	Clustered	51	VC_1781_0	51	0.4301	1	0.4301	1	1	1	0.9459
ThisStudy_vOTU8619_SW_31626	Unassigned	Unassigned	Unassigned	782_1	Clustered	41	VC_782_1	41	0.1977	1	0.1977	1	1	1	0.8427
ThisStudy_vOTU1003_SW_49649	Unassigned	Unassigned	Unassigned	2362_0	Clustered	39	VC_2362_0	39	0.3412	1	0.3412	1	1	1	0.9393
ThisStudy_vOTU835_SW_13189	Unassigned	Unassigned	Unassigned	1304_0	Clustered	35	VC_1304_0	35	0.645	1	0.645	1	1	1	0.9983
ThisStudy_vOTU4845_SW_37493	Unassigned	Unassigned	Unassigned	890_0	Clustered	19	VC_890_0	19	0.3853	1	0.3853	1	1	1	0.9825
ThisStudy_vOTU9033_SW_15907	Unassigned	Unassigned	Unassigned	3166_0	Clustered	24	VC_3166_0	24	0.4865	1	0.4865	1	1	1	1
ThisStudy_vOTU4846_SW_13891	Unassigned	Unassigned	Unassigned	1538_0	Clustered	66	VC_1538_0	66	0.3949	1	0.3949	1	1	1	0.9944
ThisStudy_vOTU1593_SW_44743	Unassigned	Unassigned	Unassigned	3181_0	Clustered	2	VC_3181_0	2	0.5901	0.939655	0.5545	1	1	1	1
ThisStudy_vOTU965_SW_43846	Unassigned	Unassigned	Unassigned	3189_0	Clustered	37	VC_3189_0	37	0.6483	1	0.6483	1	1	1	1
ThisStudy_vOTU8173_SW_24817	Unassigned	Unassigned	Unassigned	3203_0	Clustered	9	VC_3203_0	9	0.2028	1	0.2028	1	1	1	1
ThisStudy_vOTU8715_SW_26188	Unassigned	Unassigned	Unassigned	3213_0	Clustered	15	VC_3213_0	15	0.6486	1	0.6486	1	1	1	1
ThisStudy_vOTU6215_SW_25018	Unassigned	Unassigned	Unassigned	3215_0	Clustered	11	VC_3215_0	11	0.1675	1	0.1675	1	1	1	1
ThisStudy_vOTU3455_SW_63572	Unassigned	Unassigned	Unassigned	2914_1	Clustered	2	VC_2914_1	2	0.0432	0.95743	0.0414	1	1	1	1
ThisStudy_vOTU2776_SW_29390	Unassigned	Unassigned	Unassigned	3245_0	Clustered	3	VC_3245_0	3	0.0306	0.985292	0.0301	1	1	1	1
ThisStudy_vOTU3192_SW_27726	Unassigned	Unassigned	Unassigned	1344_0	Clustered	37	VC_1344_0	37	0.2662	1	0.2662	1	1	1	1
ThisStudy_vOTU4755_SW_29508	Unassigned	Unassigned	Unassigned	1707_0	Clustered	23	VC_1707_0	23	0.3621	1	0.3621	1	1	1	1
ThisStudy_vOTU6531_SW_34737	Unassigned	Unassigned	Unassigned	888_0	Clustered	55	VC_888_0	55	0.4472	1	0.4472	1	1	1	0.9946
ThisStudy_vOTU7039_SW_36444	Unassigned	Unassigned	Unassigned	3272_0	Clustered	5	VC_3272_0	5	0.0517	0.96625	0.05	1	1	1	1
ThisStudy_vOTU3499_SW_18946	Unassigned	Unassigned	Unassigned	2761_0	Clustered	23	VC_2761_0	23	0.5868	1	0.5868	1	1	1	1
ThisStudy_vOTU5040_SW_25751	Unassigned	Unassigned	Unassigned	3284_0	Clustered	37	VC_3284_0	37	0.5508	1	0.5508	1	1	1	1
ThisStudy_vOTU3866_SW_43945	Unassigned	Unassigned	Unassigned	1344_0	Clustered	37	VC_1344_0	37	0.2662	1	0.2662	1	1	1	1
ThisStudy_vOTU4255_SW_20958	Unassigned	Unassigned	Unassigned	2357_0	Clustered	18	VC_2357_0	18	0.2248	1	0.2248	1	1	1	1
ThisStudy_vOTU1503_SW_81442	Unassigned	Unassigned	Unassigned	782_1	Clustered	41	VC_782_1	41	0.1977	1	0.1977	1	1	1	0.8427
ThisStudy_vOTU7232_SW_19134	Unassigned	Unassigned	Unassigned	870_6	Clustered	32	VC_870_6	32	0.1698	1	0.1698	1	1	1	0.9395
ThisStudy_vOTU2059_SW_35800	Unassigned	Unassigned	Unassigned	3315_0	Clustered	45	VC_3315_0	45	0.6214	1	0.6214	1	1	1	1
ThisStudy_vOTU4341_SW_19183	Unassigned	Unassigned	Unassigned	3340_0	Clustered	10	VC_3340_0	10	0.2654	1	0.2654	1	1	1	1
ThisStudy_vOTU7963_SW_25759	Unassigned	Unassigned	Unassigned	3369_0	Clustered	22	VC_3369_0	22	0.5242	1	0.5242	1	1	1	1
ThisStudy_vOTU9522_SW_13722	Unassigned	Unassigned	Unassigned	3378_0	Clustered	8	VC_3378_0	8	0.1446	1	0.1446	1	1	1	1
ThisStudy_vOTU6562_SW_22487	Unassigned	Unassigned	Unassigned	3384_0	Clustered	2	VC_3384_0	2	0.2471	0.877131	0.2167	1	1	1	1
ThisStudy_vOTU4501_SW_35489	Unassigned	Unassigned	Unassigned	1494_0	Clustered	11	VC_1494_0	11	0.3507	1	0.3507	1	1	1	1
ThisStudy_vOTU4304_SW_23504	Unassigned	Unassigned	Unassigned	2071_0	Clustered	11	VC_2071_0	11	0.3942	1	0.3942	1	1	1	1
ThisStudy_vOTU656_SW_29934	Unassigned	Unassigned	Unassigned	1989_0	Clustered	31	VC_1989_0	31	0.13	1	0.13	1	1	1	0.9871
ThisStudy_vOTU2934_SW_16281	Unassigned	Unassigned	Unassigned	2983_0	Clustered	47	VC_2983_0	47	0.5032	1	0.5032	1	1	1	1
ThisStudy_vOTU10073_SW_20478	Unassigned	Unassigned	Unassigned	1860_0	Clustered	3	VC_1860_0	3	0.0664	0.990851	0.0658	1	1	1	1
ThisStudy_vOTU9389_SW_41193	Unassigned	Unassigned	Unassigned	3474_0	Clustered	7	VC_3474_0	7	0.149	1	0.149	1	1	1	1
ThisStudy_vOTU1363_SW_28239	Unassigned	Unassigned	Unassigned	2771_0	Clustered	5	VC_2771_0	5	0.2978	1	0.2978	1	1	1	1
ThisStudy_vOTU903_SW_23578	Unassigned	Unassigned	Unassigned	1989_0	Clustered	31	VC_1989_0	31	0.13	1	0.13	1	1	1	0.9871
ThisStudy_vOTU10076_SW_10389	Unassigned	Unassigned	Unassigned	3462_0	Clustered	14	VC_3462_0	14	0.4323	1	0.4323	1	1	1	1
ThisStudy_vOTU3484_SW_30695	Unassigned	Unassigned	Unassigned	3528_0	Clustered	32	VC_3528_0	32	0.3657	1	0.3657	1	1	1	1
ThisStudy_vOTU1362_SW_27341	Unassigned	Unassigned	Unassigned	3303_0	Clustered	24	VC_3303_0	24	0.4931	1	0.4931	1	1	1	1
ThisStudy_vOTU1203_SW_23833	Unassigned	Unassigned	Unassigned	3572_0	Clustered	3	VC_3572_0	3	0.0411	0.997334	0.041	1	1	1	1
ThisStudy_vOTU803_SW_30570	Unassigned	Unassigned	Unassigned	2983_0	Clustered	47	VC_2983_0	47	0.5032	1	0.5032	1	1	1	1
ThisStudy_vOTU2387_SW_19517	Unassigned	Unassigned	Unassigned	2161_0	Clustered	7	VC_2161_0	7	0.4402	1	0.4402	1	1	1	1
ThisStudy_vOTU2164_SW_32802	Unassigned	Unassigned	Unassigned	2758_0	Clustered	30	VC_2758_0	30	0.3567	1	0.3567	1	1	1	0.9908
ThisStudy_vOTU914_SW_19477	Unassigned	Unassigned	Unassigned	2950_0	Clustered	47	VC_2950_0	47	0.2774	1	0.2774	1	1	1	0.9991
ThisStudy_vOTU8961_SW_12719	Unassigned	Unassigned	Unassigned	3631_0	Clustered	3	VC_3631_0	3	0.1123	0.678336	0.0762	1	1	1	1
ThisStudy_vOTU1832_SW_24781	Unassigned	Unassigned	Unassigned	875_0	Clustered	9	VC_875_0	9	0.096	1	0.096	1	1	1	1
ThisStudy_vOTU5155_SW_20512	Unassigned	Unassigned	Unassigned	1067_0	Clustered	27	VC_1067_0	27	0.3303	1	0.3303	1	1	1	0.9687
ThisStudy_vOTU4043_SW_43215	Unassigned	Unassigned	Unassigned	3644_0	Clustered	2	VC_3644_0	2	0.0223	0.950368	0.0212	1	1	1	1
ThisStudy_vOTU2748_SW_23264	Unassigned	Unassigned	Unassigned	1989_0	Clustered	31	VC_1989_0	31	0.13	1	0.13	1	1	1	0.9871
ThisStudy_vOTU10080_SW_10038	Unassigned	Unassigned	Unassigned	3661_0	Clustered	2	VC_3661_0	2	0.6075	0.729854	0.4434	1	1	1	1
ThisStudy_vOTU10081_SW_21255	Unassigned	Unassigned	Unassigned	3664_0	Clustered	4	VC_3664_0	4	0.5854	0.999895	0.5854	1	1	1	1
ThisStudy_vOTU3016_SW_33938	Unassigned	Unassigned	Unassigned	3675_0	Clustered	2	VC_3675_0	2	0.8602	0.5	0.4301	1	1	1	1
ThisStudy_vOTU2801_SW_41729	Unassigned	Unassigned	Unassigned	3618_0	Clustered	19	VC_3618_0	19	0.5262	1	0.5262	1	1	1	0.9942
ThisStudy_vOTU1854_SW_38642	Unassigned	Unassigned	Unassigned	3710_0	Clustered	15	VC_3710_0	15	0.5528	1	0.5528	1	1	1	1
ThisStudy_vOTU941_SW_36381	Unassigned	Unassigned	Unassigned	1037_0	Clustered	22	VC_1037_0	22	0.4936	1	0.4936	1	1	1	1
ThisStudy_vOTU1142_SW_21994	Unassigned	Unassigned	Unassigned	3731_0	Clustered	11	VC_3731_0	11	0.8316	1	0.8316	1	1	1	1
ThisStudy_vOTU866_SW_25883	Unassigned	Unassigned	Unassigned	2972_0	Clustered	24	VC_2972_0	24	0.2563	1	0.2563	1	1	1	0.9457
ThisStudy_vOTU943_SW_46565	Unassigned	Unassigned	Unassigned	935_0	Clustered	5	VC_935_0	5	0.1257	1	0.1257	1	1	1	1
ThisStudy_vOTU4992_SW_29802	Unassigned	Unassigned	Unassigned	3746_0	Clustered	16	VC_3746_0	16	0.5292	1	0.5292	1	1	1	1
ThisStudy_vOTU2062_SW_52119	Unassigned	Unassigned	Unassigned	1869_0	Clustered	22	VC_1869_0	22	0.1771	1	0.1771	1	1	1	0.9567
ThisStudy_vOTU4083_SW_26876	Unassigned	Unassigned	Unassigned	735_0	Clustered	3	VC_735_0	3	0.0546	0.983684	0.0537	1	1	1	1
ThisStudy_vOTU2223_SW_11979	Unassigned	Unassigned	Unassigned	2972_0	Clustered	24	VC_2972_0	24	0.2563	1	0.2563	1	1	1	0.9457
ThisStudy_vOTU2464_SW_28887	Unassigned	Unassigned	Unassigned	669_0	Clustered	46	VC_669_0	46	0.4796	1	0.4796	1	1	1	1
ThisStudy_vOTU2328_SW_43153	Unassigned	Unassigned	Unassigned	1342_0	Clustered	31	VC_1342_0	31	0.2721	1	0.2721	1	1	1	0.9333
ThisStudy_vOTU5112_SW_59801	Unassigned	Unassigned	Unassigned	3275_0	Clustered	19	VC_3275_0	19	0.5842	1	0.5842	1	1	1	0.9825
ThisStudy_vOTU3283_SW_18675	Unassigned	Unassigned	Unassigned	867_0	Clustered	47	VC_867_0	47	0.3643	1	0.3643	1	1	1	0.9889
ThisStudy_vOTU10086_SW_23849	Unassigned	Unassigned	Unassigned	3148_0	Clustered	2	VC_3148_0	2	0.0087	0.818722	0.0071	1	1	1	1
ThisStudy_vOTU7452_SW_30061	Unassigned	Unassigned	Unassigned	3843_0	Clustered	3	VC_3843_0	3	0.2494	0.998297	0.249	1	1	1	1
ThisStudy_vOTU7540_SW_27207	Unassigned	Unassigned	Unassigned	3852_0	Clustered	8	VC_3852_0	8	0.2602	1	0.2602	1	1	1	1
ThisStudy_vOTU2895_SW_21024	Unassigned	Unassigned	Unassigned	3147_0	Clustered	11	VC_3147_0	11	0.1969	1	0.1969	1	1	1	1
ThisStudy_vOTU7807_SW_20050	Unassigned	Unassigned	Unassigned	3858_0	Clustered	14	VC_3858_0	14	0.5176	1	0.5176	1	1	1	1
ThisStudy_vOTU4645_SW_36441	Unassigned	Unassigned	Unassigned	3861_0	Clustered	27	VC_3861_0	27	0.7228	1	0.7228	1	1	1	1
ThisStudy_vOTU2844_SW_18851	Unassigned	Unassigned	Unassigned	1811_0	Clustered	19	VC_1811_0	19	0.4143	1	0.4143	1	1	1	1
ThisStudy_vOTU2450_SW_10129	Unassigned	Unassigned	Unassigned	3121_0	Clustered	7	VC_3121_0	7	0.0823	0.998704	0.0822	1	1	1	1
ThisStudy_vOTU859_SW_32316	Unassigned	Unassigned	Unassigned	2890_0	Clustered	25	VC_2890_0	25	0.5368	1	0.5368	1	1	1	1
ThisStudy_vOTU2038_SW_37158	Unassigned	Unassigned	Unassigned	874_0	Clustered	37	VC_874_0	37	0.2807	1	0.2807	1	1	1	0.7658
ThisStudy_vOTU10087_SW_28494	Unassigned	Unassigned	Unassigned	1339_0	Clustered	58	VC_1339_0	58	0.6245	1	0.6245	1	1	1	0.9994
ThisStudy_vOTU5952_SW_25931	Unassigned	Unassigned	Unassigned	2206_0	Clustered	23	VC_2206_0	23	0.4029	1	0.4029	1	1	1	1
ThisStudy_vOTU1504_SW_36883	Unassigned	Unassigned	Unassigned	3884_0	Clustered	12	VC_3884_0	12	0.3745	1	0.3745	1	1	1	1
ThisStudy_vOTU4158_SW_25820	Unassigned	Unassigned	Unassigned	589_0	Clustered	3	VC_589_0	3	0.3508	0.998018	0.3501	1	1	1	1
ThisStudy_vOTU6010_SW_25838	Unassigned	Unassigned	Unassigned	3898_0	Clustered	6	VC_3898_0	6	0.1438	1	0.1438	1	1	1	1
ThisStudy_vOTU1646_SW_10131	Unassigned	Unassigned	Unassigned	3913_0	Clustered	2	VC_3913_0	2	0.1477	0.907714	0.1341	1	1	1	1
ThisStudy_vOTU3656_SW_32504	Unassigned	Unassigned	Unassigned	3439_0	Clustered	57	VC_3439_0	57	0.4363	1	0.4363	1	1	1	1
ThisStudy_vOTU2562_SW_39327	Unassigned	Unassigned	Unassigned	3695_0	Clustered	49	VC_3695_0	49	0.378	1	0.378	1	1	1	0.9991
ThisStudy_vOTU2294_SW_25403	Unassigned	Unassigned	Unassigned	2784_0	Clustered	11	VC_2784_0	11	0.7955	1	0.7955	1	1	1	1
ThisStudy_vOTU912_SW_43893	Unassigned	Unassigned	Unassigned	3189_0	Clustered	37	VC_3189_0	37	0.6483	1	0.6483	1	1	1	1
ThisStudy_vOTU6360_SW_18803	Unassigned	Unassigned	Unassigned	3959_0	Clustered	12	VC_3959_0	12	0.179	1	0.179	1	1	1	1
ThisStudy_vOTU9292_SW_19671	Unassigned	Unassigned	Unassigned	410_0	Clustered	39	VC_410_0	39	0.6889	1	0.6889	1	1	1	1
ThisStudy_vOTU984_SW_50682	Unassigned	Unassigned	Unassigned	899_2	Clustered	51	VC_899_2	51	0.3568	1	0.3568	1	1	1	0.9396
ThisStudy_vOTU4908_SW_33364	Unassigned	Unassigned	Unassigned	3497_0	Clustered	10	VC_3497_0	10	0.3988	1	0.3988	1	1	1	1
ThisStudy_vOTU10089_SW_25825	Unassigned	Unassigned	Unassigned	2838_0	Clustered	32	VC_2838_0	32	0.3048	1	0.3048	1	1	1	0.9819
ThisStudy_vOTU2727_SW_22065	Unassigned	Unassigned	Unassigned	3893_0	Clustered	2	VC_3893_0	2	0.099	0.92566	0.0916	1	1	1	1
ThisStudy_vOTU5002_SW_22019	Unassigned	Unassigned	Unassigned	3979_0	Clustered	27	VC_3979_0	27	0.4384	1	0.4384	1	1	1	1
ThisStudy_vOTU2819_SW_13789	Unassigned	Unassigned	Unassigned	2666_0	Clustered	2	VC_2666_0	2	0.0561	0.950088	0.0533	1	1	1	1
ThisStudy_vOTU7742_SW_28288	Unassigned	Unassigned	Unassigned	2929_0	Clustered	46	VC_2929_0	46	0.3725	1	0.3725	1	1	1	0.9903
ThisStudy_vOTU2064_SW_27229	Unassigned	Unassigned	Unassigned	1036_0	Clustered	7	VC_1036_0	7	0.1575	0.999719	0.1575	1	1	1	1
ThisStudy_vOTU2182_SW_26852	Unassigned	Unassigned	Unassigned	3988_1	Clustered	26	VC_3988_1	26	0.4891	1	0.4891	1	1	1	0.9508
ThisStudy_vOTU2392_SW_14773	Unassigned	Unassigned	Unassigned	1621_0	Clustered	11	VC_1621_0	11	0.1934	1	0.1934	1	1	1	1
ThisStudy_vOTU1113_SW_15617	Unassigned	Unassigned	Unassigned	730_4	Clustered	65	VC_730_4	65	0.2771	1	0.2771	1	1	1	0.9394
ThisStudy_vOTU2749_SW_26638	Unassigned	Unassigned	Unassigned	3995_0	Clustered	21	VC_3995_0	21	0.5622	1	0.5622	1	1	1	0.9857
ThisStudy_vOTU2822_SW_20869	Unassigned	Unassigned	Unassigned	2978_0	Clustered	40	VC_2978_0	40	0.4472	1	0.4472	1	1	1	1
ThisStudy_vOTU1450_SW_19224	Unassigned	Unassigned	Unassigned	4002_0	Clustered	5	VC_4002_0	5	0.4355	1	0.4355	1	1	1	1
ThisStudy_vOTU6828_SW_21491	Unassigned	Unassigned	Unassigned	4006_0	Clustered	18	VC_4006_0	18	0.6862	1	0.6862	1	1	1	1
ThisStudy_vOTU2093_SW_28717	Unassigned	Unassigned	Unassigned	3863_0	Clustered	6	VC_3863_0	6	0.5529	1	0.5529	1	1	1	1
ThisStudy_vOTU1632_SW_39682	Unassigned	Unassigned	Unassigned	2995_0	Clustered	8	VC_2995_0	8	0.193	1	0.193	1	1	1	0.9643
ThisStudy_vOTU4944_SW_14885	Unassigned	Unassigned	Unassigned	1210_0	Clustered	14	VC_1210_0	14	0.3632	1	0.3632	1	1	1	1
ThisStudy_vOTU7721_SW_30323	Unassigned	Unassigned	Unassigned	2940_0	Clustered	24	VC_2940_0	24	0.4985	1	0.4985	1	1	1	1
ThisStudy_vOTU2851_SW_12285	Unassigned	Unassigned	Unassigned	3190_0	Clustered	5	VC_3190_0	5	0.1733	0.99916	0.1731	1	1	1	1
ThisStudy_vOTU7953_SW_29610	Unassigned	Unassigned	Unassigned	4037_0	Clustered	20	VC_4037_0	20	0.331	1	0.331	1	1	1	1
ThisStudy_vOTU1025_SW_18310	Unassigned	Unassigned	Unassigned	2972_0	Clustered	24	VC_2972_0	24	0.2563	1	0.2563	1	1	1	0.9457
ThisStudy_vOTU5138_SW_26071	Unassigned	Unassigned	Unassigned	2682_0	Clustered	37	VC_2682_0	37	0.5109	1	0.5109	1	1	1	0.9985
ThisStudy_vOTU692_SW_26404	Unassigned	Unassigned	Unassigned	1989_0	Clustered	31	VC_1989_0	31	0.13	1	0.13	1	1	1	0.9871
ThisStudy_vOTU3662_SW_36969	Unassigned	Unassigned	Unassigned	4057_0	Clustered	32	VC_4057_0	32	0.5162	1	0.5162	1	1	1	1
ThisStudy_vOTU1022_SW_17103	Unassigned	Unassigned	Unassigned	2983_0	Clustered	47	VC_2983_0	47	0.5032	1	0.5032	1	1	1	1
ThisStudy_vOTU10096_SW_16057	Unassigned	Unassigned	Unassigned	1542_0	Clustered	20	VC_1542_0	20	0.3102	1	0.3102	1	1	1	1
ThisStudy_vOTU1102_SW_27958	Unassigned	Unassigned	Unassigned	1781_0	Clustered	51	VC_1781_0	51	0.4301	1	0.4301	1	1	1	0.9459
ThisStudy_vOTU4857_SW_35062	Unassigned	Unassigned	Unassigned	4128_0	Clustered	9	VC_4128_0	9	0.2567	1	0.2567	1	1	1	1
ThisStudy_vOTU5519_SW_18692	Unassigned	Unassigned	Unassigned	4145_0	Clustered	8	VC_4145_0	8	0.3626	1	0.3626	1	1	1	1
ThisStudy_vOTU524_SW_17145	Unassigned	Unassigned	Unassigned	2973_0	Clustered	15	VC_2973_0	15	0.1717	1	0.1717	1	1	1	1
ThisStudy_vOTU8326_SW_17855	Unassigned	Unassigned	Unassigned	724_0	Clustered	10	VC_724_0	10	0.3789	1	0.3789	1	1	1	1
ThisStudy_vOTU10102_SW_23001	Unassigned	Unassigned	Unassigned	835_0	Clustered	36	VC_835_0	36	0.4421	1	0.4421	1	1	1	1
ThisStudy_vOTU1814_SW_21882	Unassigned	Unassigned	Unassigned	901_0	Clustered	40	VC_901_0	40	0.4862	1	0.4862	1	1	1	1
ThisStudy_vOTU4834_SW_20333	Unassigned	Unassigned	Unassigned	4166_0	Clustered	8	VC_4166_0	8	0.3753	1	0.3753	1	1	1	1
ThisStudy_vOTU9008_SW_23604	Unassigned	Unassigned	Unassigned	3835_0	Clustered	6	VC_3835_0	6	0.1462	0.999982	0.1462	1	1	1	1
ThisStudy_vOTU2519_SW_17197	Unassigned	Unassigned	Unassigned	3532_0	Clustered	22	VC_3532_0	22	0.4413	1	0.4413	1	1	1	0.8615
ThisStudy_vOTU7309_SW_56842	Unassigned	Unassigned	Unassigned	870_0	Clustered	2	VC_870_0	2	0.0271	0.957812	0.0259	1	1	1	1
ThisStudy_vOTU1813_SW_18972	Unassigned	Unassigned	Unassigned	3242_0	Clustered	15	VC_3242_0	15	0.4295	1	0.4295	1	1	1	1
ThisStudy_vOTU10103_SW_27442	Unassigned	Unassigned	Unassigned	4188_0	Clustered	45	VC_4188_0	45	0.6668	1	0.6668	1	1	1	1
ThisStudy_vOTU7652_SW_17181	Unassigned	Unassigned	Unassigned	4191_0	Clustered	2	VC_4191_0	2	0.0313	0.886766	0.0278	1	1	1	1
ThisStudy_vOTU1453_SW_11672	Unassigned	Unassigned	Unassigned	2983_0	Clustered	47	VC_2983_0	47	0.5032	1	0.5032	1	1	1	1
ThisStudy_vOTU3479_SW_28757	Unassigned	Unassigned	Unassigned	4227_0	Clustered	2	VC_4227_0	2	0.4183	0.94862	0.3968	1	1	1	1
ThisStudy_vOTU1053_SW_11688	Unassigned	Unassigned	Unassigned	1380_0	Clustered	4	VC_1380_0	4	0.0864	0.999613	0.0864	1	1	1	1
ThisStudy_vOTU10107_SW_23043	Unassigned	Unassigned	Unassigned	4233_0	Clustered	6	VC_4233_0	6	0.3184	0.994246	0.3166	1	1	1	1
ThisStudy_vOTU3032_SW_31905	Unassigned	Unassigned	Unassigned	612_0	Clustered	7	VC_612_0	7	0.5065	1	0.5065	1	1	1	1
ThisStudy_vOTU7695_SW_17977	Unassigned	Unassigned	Unassigned	2807_0	Clustered	21	VC_2807_0	21	0.3641	1	0.3641	1	1	1	1
ThisStudy_vOTU7415_SW_22226	Unassigned	Unassigned	Unassigned	2062_0	Clustered	25	VC_2062_0	25	0.2173	1	0.2173	1	1	1	0.9833
ThisStudy_vOTU6734_SW_18171	Unassigned	Unassigned	Unassigned	4248_0	Clustered	3	VC_4248_0	3	0.079	0.982967	0.0776	1	1	1	1
ThisStudy_vOTU8775_SW_38827	Unassigned	Unassigned	Unassigned	4256_0	Clustered	11	VC_4256_0	11	0.6235	1	0.6235	1	1	1	1
ThisStudy_vOTU2079_SW_22431	Unassigned	Unassigned	Unassigned	4264_0	Clustered	5	VC_4264_0	5	0.4542	1	0.4542	1	1	1	1
ThisStudy_vOTU6177_SW_16629	Unassigned	Unassigned	Unassigned	1222_0	Clustered	8	VC_1222_0	8	0.1527	1	0.1527	1	1	1	1
ThisStudy_vOTU1721_SW_32996	Unassigned	Unassigned	Unassigned	2890_0	Clustered	25	VC_2890_0	25	0.5368	1	0.5368	1	1	1	1
ThisStudy_vOTU6049_SW_29045	Unassigned	Unassigned	Unassigned	4271_0	Clustered	31	VC_4271_0	31	0.5393	1	0.5393	1	1	1	1
ThisStudy_vOTU8365_SW_34913	Unassigned	Unassigned	Unassigned	4278_0	Clustered	2	VC_4278_0	2	0.0448	0.956094	0.0429	1	1	1	1
ThisStudy_vOTU5730_SW_19740	Unassigned	Unassigned	Unassigned	2567_0	Clustered	2	VC_2567_0	2	0.034	0.953605	0.0324	1	1	1	1
ThisStudy_vOTU2197_SW_27650	Unassigned	Unassigned	Unassigned	1071_0	Clustered	24	VC_1071_0	24	0.5678	1	0.5678	1	1	1	1
ThisStudy_vOTU9408_SW_21046	Unassigned	Unassigned	Unassigned	2322_0	Clustered	12	VC_2322_0	12	0.4804	1	0.4804	1	1	1	1
ThisStudy_vOTU2416_SW_19301	Unassigned	Unassigned	Unassigned	2974_0	Clustered	8	VC_2974_0	8	0.1189	1	0.1189	1	1	1	1
ThisStudy_vOTU2686_SW_37611	Unassigned	Unassigned	Unassigned	2992_0	Clustered	5	VC_2992_0	5	0.1442	0.999979	0.1442	1	1	1	1
ThisStudy_vOTU1429_SW_42880	Unassigned	Unassigned	Unassigned	3050_0	Clustered	28	VC_3050_0	28	0.2862	1	0.2862	1	1	1	0.9815
ThisStudy_vOTU6882_SW_38370	Unassigned	Unassigned	Unassigned	4302_0	Clustered	25	VC_4302_0	25	0.6033	1	0.6033	1	1	1	1
ThisStudy_vOTU7165_SW_24069	Unassigned	Unassigned	Unassigned	4325_0	Clustered	2	VC_4325_0	2	1	1	1	1	1	1	1
ThisStudy_vOTU1946_SW_29432	Unassigned	Unassigned	Unassigned	690_0	Clustered	6	VC_690_0	6	0.1523	1	0.1523	1	1	1	1
ThisStudy_vOTU5033_SW_19052	Unassigned	Unassigned	Unassigned	483_0	Clustered	4	VC_483_0	4	0.4416	0.99995	0.4416	1	1	1	1
ThisStudy_vOTU5414_SW_20502	Unassigned	Unassigned	Unassigned	4342_0	Clustered	2	VC_4342_0	2	0.0693	0.941494	0.0652	1	1	1	1
ThisStudy_vOTU1275_SW_16158	Unassigned	Unassigned	Unassigned	3039_0	Clustered	26	VC_3039_0	26	0.3106	1	0.3106	1	1	1	1
ThisStudy_vOTU5264_SW_18652	Unassigned	Unassigned	Unassigned	4353_0	Clustered	6	VC_4353_0	6	0.2507	0.999999	0.2507	1	1	1	1
ThisStudy_vOTU6116_SW_31494	Unassigned	Unassigned	Unassigned	3507_0	Clustered	18	VC_3507_0	18	0.2124	1	0.2124	1	1	1	1
ThisStudy_vOTU2590_SW_22934	Unassigned	Unassigned	Unassigned	3540_0	Clustered	12	VC_3540_0	12	0.373	1	0.373	1	1	1	1
ThisStudy_vOTU6830_SW_18907	Unassigned	Unassigned	Unassigned	3894_0	Clustered	3	VC_3894_0	3	0.227	0.998097	0.2265	1	1	1	1
ThisStudy_vOTU9382_SW_23986	Unassigned	Unassigned	Unassigned	4361_0	Clustered	13	VC_4361_0	13	0.4874	1	0.4874	1	1	1	1
ThisStudy_vOTU867_SW_32404	Unassigned	Unassigned	Unassigned	4002_0	Clustered	5	VC_4002_0	5	0.4355	1	0.4355	1	1	1	1
ThisStudy_vOTU1654_SW_18305	Unassigned	Unassigned	Unassigned	4375_0	Clustered	5	VC_4375_0	5	0.2365	1	0.2365	1	1	1	1
ThisStudy_vOTU2480_SW_25063	Unassigned	Unassigned	Unassigned	1014_0	Clustered	16	VC_1014_0	16	0.3091	1	0.3091	1	1	1	1
ThisStudy_vOTU3214_SW_29438	Unassigned	Unassigned	Unassigned	4160_0	Clustered	20	VC_4160_0	20	0.3745	1	0.3745	1	1	1	1
ThisStudy_vOTU5924_SW_35943	Unassigned	Unassigned	Unassigned	4388_0	Clustered	4	VC_4388_0	4	0.0652	0.958336	0.0625	1	1	1	1
ThisStudy_vOTU5652_SW_23464	Unassigned	Unassigned	Unassigned	1182_0	Clustered	5	VC_1182_0	5	0.1023	0.999975	0.1023	1	1	1	1
ThisStudy_vOTU3584_SW_16976	Unassigned	Unassigned	Unassigned	1595_0	Clustered	29	VC_1595_0	29	0.3434	1	0.3434	1	1	1	1
ThisStudy_vOTU7331_SW_19881	Unassigned	Unassigned	Unassigned	4422_0	Clustered	3	VC_4422_0	3	1	1	1	1	1	1	1
ThisStudy_vOTU10113_SW_13398	Unassigned	Unassigned	Unassigned	1542_0	Clustered	20	VC_1542_0	20	0.3102	1	0.3102	1	1	1	1
ThisStudy_vOTU688_SW_19292	Unassigned	Unassigned	Unassigned	3435_0	Clustered	42	VC_3435_0	42	0.2495	1	0.2495	1	1	1	1
ThisStudy_vOTU3291_SW_32567	Unassigned	Unassigned	Unassigned	1339_0	Clustered	58	VC_1339_0	58	0.6245	1	0.6245	1	1	1	0.9994
ThisStudy_vOTU7374_SW_23023	Unassigned	Unassigned	Unassigned	4434_0	Clustered	7	VC_4434_0	7	0.8575	1	0.8575	1	1	1	1
ThisStudy_vOTU4599_SW_27331	Unassigned	Unassigned	Unassigned	3189_0	Clustered	37	VC_3189_0	37	0.6483	1	0.6483	1	1	1	1
ThisStudy_vOTU1123_SW_37842	Unassigned	Unassigned	Unassigned	1294_0	Clustered	19	VC_1294_0	19	0.3971	1	0.3971	1	1	1	1
ThisStudy_vOTU4042_SW_19015	Unassigned	Unassigned	Unassigned	4442_0	Clustered	3	VC_4442_0	3	0.217	0.997964	0.2165	1	1	1	1
ThisStudy_vOTU1357_SW_15760	Unassigned	Unassigned	Unassigned	4447_0	Clustered	4	VC_4447_0	4	0.3452	0.999893	0.3452	1	1	1	1
ThisStudy_vOTU5554_SW_32695	Unassigned	Unassigned	Unassigned	1669_0	Clustered	35	VC_1669_0	35	0.473	1	0.473	1	1	1	0.9983
ThisStudy_vOTU3409_SW_22227	Unassigned	Unassigned	Unassigned	893_0	Clustered	21	VC_893_0	21	0.1963	1	0.1963	1	1	1	1
ThisStudy_vOTU4417_SW_18438	Unassigned	Unassigned	Unassigned	1920_0	Clustered	17	VC_1920_0	17	0.2932	1	0.2932	1	1	1	0.9926
ThisStudy_vOTU10116_SW_29664	Unassigned	Unassigned	Unassigned	3325_0	Clustered	42	VC_3325_0	42	0.6658	1	0.6658	1	1	1	1
ThisStudy_vOTU4698_SW_21296	Unassigned	Unassigned	Unassigned	4472_0	Clustered	17	VC_4472_0	17	0.3866	1	0.3866	1	1	1	1
ThisStudy_vOTU937_SW_28041	Unassigned	Unassigned	Unassigned	1781_0	Clustered	51	VC_1781_0	51	0.4301	1	0.4301	1	1	1	0.9459
ThisStudy_vOTU3765_SW_11234	Unassigned	Unassigned	Unassigned	1210_0	Clustered	14	VC_1210_0	14	0.3632	1	0.3632	1	1	1	1
ThisStudy_vOTU2827_SW_14892	Unassigned	Unassigned	Unassigned	4481_0	Clustered	23	VC_4481_0	23	0.6296	1	0.6296	1	1	1	1
ThisStudy_vOTU5779_SW_23037	Unassigned	Unassigned	Unassigned	1994_0	Clustered	3	VC_1994_0	3	0.0296	0.992987	0.0294	1	1	1	1
ThisStudy_vOTU1638_SW_30147	Unassigned	Unassigned	Unassigned	3039_0	Clustered	26	VC_3039_0	26	0.3106	1	0.3106	1	1	1	1
ThisStudy_vOTU4072_SW_28662	Unassigned	Unassigned	Unassigned	883_0	Clustered	13	VC_883_0	13	0.291	1	0.291	1	1	1	1
ThisStudy_vOTU541_SW_26584	Unassigned	Unassigned	Unassigned	1989_0	Clustered	31	VC_1989_0	31	0.13	1	0.13	1	1	1	0.9871
ThisStudy_vOTU5930_SW_25380	Unassigned	Unassigned	Unassigned	4501_0	Clustered	12	VC_4501_0	12	0.8176	1	0.8176	1	1	1	1
ThisStudy_vOTU3276_SW_18452	Unassigned	Unassigned	Unassigned	1974_0	Clustered	8	VC_1974_0	8	0.1456	1	0.1456	1	1	1	1
ThisStudy_vOTU2302_SW_59835	Unassigned	Unassigned	Unassigned	4509_0	Clustered	27	VC_4509_0	27	0.646	1	0.646	1	1	1	1
ThisStudy_vOTU3326_SW_34248	Unassigned	Unassigned	Unassigned	2885_0	Clustered	54	VC_2885_0	54	0.5984	1	0.5984	1	1	1	0.956
ThisStudy_vOTU7080_SW_22403	Unassigned	Unassigned	Unassigned	3858_0	Clustered	14	VC_3858_0	14	0.5176	1	0.5176	1	1	1	1
ThisStudy_vOTU7574_SW_15802	Unassigned	Unassigned	Unassigned	889_0	Clustered	2	VC_889_0	2	0.0188	0.945325	0.0177	1	1	1	1
ThisStudy_vOTU1079_SW_33614	Unassigned	Unassigned	Unassigned	4157_0	Clustered	39	VC_4157_0	39	0.6071	1	0.6071	1	1	1	0.9987
ThisStudy_vOTU2410_SW_39979	Unassigned	Unassigned	Unassigned	1378_0	Clustered	9	VC_1378_0	9	0.1087	1	0.1087	1	1	1	1
ThisStudy_vOTU1182_SW_36137	Unassigned	Unassigned	Unassigned	4553_0	Clustered	41	VC_4553_0	41	0.5257	1	0.5257	1	1	1	1
ThisStudy_vOTU10121_SW_22228	Unassigned	Unassigned	Unassigned	2325_0	Clustered	39	VC_2325_0	39	0.2161	1	0.2161	1	1	1	0.9717
ThisStudy_vOTU7971_SW_29007	Unassigned	Unassigned	Unassigned	2325_0	Clustered	39	VC_2325_0	39	0.2161	1	0.2161	1	1	1	0.9717
ThisStudy_vOTU3604_SW_35202	Unassigned	Unassigned	Unassigned	1661_0	Clustered	14	VC_1661_0	14	0.2748	1	0.2748	1	1	1	0.8462
ThisStudy_vOTU6053_SW_23317	Unassigned	Unassigned	Unassigned	4584_0	Clustered	32	VC_4584_0	32	0.5703	1	0.5703	1	1	1	1
ThisStudy_vOTU5815_SW_24673	Unassigned	Unassigned	Unassigned	3362_0	Clustered	64	VC_3362_0	64	0.7157	1	0.7157	1	1	1	0.9945
ThisStudy_vOTU4229_SW_18389	Unassigned	Unassigned	Unassigned	731_0	Clustered	11	VC_731_0	11	0.3287	1	0.3287	1	1	1	1
ThisStudy_vOTU7438_SW_19331	Unassigned	Unassigned	Unassigned	4595_0	Clustered	2	VC_4595_0	2	0.1812	0.952004	0.1725	1	1	1	1
ThisStudy_vOTU1662_SW_26664	Unassigned	Unassigned	Unassigned	3189_0	Clustered	37	VC_3189_0	37	0.6483	1	0.6483	1	1	1	1
ThisStudy_vOTU8347_SW_27420	Unassigned	Unassigned	Unassigned	3166_0	Clustered	24	VC_3166_0	24	0.4865	1	0.4865	1	1	1	1
ThisStudy_vOTU7836_SW_23619	Unassigned	Unassigned	Unassigned	4602_0	Clustered	8	VC_4602_0	8	0.7201	1	0.7201	1	1	1	1
ThisStudy_vOTU2141_SW_17720	Unassigned	Unassigned	Unassigned	2559_0	Clustered	5	VC_2559_0	5	0.1782	1	0.1782	1	1	1	1
ThisStudy_vOTU3364_SW_51847	Unassigned	Unassigned	Unassigned	4477_0	Clustered	16	VC_4477_0	16	0.3748	1	0.3748	1	1	1	0.9917
ThisStudy_vOTU1103_SW_34248	Unassigned	Unassigned	Unassigned	4618_0	Clustered	41	VC_4618_0	41	0.4981	1	0.4981	1	1	1	1
ThisStudy_vOTU738_SW_29017	Unassigned	Unassigned	Unassigned	2820_0	Clustered	27	VC_2820_0	27	0.245	1	0.245	1	1	1	0.9402
ThisStudy_vOTU3392_SW_35054	Unassigned	Unassigned	Unassigned	2049_0	Clustered	6	VC_2049_0	6	0.1944	1	0.1944	1	1	1	1
ThisStudy_vOTU4881_SW_27547	Unassigned	Unassigned	Unassigned	4644_0	Clustered	28	VC_4644_0	28	0.752	1	0.752	1	1	1	1
ThisStudy_vOTU7822_SW_22981	Unassigned	Unassigned	Unassigned	4651_0	Clustered	11	VC_4651_0	11	0.2226	1	0.2226	1	1	1	1
ThisStudy_vOTU5769_SW_14729	Unassigned	Unassigned	Unassigned	4666_0	Clustered	16	VC_4666_0	16	0.7276	1	0.7276	1	1	1	1
ThisStudy_vOTU8451_SW_27098	Unassigned	Unassigned	Unassigned	2180_0	Clustered	32	VC_2180_0	32	0.3304	1	0.3304	1	1	1	1
ThisStudy_vOTU6492_SW_18062	Unassigned	Unassigned	Unassigned	1049_0	Clustered	29	VC_1049_0	29	0.4365	1	0.4365	1	1	1	0.9975
ThisStudy_vOTU6570_SW_19835	Unassigned	Unassigned	Unassigned	4671_0	Clustered	4	VC_4671_0	4	0.1791	0.997613	0.1786	1	1	1	1
ThisStudy_vOTU640_SW_40225	Unassigned	Unassigned	Unassigned	1989_0	Clustered	31	VC_1989_0	31	0.13	1	0.13	1	1	1	0.9871
ThisStudy_vOTU2386_SW_45378	Unassigned	Unassigned	Unassigned	4681_0	Clustered	13	VC_4681_0	13	0.3779	1	0.3779	1	1	1	0.9872
ThisStudy_vOTU1809_SW_36865	Unassigned	Unassigned	Unassigned	2974_0	Clustered	8	VC_2974_0	8	0.1189	1	0.1189	1	1	1	1
ThisStudy_vOTU2468_SW_32080	Unassigned	Unassigned	Unassigned	1187_0	Clustered	28	VC_1187_0	28	0.5353	1	0.5353	1	1	1	1
ThisStudy_vOTU3861_SW_20389	Unassigned	Unassigned	Unassigned	4713_0	Clustered	16	VC_4713_0	16	0.1018	0.837981	0.0853	1	1	1	1
ThisStudy_vOTU10125_SW_15537	Unassigned	Unassigned	Unassigned	4714_0	Clustered	2	VC_4714_0	2	0.1284	0.888141	0.114	1	1	1	1
ThisStudy_vOTU5867_SW_14897	Unassigned	Unassigned	Unassigned	4715_0	Clustered	28	VC_4715_0	28	0.6084	1	0.6084	1	1	1	1
ThisStudy_vOTU7699_SW_23146	Unassigned	Unassigned	Unassigned	1870_0	Clustered	7	VC_1870_0	7	0.0991	1	0.0991	1	1	1	1
ThisStudy_vOTU8753_SW_18053	Unassigned	Unassigned	Unassigned	2180_0	Clustered	32	VC_2180_0	32	0.3304	1	0.3304	1	1	1	1
ThisStudy_vOTU1507_SW_31430	Unassigned	Unassigned	Unassigned	4394_0	Clustered	17	VC_4394_0	17	0.2247	1	0.2247	1	1	1	1
ThisStudy_vOTU3535_SW_18976	Unassigned	Unassigned	Unassigned	4046_0	Clustered	70	VC_4046_0	70	0.5497	1	0.5497	1	1	1	0.9155
ThisStudy_vOTU4752_SW_28578	Unassigned	Unassigned	Unassigned	2887_0	Clustered	23	VC_2887_0	23	0.3787	1	0.3787	1	1	1	1
ThisStudy_vOTU1940_SW_27039	Unassigned	Unassigned	Unassigned	4747_0	Clustered	23	VC_4747_0	23	0.4636	1	0.4636	1	1	1	1
ThisStudy_vOTU7617_SW_15629	Unassigned	Unassigned	Unassigned	4751_0	Clustered	17	VC_4751_0	17	0.6063	1	0.6063	1	1	1	1
ThisStudy_vOTU1659_SW_44593	Unassigned	Unassigned	Unassigned	2372_0	Clustered	13	VC_2372_0	13	0.2273	1	0.2273	1	1	1	0.9487
ThisStudy_vOTU6814_SW_14046	Unassigned	Unassigned	Unassigned	4772_0	Clustered	3	VC_4772_0	3	0.0689	0.983787	0.0678	1	1	1	1
ThisStudy_vOTU10130_SW_25367	Unassigned	Unassigned	Unassigned	2235_0	Clustered	26	VC_2235_0	26	0.4658	1	0.4658	1	1	1	1
ThisStudy_vOTU2332_SW_22941	Unassigned	Unassigned	Unassigned	2829_0	Clustered	30	VC_2829_0	30	0.3174	1	0.3174	1	1	1	1
ThisStudy_vOTU5073_SW_32257	Unassigned	Unassigned	Unassigned	4326_0	Clustered	5	VC_4326_0	5	0.3383	1	0.3383	1	1	1	1
ThisStudy_vOTU1273_SW_44847	Unassigned	Unassigned	Unassigned	888_0	Clustered	55	VC_888_0	55	0.4472	1	0.4472	1	1	1	0.9946
ThisStudy_vOTU5914_SW_29698	Unassigned	Unassigned	Unassigned	2590_0	Clustered	9	VC_2590_0	9	0.2547	1	0.2547	1	1	1	1
ThisStudy_vOTU1034_SW_18585	Unassigned	Unassigned	Unassigned	2820_0	Clustered	27	VC_2820_0	27	0.245	1	0.245	1	1	1	0.9402
ThisStudy_vOTU3815_SW_20523	Unassigned	Unassigned	Unassigned	3695_0	Clustered	49	VC_3695_0	49	0.378	1	0.378	1	1	1	0.9991
ThisStudy_vOTU714_SW_39365	Unassigned	Unassigned	Unassigned	4801_0	Clustered	3	VC_4801_0	3	0.5172	0.9966	0.5155	1	1	1	1
ThisStudy_vOTU1038_SW_15337	Unassigned	Unassigned	Unassigned	4002_0	Clustered	5	VC_4002_0	5	0.4355	1	0.4355	1	1	1	1
ThisStudy_vOTU568_SW_18204	Unassigned	Unassigned	Unassigned	2972_0	Clustered	24	VC_2972_0	24	0.2563	1	0.2563	1	1	1	0.9457
ThisStudy_vOTU3782_SW_37864	Unassigned	Unassigned	Unassigned	4805_0	Clustered	39	VC_4805_0	39	0.495	1	0.495	1	1	1	1
ThisStudy_vOTU3208_SW_26190	Unassigned	Unassigned	Unassigned	4271_0	Clustered	31	VC_4271_0	31	0.5393	1	0.5393	1	1	1	1
ThisStudy_vOTU3109_SW_36581	Unassigned	Unassigned	Unassigned	2338_0	Clustered	30	VC_2338_0	30	0.5173	1	0.5173	1	1	1	1
ThisStudy_vOTU4611_SW_34409	Unassigned	Unassigned	Unassigned	1342_0	Clustered	31	VC_1342_0	31	0.2721	1	0.2721	1	1	1	0.9333
ThisStudy_vOTU2545_SW_16206	Unassigned	Unassigned	Unassigned	3993_0	Clustered	6	VC_3993_0	6	0.1114	0.999999	0.1114	1	1	1	1
ThisStudy_vOTU3647_SW_23477	Unassigned	Unassigned	Unassigned	4831_0	Clustered	2	VC_4831_0	2	0.0182	0.873893	0.0159	1	1	1	1
ThisStudy_vOTU3588_SW_17469	Unassigned	Unassigned	Unassigned	669_0	Clustered	46	VC_669_0	46	0.4796	1	0.4796	1	1	1	1
ThisStudy_vOTU10131_SW_15467	Unassigned	Unassigned	Unassigned	1588_0	Clustered	9	VC_1588_0	9	0.474	1	0.474	1	1	1	1
ThisStudy_vOTU2631_SW_36079	Unassigned	Unassigned	Unassigned	1369_0	Clustered	33	VC_1369_0	33	0.5232	1	0.5232	1	1	1	1
ThisStudy_vOTU8539_SW_29320	Unassigned	Unassigned	Unassigned	4847_0	Clustered	15	VC_4847_0	15	0.723	1	0.723	1	1	1	1
ThisStudy_vOTU582_SW_19727	Unassigned	Unassigned	Unassigned	2820_0	Clustered	27	VC_2820_0	27	0.245	1	0.245	1	1	1	0.9402
ThisStudy_vOTU2580_SW_32824	Unassigned	Unassigned	Unassigned	3508_0	Clustered	3	VC_3508_0	3	0.0152	0.948064	0.0144	1	1	1	1
ThisStudy_vOTU1281_SW_51791	Unassigned	Unassigned	Unassigned	2810_0	Clustered	28	VC_2810_0	28	0.4837	1	0.4837	1	1	1	0.9974
ThisStudy_vOTU3242_SW_16484	Unassigned	Unassigned	Unassigned	4864_0	Clustered	31	VC_4864_0	31	0.2211	1	0.2211	1	1	1	1
ThisStudy_vOTU1934_SW_34352	Unassigned	Unassigned	Unassigned	4882_0	Clustered	16	VC_4882_0	16	0.294	1	0.294	1	1	1	1
ThisStudy_vOTU1154_SW_37119	Unassigned	Unassigned	Unassigned	3039_0	Clustered	26	VC_3039_0	26	0.3106	1	0.3106	1	1	1	1
ThisStudy_vOTU8223_SW_35306	Unassigned	Unassigned	Unassigned	236_0	Clustered	17	VC_236_0	17	0.5996	1	0.5996	1	1	1	1
ThisStudy_vOTU788_SW_35734	Unassigned	Unassigned	Unassigned	4896_0	Clustered	3	VC_4896_0	3	0.4965	0.998081	0.4956	1	1	1	1
ThisStudy_vOTU4374_SW_20367	Unassigned	Unassigned	Unassigned	669_0	Clustered	46	VC_669_0	46	0.4796	1	0.4796	1	1	1	1
ThisStudy_vOTU746_SW_30023	Unassigned	Unassigned	Unassigned	1070_0	Clustered	29	VC_1070_0	29	0.5675	1	0.5675	1	1	1	1
ThisStudy_vOTU2125_SW_21701	Unassigned	Unassigned	Unassigned	4911_0	Clustered	6	VC_4911_0	6	0.4447	1	0.4447	1	1	1	1
ThisStudy_vOTU5272_SW_17351	Unassigned	Unassigned	Unassigned	4389_0	Clustered	7	VC_4389_0	7	0.1631	1	0.1631	1	1	1	1
ThisStudy_vOTU6297_SW_24998	Unassigned	Unassigned	Unassigned	534_0	Clustered	6	VC_534_0	6	0.3255	1	0.3255	1	1	1	1
ThisStudy_vOTU9609_SW_21443	Unassigned	Unassigned	Unassigned	4925_0	Clustered	5	VC_4925_0	5	0.1911	0.976807	0.1867	1	1	1	1
ThisStudy_vOTU3534_SW_31833	Unassigned	Unassigned	Unassigned	730_4	Clustered	65	VC_730_4	65	0.2771	1	0.2771	1	1	1	0.9394
ThisStudy_vOTU6930_SW_38812	Unassigned	Unassigned	Unassigned	61_0	Clustered	14	VC_61_0	14	0.3378	1	0.3378	1	1	1	0.978
ThisStudy_vOTU1390_SW_55076	Unassigned	Unassigned	Unassigned	3889_0	Clustered	10	VC_3889_0	10	0.6042	1	0.6042	1	1	1	1
ThisStudy_vOTU8293_SW_17710	Unassigned	Unassigned	Unassigned	1006_0	Clustered	43	VC_1006_0	43	0.4442	1	0.4442	1	1	1	1
ThisStudy_vOTU2573_SW_21958	Unassigned	Unassigned	Unassigned	4945_0	Clustered	6	VC_4945_0	6	0.2088	1	0.2088	1	1	1	1
ThisStudy_vOTU947_SW_33027	Unassigned	Unassigned	Unassigned	4947_0	Clustered	18	VC_4947_0	18	0.4297	1	0.4297	1	1	1	1
ThisStudy_vOTU7213_SW_18396	Unassigned	Unassigned	Unassigned	4957_0	Clustered	14	VC_4957_0	14	0.7653	1	0.7653	1	1	1	1
ThisStudy_vOTU2498_SW_29588	Unassigned	Unassigned	Unassigned	4857_0	Clustered	22	VC_4857_0	22	0.6891	1	0.6891	1	1	1	1
ThisStudy_vOTU10137_SW_17873	Unassigned	Unassigned	Unassigned	4541_0	Clustered	6	VC_4541_0	6	0.0889	1	0.0889	1	1	1	1
ThisStudy_vOTU990_SW_12057	Unassigned	Unassigned	Unassigned	2983_0	Clustered	47	VC_2983_0	47	0.5032	1	0.5032	1	1	1	1
ThisStudy_vOTU6308_SW_26339	Unassigned	Unassigned	Unassigned	4971_0	Clustered	3	VC_4971_0	3	0.1447	0.998396	0.1444	1	1	1	1
ThisStudy_vOTU8294_SW_28382	Unassigned	Unassigned	Unassigned	2180_0	Clustered	32	VC_2180_0	32	0.3304	1	0.3304	1	1	1	1
ThisStudy_vOTU1839_SW_20014	Unassigned	Unassigned	Unassigned	2123_0	Clustered	21	VC_2123_0	21	0.3492	1	0.3492	1	1	1	1
ThisStudy_vOTU7579_SW_28841	Unassigned	Unassigned	Unassigned	1161_0	Clustered	16	VC_1161_0	16	0.3928	1	0.3928	1	1	1	1
ThisStudy_vOTU6276_SW_36730	Unassigned	Unassigned	Unassigned	288_0	Clustered	43	VC_288_0	43	0.5596	1	0.5596	1	1	1	0.9635
ThisStudy_vOTU1673_SW_11339	Unassigned	Unassigned	Unassigned	3044_0	Clustered	6	VC_3044_0	6	0.0773	0.999649	0.0773	1	1	1	1
ThisStudy_vOTU6740_SW_25704	Unassigned	Unassigned	Unassigned	866_0	Clustered	7	VC_866_0	7	0.3073	1	0.3073	1	1	1	1
ThisStudy_vOTU1688_SW_15261	Unassigned	Unassigned	Unassigned	1610_0	Clustered	11	VC_1610_0	11	0.09	1	0.09	1	1	1	0.9455
ThisStudy_vOTU4918_SW_28790	Unassigned	Unassigned	Unassigned	3681_0	Clustered	21	VC_3681_0	21	0.4174	1	0.4174	1	1	1	0.9952
ThisStudy_vOTU2250_SW_15477	Unassigned	Unassigned	Unassigned	2768_0	Clustered	18	VC_2768_0	18	0.2891	1	0.2891	1	1	1	1
ThisStudy_vOTU3256_SW_27394	Unassigned	Unassigned	Unassigned	1240_0	Clustered	9	VC_1240_0	9	0.5103	1	0.5103	1	1	1	0.9444
ThisStudy_vOTU1596_SW_28072	Unassigned	Unassigned	Unassigned	2505_0	Clustered	24	VC_2505_0	24	0.4598	1	0.4598	1	1	1	1
ThisStudy_vOTU865_SW_16569	Unassigned	Unassigned	Unassigned	3446_0	Clustered	47	VC_3446_0	47	0.2186	1	0.2186	1	1	1	1
ThisStudy_vOTU1341_SW_25835	Unassigned	Unassigned	Unassigned	1304_0	Clustered	35	VC_1304_0	35	0.645	1	0.645	1	1	1	0.9983
ThisStudy_vOTU5426_SW_17453	Unassigned	Unassigned	Unassigned	3255_0	Clustered	39	VC_3255_0	39	0.4481	1	0.4481	1	1	1	0.969
ThisStudy_vOTU1978_SW_27463	Unassigned	Unassigned	Unassigned	4802_0	Clustered	5	VC_4802_0	5	0.5729	0.999957	0.5729	1	1	1	1
ThisStudy_vOTU10141_SW_23512	Unassigned	Unassigned	Unassigned	1085_0	Clustered	39	VC_1085_0	39	0.3237	1	0.3237	1	1	1	1
ThisStudy_vOTU6906_SW_22701	Unassigned	Unassigned	Unassigned	5098_0	Clustered	25	VC_5098_0	25	0.5944	1	0.5944	1	1	1	1
ThisStudy_vOTU6176_SW_18814	Unassigned	Unassigned	Unassigned	5105_0	Clustered	4	VC_5105_0	4	0.4618	0.999966	0.4618	1	1	1	1
ThisStudy_vOTU2975_SW_43813	Unassigned	Unassigned	Unassigned	3563_0	Clustered	20	VC_3563_0	20	0.3703	1	0.3703	1	1	1	1
ThisStudy_vOTU575_SW_15548	Unassigned	Unassigned	Unassigned	1392_0	Clustered	3	VC_1392_0	3	0.1335	0.998407	0.1333	1	1	1	1
ThisStudy_vOTU8887_SW_18466	Unassigned	Unassigned	Unassigned	5129_0	Clustered	27	VC_5129_0	27	0.4537	1	0.4537	1	1	1	1
ThisStudy_vOTU9529_SW_19156	Unassigned	Unassigned	Unassigned	4785_0	Clustered	12	VC_4785_0	12	0.4344	1	0.4344	1	1	1	1
ThisStudy_vOTU7952_SW_12249	Unassigned	Unassigned	Unassigned	4231_0	Clustered	2	VC_4231_0	2	0.1165	0.947907	0.1104	1	1	1	1
ThisStudy_vOTU2437_SW_35100	Unassigned	Unassigned	Unassigned	3695_0	Clustered	49	VC_3695_0	49	0.378	1	0.378	1	1	1	0.9991
ThisStudy_vOTU1601_SW_33129	Unassigned	Unassigned	Unassigned	1610_0	Clustered	11	VC_1610_0	11	0.09	1	0.09	1	1	1	0.9455
ThisStudy_vOTU2731_SW_36521	Unassigned	Unassigned	Unassigned	4336_0	Clustered	36	VC_4336_0	36	0.5632	1	0.5632	1	1	1	1
ThisStudy_vOTU6862_SW_32625	Unassigned	Unassigned	Unassigned	2050_0	Clustered	5	VC_2050_0	5	0.3789	1	0.3789	1	1	1	1
ThisStudy_vOTU10143_SW_17463	Unassigned	Unassigned	Unassigned	2881_0	Clustered	53	VC_2881_0	53	0.5342	1	0.5342	1	1	1	1
ThisStudy_vOTU2333_SW_15008	Unassigned	Unassigned	Unassigned	1621_0	Clustered	11	VC_1621_0	11	0.1934	1	0.1934	1	1	1	1
ThisStudy_vOTU2702_SW_46124	Unassigned	Unassigned	Unassigned	4909_0	Clustered	9	VC_4909_0	9	0.1483	1	0.1483	1	1	1	1
ThisStudy_vOTU9053_SW_19967	Unassigned	Unassigned	Unassigned	5152_0	Clustered	4	VC_5152_0	4	0.0953	0.999951	0.0953	1	1	1	1
ThisStudy_vOTU5145_SW_26042	Unassigned	Unassigned	Unassigned	4905_0	Clustered	15	VC_4905_0	15	0.6643	1	0.6643	1	1	1	1
ThisStudy_vOTU10145_SW_23502	Unassigned	Unassigned	Unassigned	1340_0	Clustered	8	VC_1340_0	8	0.0968	0.999255	0.0967	1	1	1	1
ThisStudy_vOTU1087_SW_18000	Unassigned	Unassigned	Unassigned	3435_0	Clustered	42	VC_3435_0	42	0.2495	1	0.2495	1	1	1	1
ThisStudy_vOTU4029_SW_18877	Unassigned	Unassigned	Unassigned	3751_0	Clustered	3	VC_3751_0	3	0.2933	0.99786	0.2927	1	1	1	1
ThisStudy_vOTU7811_SW_19412	Unassigned	Unassigned	Unassigned	3663_0	Clustered	13	VC_3663_0	13	0.7373	1	0.7373	1	1	1	1
ThisStudy_vOTU3636_SW_28345	Unassigned	Unassigned	Unassigned	2568_0	Clustered	47	VC_2568_0	47	0.5855	1	0.5855	1	1	1	1
ThisStudy_vOTU9106_SW_16414	Unassigned	Unassigned	Unassigned	2179_0	Clustered	10	VC_2179_0	10	0.2096	1	0.2096	1	1	1	1
ThisStudy_vOTU4793_SW_19562	Unassigned	Unassigned	Unassigned	4501_0	Clustered	12	VC_4501_0	12	0.8176	1	0.8176	1	1	1	1
ThisStudy_vOTU3247_SW_22096	Unassigned	Unassigned	Unassigned	2758_0	Clustered	30	VC_2758_0	30	0.3567	1	0.3567	1	1	1	0.9908
ThisStudy_vOTU7017_SW_21292	Unassigned	Unassigned	Unassigned	5181_0	Clustered	10	VC_5181_0	10	0.1836	1	0.1836	1	1	1	1
ThisStudy_vOTU815_SW_26029	Unassigned	Unassigned	Unassigned	2973_0	Clustered	15	VC_2973_0	15	0.1717	1	0.1717	1	1	1	1
ThisStudy_vOTU1110_SW_36153	Unassigned	Unassigned	Unassigned	874_0	Clustered	37	VC_874_0	37	0.2807	1	0.2807	1	1	1	0.7658
ThisStudy_vOTU1344_SW_17285	Unassigned	Unassigned	Unassigned	1480_0	Clustered	75	VC_1480_0	75	0.6353	1	0.6353	1	1	1	1
ThisStudy_vOTU5221_SW_11122	Unassigned	Unassigned	Unassigned	5188_0	Clustered	2	VC_5188_0	2	0.3129	0.855578	0.2677	1	1	1	1
ThisStudy_vOTU5885_SW_21101	Unassigned	Unassigned	Unassigned	5128_0	Clustered	37	VC_5128_0	37	0.467	1	0.467	1	1	1	1
ThisStudy_vOTU6349_SW_18222	Unassigned	Unassigned	Unassigned	1674_0	Clustered	25	VC_1674_0	25	0.5357	1	0.5357	1	1	1	1
ThisStudy_vOTU4360_SW_49612	Unassigned	Unassigned	Unassigned	5190_0	Clustered	7	VC_5190_0	7	0.6179	1	0.6179	1	1	1	1
ThisStudy_vOTU1608_SW_49086	Unassigned	Unassigned	Unassigned	3988_0	Clustered	2	VC_3988_0	2	0.0221	0.957538	0.0212	1	1	1	1
ThisStudy_vOTU4553_SW_38158	Unassigned	Unassigned	Unassigned	2667_0	Clustered	33	VC_2667_0	33	0.3643	1	0.3643	1	1	1	1
ThisStudy_vOTU5222_SW_17735	Unassigned	Unassigned	Unassigned	885_0	Clustered	2	VC_885_0	2	0.0122	0.732354	0.0089	1	1	1	1
ThisStudy_vOTU8252_SW_19711	Unassigned	Unassigned	Unassigned	666_1	Clustered	47	VC_666_1	47	0.4853	1	0.4853	1	1	1	0.9843
ThisStudy_vOTU5969_SW_24678	Unassigned	Unassigned	Unassigned	2758_0	Clustered	30	VC_2758_0	30	0.3567	1	0.3567	1	1	1	0.9908
ThisStudy_vOTU7525_SW_31970	Unassigned	Unassigned	Unassigned	5157_0	Clustered	8	VC_5157_0	8	0.4233	1	0.4233	1	1	1	1
ThisStudy_vOTU8415_SW_27196	Unassigned	Unassigned	Unassigned	5229_0	Clustered	21	VC_5229_0	21	0.3226	1	0.3226	1	1	1	1
ThisStudy_vOTU8612_SW_14310	Unassigned	Unassigned	Unassigned	5247_0	Clustered	4	VC_5247_0	4	0.0757	0.999584	0.0757	1	1	1	1
ThisStudy_vOTU10156_SW_23226	Unassigned	Unassigned	Unassigned	2870_0	Clustered	46	VC_2870_0	46	0.6136	1	0.6136	1	1	1	1
ThisStudy_vOTU799_SW_16680	Unassigned	Unassigned	Unassigned	2981_0	Clustered	8	VC_2981_0	8	0.2126	1	0.2126	1	1	1	1
ThisStudy_vOTU2899_SW_29482	Unassigned	Unassigned	Unassigned	3815_0	Clustered	42	VC_3815_0	42	0.3034	1	0.3034	1	1	1	0.9431
ThisStudy_vOTU1989_SW_18133	Unassigned	Unassigned	Unassigned	2978_0	Clustered	40	VC_2978_0	40	0.4472	1	0.4472	1	1	1	1
ThisStudy_vOTU929_SW_22500	Unassigned	Unassigned	Unassigned	4642_0	Clustered	10	VC_4642_0	10	0.3142	1	0.3142	1	1	1	1
ThisStudy_vOTU7842_SW_14947	Unassigned	Unassigned	Unassigned	5286_0	Clustered	4	VC_5286_0	4	0.931	0.993184	0.9247	1	1	1	1
ThisStudy_vOTU583_SW_20242	Unassigned	Unassigned	Unassigned	3435_0	Clustered	42	VC_3435_0	42	0.2495	1	0.2495	1	1	1	1
ThisStudy_vOTU2777_SW_11825	Unassigned	Unassigned	Unassigned	4490_0	Clustered	4	VC_4490_0	4	0.178	0.99917	0.1779	1	1	1	1
ThisStudy_vOTU10158_SW_25768	Unassigned	Unassigned	Unassigned	5314_0	Clustered	4	VC_5314_0	4	0.1933	0.998391	0.193	1	1	1	1
ThisStudy_vOTU10161_SW_19860	Unassigned	Unassigned	Unassigned	5234_0	Clustered	2	VC_5234_0	2	0.0094	0.526059	0.0049	1	1	1	1
ThisStudy_vOTU5745_SW_25873	Unassigned	Unassigned	Unassigned	1870_0	Clustered	7	VC_1870_0	7	0.0991	1	0.0991	1	1	1	1
ThisStudy_vOTU3064_SW_36340	Unassigned	Unassigned	Unassigned	669_0	Clustered	46	VC_669_0	46	0.4796	1	0.4796	1	1	1	1
ThisStudy_vOTU4031_SW_13010	Unassigned	Unassigned	Unassigned	4552_0	Clustered	2	VC_4552_0	2	0.0469	0.896269	0.042	1	1	1	1
ThisStudy_vOTU7291_SW_31857	Unassigned	Unassigned	Unassigned	4851_0	Clustered	22	VC_4851_0	22	0.4716	1	0.4716	1	1	1	1
ThisStudy_vOTU3277_SW_24889	Unassigned	Unassigned	Unassigned	27_0	Clustered	6	VC_27_0	6	0.5036	1	0.5036	1	1	1	1
ThisStudy_vOTU10163_SW_16912	Unassigned	Unassigned	Unassigned	771_0	Clustered	60	VC_771_0	60	0.6961	1	0.6961	1	1	1	1
ThisStudy_vOTU3345_SW_29171	Unassigned	Unassigned	Unassigned	3189_0	Clustered	37	VC_3189_0	37	0.6483	1	0.6483	1	1	1	1
ThisStudy_vOTU1517_SW_19474	Unassigned	Unassigned	Unassigned	730_4	Clustered	65	VC_730_4	65	0.2771	1	0.2771	1	1	1	0.9394
ThisStudy_vOTU10165_SW_11498	Unassigned	Unassigned	Unassigned	1538_0	Clustered	66	VC_1538_0	66	0.3949	1	0.3949	1	1	1	0.9944
ThisStudy_vOTU1243_SW_36297	Unassigned	Unassigned	Unassigned	2972_0	Clustered	24	VC_2972_0	24	0.2563	1	0.2563	1	1	1	0.9457
ThisStudy_vOTU1227_SW_31167	Unassigned	Unassigned	Unassigned	689_0	Clustered	37	VC_689_0	37	0.2971	1	0.2971	1	1	1	0.967
ThisStudy_vOTU3856_SW_20411	Unassigned	Unassigned	Unassigned	5352_0	Clustered	16	VC_5352_0	16	0.3426	1	0.3426	1	1	1	1
ThisStudy_vOTU4559_SW_42240	Unassigned	Unassigned	Unassigned	4645_0	Clustered	26	VC_4645_0	26	0.6972	1	0.6972	1	1	1	1
ThisStudy_vOTU3078_SW_27253	Unassigned	Unassigned	Unassigned	3810_0	Clustered	33	VC_3810_0	33	0.5057	1	0.5057	1	1	1	0.9981
ThisStudy_vOTU7241_SW_28511	Unassigned	Unassigned	Unassigned	3193_0	Clustered	6	VC_3193_0	6	0.6174	0.999998	0.6174	1	1	1	1
ThisStudy_vOTU2507_SW_33193	Unassigned	Unassigned	Unassigned	1124_0	Clustered	17	VC_1124_0	17	0.335	1	0.335	1	1	1	1
ThisStudy_vOTU6143_SW_25672	Unassigned	Unassigned	Unassigned	5379_0	Clustered	39	VC_5379_0	39	0.5463	1	0.5463	1	1	1	1
ThisStudy_vOTU6067_SW_20489	Unassigned	Unassigned	Unassigned	1538_0	Clustered	66	VC_1538_0	66	0.3949	1	0.3949	1	1	1	0.9944
ThisStudy_vOTU10168_SW_21351	Unassigned	Unassigned	Unassigned	5383_0	Clustered	4	VC_5383_0	4	0.0652	0.877205	0.0572	1	1	1	1
ThisStudy_vOTU2155_SW_15291	Unassigned	Unassigned	Unassigned	3147_0	Clustered	11	VC_3147_0	11	0.1969	1	0.1969	1	1	1	1
ThisStudy_vOTU4179_SW_19205	Unassigned	Unassigned	Unassigned	1189_0	Clustered	34	VC_1189_0	34	0.2715	1	0.2715	1	1	1	1
ThisStudy_vOTU10170_SW_15471	Unassigned	Unassigned	Unassigned	4904_0	Clustered	3	VC_4904_0	3	0.0533	0.870857	0.0464	1	1	1	1
ThisStudy_vOTU4825_SW_38970	Unassigned	Unassigned	Unassigned	1014_0	Clustered	16	VC_1014_0	16	0.3091	1	0.3091	1	1	1	1
ThisStudy_vOTU612_SW_36607	Unassigned	Unassigned	Unassigned	1781_0	Clustered	51	VC_1781_0	51	0.4301	1	0.4301	1	1	1	0.9459
ThisStudy_vOTU8528_SW_27515	Unassigned	Unassigned	Unassigned	2050_0	Clustered	5	VC_2050_0	5	0.3789	1	0.3789	1	1	1	1
ThisStudy_vOTU1042_SW_29687	Unassigned	Unassigned	Unassigned	5406_0	Clustered	5	VC_5406_0	5	0.7701	0.999994	0.7701	1	1	1	1
ThisStudy_vOTU1410_SW_16060	Unassigned	Unassigned	Unassigned	3435_0	Clustered	42	VC_3435_0	42	0.2495	1	0.2495	1	1	1	1
ThisStudy_vOTU694_SW_43182	Unassigned	Unassigned	Unassigned	3191_0	Clustered	13	VC_3191_0	13	0.6425	1	0.6425	1	1	1	1
ThisStudy_vOTU1152_SW_20725	Unassigned	Unassigned	Unassigned	4045_0	Clustered	7	VC_4045_0	7	0.2714	1	0.2714	1	1	1	1
ThisStudy_vOTU3472_SW_17291	Unassigned	Unassigned	Unassigned	1014_0	Clustered	16	VC_1014_0	16	0.3091	1	0.3091	1	1	1	1
ThisStudy_vOTU1383_SW_16263	Unassigned	Unassigned	Unassigned	3446_0	Clustered	47	VC_3446_0	47	0.2186	1	0.2186	1	1	1	1
ThisStudy_vOTU2676_SW_20810	Unassigned	Unassigned	Unassigned	4382_0	Clustered	3	VC_4382_0	3	0.1104	0.997099	0.1101	1	1	1	1
ThisStudy_vOTU3031_SW_37189	Unassigned	Unassigned	Unassigned	730_4	Clustered	65	VC_730_4	65	0.2771	1	0.2771	1	1	1	0.9394
ThisStudy_vOTU9283_SW_23202	Unassigned	Unassigned	Unassigned	4278_0	Clustered	2	VC_4278_0	2	0.0448	0.956094	0.0429	1	1	1	1
ThisStudy_vOTU2658_SW_20359	Unassigned	Unassigned	Unassigned	5422_0	Clustered	2	VC_5422_0	2	0.5777	0.932327	0.5386	1	1	1	1
ThisStudy_vOTU7989_SW_16029	Unassigned	Unassigned	Unassigned	5425_0	Clustered	3	VC_5425_0	3	0.2174	0.997324	0.2168	1	1	1	1
ThisStudy_vOTU980_SW_28027	Unassigned	Unassigned	Unassigned	4896_0	Clustered	3	VC_4896_0	3	0.4965	0.998081	0.4956	1	1	1	1
ThisStudy_vOTU3225_SW_30074	Unassigned	Unassigned	Unassigned	4412_0	Clustered	36	VC_4412_0	36	0.4889	1	0.4889	1	1	1	0.9952
ThisStudy_vOTU3873_SW_14477	Unassigned	Unassigned	Unassigned	1478_0	Clustered	4	VC_1478_0	4	0.1084	0.98995	0.1073	1	1	1	1
ThisStudy_vOTU628_SW_13746	Unassigned	Unassigned	Unassigned	730_4	Clustered	65	VC_730_4	65	0.2771	1	0.2771	1	1	1	0.9394
ThisStudy_vOTU6420_SW_23452	Unassigned	Unassigned	Unassigned	2929_0	Clustered	46	VC_2929_0	46	0.3725	1	0.3725	1	1	1	0.9903
ThisStudy_vOTU1153_SW_28559	Unassigned	Unassigned	Unassigned	2820_0	Clustered	27	VC_2820_0	27	0.245	1	0.245	1	1	1	0.9402
ThisStudy_vOTU2907_SW_16309	Unassigned	Unassigned	Unassigned	3042_0	Clustered	9	VC_3042_0	9	0.3519	1	0.3519	1	1	1	1
ThisStudy_vOTU2970_SW_36390	Unassigned	Unassigned	Unassigned	4696_0	Clustered	6	VC_4696_0	6	0.2236	0.999145	0.2234	1	1	1	1
ThisStudy_vOTU1006_SW_36036	Unassigned	Unassigned	Unassigned	5449_0	Clustered	44	VC_5449_0	44	0.6465	1	0.6465	1	1	1	0.9905
ThisStudy_vOTU2546_SW_21629	Unassigned	Unassigned	Unassigned	2173_0	Clustered	14	VC_2173_0	14	0.1213	0.999995	0.1213	1	1	1	1
ThisStudy_vOTU1668_SW_43663	Unassigned	Unassigned	Unassigned	2890_0	Clustered	25	VC_2890_0	25	0.5368	1	0.5368	1	1	1	1
ThisStudy_vOTU525_SW_21328	Unassigned	Unassigned	Unassigned	2975_0	Clustered	14	VC_2975_0	14	0.3506	1	0.3506	1	1	1	1
ThisStudy_vOTU3260_SW_30419	Unassigned	Unassigned	Unassigned	666_1	Clustered	47	VC_666_1	47	0.4853	1	0.4853	1	1	1	0.9843
ThisStudy_vOTU4848_SW_38985	Unassigned	Unassigned	Unassigned	4361_0	Clustered	13	VC_4361_0	13	0.4874	1	0.4874	1	1	1	1
ThisStudy_vOTU8078_SW_25755	Unassigned	Unassigned	Unassigned	410_0	Clustered	39	VC_410_0	39	0.6889	1	0.6889	1	1	1	1
ThisStudy_vOTU8409_SW_36785	Unassigned	Unassigned	Unassigned	5466_0	Clustered	19	VC_5466_0	19	0.3097	1	0.3097	1	1	1	1
ThisStudy_vOTU4865_SW_24273	Unassigned	Unassigned	Unassigned	3280_0	Clustered	16	VC_3280_0	16	0.6329	1	0.6329	1	1	1	1
ThisStudy_vOTU4907_SW_24750	Unassigned	Unassigned	Unassigned	6556_0	Clustered	31	VC_6556_0	31	0.3557	1	0.3557	1	1	1	1
ThisStudy_vOTU1675_SW_25956	Unassigned	Unassigned	Unassigned	4271_0	Clustered	31	VC_4271_0	31	0.5393	1	0.5393	1	1	1	1
ThisStudy_vOTU2337_SW_16060	Unassigned	Unassigned	Unassigned	1122_0	Clustered	37	VC_1122_0	37	0.6204	1	0.6204	1	1	1	1
ThisStudy_vOTU4138_SW_43006	Unassigned	Unassigned	Unassigned	5477_0	Clustered	33	VC_5477_0	33	0.838	1	0.838	1	1	1	1
ThisStudy_vOTU2076_SW_12636	Unassigned	Unassigned	Unassigned	4522_0	Clustered	3	VC_4522_0	3	0.0513	0.956033	0.049	1	1	1	1
ThisStudy_vOTU7881_SW_10476	Unassigned	Unassigned	Unassigned	1533_0	Clustered	21	VC_1533_0	21	0.1588	1	0.1588	1	1	1	1
ThisStudy_vOTU1317_SW_39593	Unassigned	Unassigned	Unassigned	2503_0	Clustered	36	VC_2503_0	36	0.5251	1	0.5251	1	1	1	0.9016
ThisStudy_vOTU4646_SW_16135	Unassigned	Unassigned	Unassigned	1595_0	Clustered	29	VC_1595_0	29	0.3434	1	0.3434	1	1	1	1
ThisStudy_vOTU1730_SW_21852	Unassigned	Unassigned	Unassigned	3690_0	Clustered	15	VC_3690_0	15	0.4424	1	0.4424	1	1	1	1
ThisStudy_vOTU2915_SW_35301	Unassigned	Unassigned	Unassigned	4555_0	Clustered	13	VC_4555_0	13	0.0991	0.999934	0.0991	1	1	1	1
ThisStudy_vOTU548_SW_17333	Unassigned	Unassigned	Unassigned	1989_0	Clustered	31	VC_1989_0	31	0.13	1	0.13	1	1	1	0.9871
ThisStudy_vOTU5485_SW_16565	Unassigned	Unassigned	Unassigned	2300_0	Clustered	11	VC_2300_0	11	0.3897	1	0.3897	1	1	1	1
ThisStudy_vOTU3976_SW_58692	Unassigned	Unassigned	Unassigned	3275_0	Clustered	19	VC_3275_0	19	0.5842	1	0.5842	1	1	1	0.9825
ThisStudy_vOTU5824_SW_20793	Unassigned	Unassigned	Unassigned	5508_0	Clustered	7	VC_5508_0	7	0.0786	0.997294	0.0784	1	1	1	1
ThisStudy_vOTU2994_SW_19428	Unassigned	Unassigned	Unassigned	3506_0	Clustered	6	VC_3506_0	6	0.0962	0.999994	0.0962	1	1	1	1
ThisStudy_vOTU921_SW_26573	Unassigned	Unassigned	Unassigned	2829_0	Clustered	30	VC_2829_0	30	0.3174	1	0.3174	1	1	1	1
ThisStudy_vOTU1442_SW_17461	Unassigned	Unassigned	Unassigned	3339_0	Clustered	12	VC_3339_0	12	0.22	1	0.22	1	1	1	1
ThisStudy_vOTU2849_SW_10487	Unassigned	Unassigned	Unassigned	1836_0	Clustered	32	VC_1836_0	32	0.4285	1	0.4285	1	1	1	1
ThisStudy_vOTU4923_SW_36595	Unassigned	Unassigned	Unassigned	929_0	Clustered	23	VC_929_0	23	0.1587	1	0.1587	1	1	1	0.9921
ThisStudy_vOTU2310_SW_22848	Unassigned	Unassigned	Unassigned	3805_0	Clustered	9	VC_3805_0	9	0.1544	1	0.1544	1	1	1	1
ThisStudy_vOTU1954_SW_50939	Unassigned	Unassigned	Unassigned	929_0	Clustered	23	VC_929_0	23	0.1587	1	0.1587	1	1	1	0.9921
ThisStudy_vOTU6030_SW_28778	Unassigned	Unassigned	Unassigned	4046_0	Clustered	70	VC_4046_0	70	0.5497	1	0.5497	1	1	1	0.9155
ThisStudy_vOTU5455_SW_35038	Unassigned	Unassigned	Unassigned	4806_0	Clustered	33	VC_4806_0	33	0.5177	1	0.5177	1	1	1	1
ThisStudy_vOTU873_SW_21498	Unassigned	Unassigned	Unassigned	4394_0	Clustered	17	VC_4394_0	17	0.2247	1	0.2247	1	1	1	1
ThisStudy_vOTU7870_SW_36134	Unassigned	Unassigned	Unassigned	5527_0	Clustered	5	VC_5527_0	5	0.0685	0.999942	0.0685	1	1	1	1
ThisStudy_vOTU1914_SW_54086	Unassigned	Unassigned	Unassigned	1339_0	Clustered	58	VC_1339_0	58	0.6245	1	0.6245	1	1	1	0.9994
ThisStudy_vOTU781_SW_48476	Unassigned	Unassigned	Unassigned	2820_0	Clustered	27	VC_2820_0	27	0.245	1	0.245	1	1	1	0.9402
ThisStudy_vOTU6508_SW_10802	Unassigned	Unassigned	Unassigned	5544_0	Clustered	2	VC_5544_0	2	0.0096	0.953864	0.0091	1	1	1	1
ThisStudy_vOTU2034_SW_32935	Unassigned	Unassigned	Unassigned	3314_0	Clustered	26	VC_3314_0	26	0.5999	1	0.5999	1	1	1	1
ThisStudy_vOTU5484_SW_49963	Unassigned	Unassigned	Unassigned	4630_1	Clustered	23	VC_4630_1	23	0.2238	1	0.2238	1	1	1	0.9289
ThisStudy_vOTU3467_SW_49470	Unassigned	Unassigned	Unassigned	5556_0	Clustered	6	VC_5556_0	6	0.2923	1	0.2923	1	1	1	1
ThisStudy_vOTU3230_SW_18468	Unassigned	Unassigned	Unassigned	5144_0	Clustered	36	VC_5144_0	36	0.3854	1	0.3854	1	1	1	0.9508
ThisStudy_vOTU3503_SW_12030	Unassigned	Unassigned	Unassigned	5568_0	Clustered	3	VC_5568_0	3	0.0896	0.969286	0.0868	1	1	1	1
ThisStudy_vOTU3135_SW_44266	Unassigned	Unassigned	Unassigned	546_0	Clustered	42	VC_546_0	42	0.5391	1	0.5391	1	1	1	0.993
ThisStudy_vOTU9242_SW_27017	Unassigned	Unassigned	Unassigned	1424_0	Clustered	15	VC_1424_0	15	0.4288	1	0.4288	1	1	1	1
ThisStudy_vOTU2225_SW_28948	Unassigned	Unassigned	Unassigned	5599_0	Clustered	35	VC_5599_0	35	0.6135	1	0.6135	1	1	1	0.9916
ThisStudy_vOTU8490_SW_23876	Unassigned	Unassigned	Unassigned	3295_0	Clustered	16	VC_3295_0	16	0.5093	1	0.5093	1	1	1	1
ThisStudy_vOTU3468_SW_44429	Unassigned	Unassigned	Unassigned	4806_0	Clustered	33	VC_4806_0	33	0.5177	1	0.5177	1	1	1	1
ThisStudy_vOTU3436_SW_20424	Unassigned	Unassigned	Unassigned	59_0	Clustered	9	VC_59_0	9	0.56	1	0.56	1	1	1	1
ThisStudy_vOTU605_SW_31483	Unassigned	Unassigned	Unassigned	3350_0	Clustered	25	VC_3350_0	25	0.5633	1	0.5633	1	1	1	0.9767
ThisStudy_vOTU881_SW_46644	Unassigned	Unassigned	Unassigned	864_0	Clustered	57	VC_864_0	57	0.4205	1	0.4205	1	1	1	0.9568
ThisStudy_vOTU2299_SW_24720	Unassigned	Unassigned	Unassigned	4746_0	Clustered	9	VC_4746_0	9	0.3133	1	0.3133	1	1	1	1
ThisStudy_vOTU8710_SW_22325	Unassigned	Unassigned	Unassigned	2764_0	Clustered	16	VC_2764_0	16	0.3682	1	0.3682	1	1	1	1
ThisStudy_vOTU7064_SW_13013	Unassigned	Unassigned	Unassigned	5624_0	Clustered	2	VC_5624_0	2	0.2593	0.729854	0.1892	1	1	1	1
ThisStudy_vOTU2356_SW_16895	Unassigned	Unassigned	Unassigned	1480_0	Clustered	75	VC_1480_0	75	0.6353	1	0.6353	1	1	1	1
ThisStudy_vOTU3956_SW_18115	Unassigned	Unassigned	Unassigned	3314_0	Clustered	26	VC_3314_0	26	0.5999	1	0.5999	1	1	1	1
ThisStudy_vOTU7731_SW_45811	Unassigned	Unassigned	Unassigned	4508_0	Clustered	11	VC_4508_0	11	0.4106	1	0.4106	1	1	1	1
ThisStudy_vOTU2861_SW_10904	Unassigned	Unassigned	Unassigned	1621_0	Clustered	11	VC_1621_0	11	0.1934	1	0.1934	1	1	1	1
ThisStudy_vOTU5025_SW_36647	Unassigned	Unassigned	Unassigned	2667_0	Clustered	33	VC_2667_0	33	0.3643	1	0.3643	1	1	1	1
ThisStudy_vOTU6827_SW_27506	Unassigned	Unassigned	Unassigned	897_0	Clustered	28	VC_897_0	28	0.3099	1	0.3099	1	1	1	1
ThisStudy_vOTU580_SW_33772	Unassigned	Unassigned	Unassigned	1070_0	Clustered	29	VC_1070_0	29	0.5675	1	0.5675	1	1	1	1
ThisStudy_vOTU1780_SW_19196	Unassigned	Unassigned	Unassigned	2973_0	Clustered	15	VC_2973_0	15	0.1717	1	0.1717	1	1	1	1
ThisStudy_vOTU1620_SW_15519	Unassigned	Unassigned	Unassigned	730_4	Clustered	65	VC_730_4	65	0.2771	1	0.2771	1	1	1	0.9394
ThisStudy_vOTU647_SW_16392	Unassigned	Unassigned	Unassigned	2972_0	Clustered	24	VC_2972_0	24	0.2563	1	0.2563	1	1	1	0.9457
ThisStudy_vOTU588_SW_41337	Unassigned	Unassigned	Unassigned	5649_0	Clustered	37	VC_5649_0	37	0.7043	1	0.7043	1	1	1	1
ThisStudy_vOTU1207_SW_24214	Unassigned	Unassigned	Unassigned	1620_0	Clustered	15	VC_1620_0	15	0.2015	1	0.2015	1	1	1	1
ThisStudy_vOTU8178_SW_26515	Unassigned	Unassigned	Unassigned	1966_0	Clustered	29	VC_1966_0	29	0.5483	1	0.5483	1	1	1	1
ThisStudy_vOTU10187_SW_27731	Unassigned	Unassigned	Unassigned	4014_0	Clustered	11	VC_4014_0	11	0.2433	1	0.2433	1	1	1	1
ThisStudy_vOTU4574_SW_28000	Unassigned	Unassigned	Unassigned	4024_0	Clustered	5	VC_4024_0	5	0.2925	0.999999	0.2925	1	1	1	1
ThisStudy_vOTU2325_SW_21454	Unassigned	Unassigned	Unassigned	1620_0	Clustered	15	VC_1620_0	15	0.2015	1	0.2015	1	1	1	1
ThisStudy_vOTU7584_SW_29076	Unassigned	Unassigned	Unassigned	2121_0	Clustered	6	VC_2121_0	6	0.0582	0.999935	0.0582	1	1	1	1
ThisStudy_vOTU4281_SW_27394	Unassigned	Unassigned	Unassigned	5667_0	Clustered	2	VC_5667_0	2	0.3166	0.94398	0.2989	1	1	1	1
ThisStudy_vOTU5864_SW_22143	Unassigned	Unassigned	Unassigned	4830_0	Clustered	2	VC_4830_0	2	0.084	0.954931	0.0802	1	1	1	1
ThisStudy_vOTU7411_SW_28300	Unassigned	Unassigned	Unassigned	910_0	Clustered	4	VC_910_0	4	0.1021	0.999982	0.1021	1	1	1	1
ThisStudy_vOTU3768_SW_17851	Unassigned	Unassigned	Unassigned	4667_0	Clustered	7	VC_4667_0	7	0.4114	1	0.4114	1	1	1	1
ThisStudy_vOTU3957_SW_24752	Unassigned	Unassigned	Unassigned	1495_0	Clustered	29	VC_1495_0	29	0.3981	1	0.3981	1	1	1	1
ThisStudy_vOTU3868_SW_18026	Unassigned	Unassigned	Unassigned	4667_0	Clustered	7	VC_4667_0	7	0.4114	1	0.4114	1	1	1	1
ThisStudy_vOTU5082_SW_14458	Unassigned	Unassigned	Unassigned	5275_0	Clustered	23	VC_5275_0	23	0.3561	1	0.3561	1	1	1	1
ThisStudy_vOTU10190_SW_21458	Unassigned	Unassigned	Unassigned	1342_0	Clustered	31	VC_1342_0	31	0.2721	1	0.2721	1	1	1	0.9333
ThisStudy_vOTU765_SW_29183	Unassigned	Unassigned	Unassigned	4639_0	Clustered	17	VC_4639_0	17	0.572	1	0.572	1	1	1	1
ThisStudy_vOTU5119_SW_40884	Unassigned	Unassigned	Unassigned	730_4	Clustered	65	VC_730_4	65	0.2771	1	0.2771	1	1	1	0.9394
ThisStudy_vOTU953_SW_18719	Unassigned	Unassigned	Unassigned	4160_0	Clustered	20	VC_4160_0	20	0.3745	1	0.3745	1	1	1	1
ThisStudy_vOTU8096_SW_17972	Unassigned	Unassigned	Unassigned	5275_0	Clustered	23	VC_5275_0	23	0.3561	1	0.3561	1	1	1	1
ThisStudy_vOTU2053_SW_23536	Unassigned	Unassigned	Unassigned	2974_0	Clustered	8	VC_2974_0	8	0.1189	1	0.1189	1	1	1	1
ThisStudy_vOTU5385_SW_24996	Unassigned	Unassigned	Unassigned	1495_0	Clustered	29	VC_1495_0	29	0.3981	1	0.3981	1	1	1	1
ThisStudy_vOTU1401_SW_43075	Unassigned	Unassigned	Unassigned	1902_0	Clustered	41	VC_1902_0	41	0.5138	1	0.5138	1	1	1	1
ThisStudy_vOTU1308_SW_34693	Unassigned	Unassigned	Unassigned	669_0	Clustered	46	VC_669_0	46	0.4796	1	0.4796	1	1	1	1
ThisStudy_vOTU538_SW_36593	Unassigned	Unassigned	Unassigned	3050_0	Clustered	28	VC_3050_0	28	0.2862	1	0.2862	1	1	1	0.9815
ThisStudy_vOTU1961_SW_36637	Unassigned	Unassigned	Unassigned	4363_0	Clustered	7	VC_4363_0	7	0.5537	1	0.5537	1	1	1	1
ThisStudy_vOTU10192_SW_15522	Unassigned	Unassigned	Unassigned	2081_0	Clustered	52	VC_2081_0	52	0.5213	1	0.5213	1	1	1	0.9992
ThisStudy_vOTU2588_SW_33326	Unassigned	Unassigned	Unassigned	1610_0	Clustered	11	VC_1610_0	11	0.09	1	0.09	1	1	1	0.9455
ThisStudy_vOTU6688_SW_22061	Unassigned	Unassigned	Unassigned	5555_0	Clustered	2	VC_5555_0	2	0.4252	0.918133	0.3903	1	1	1	1
ThisStudy_vOTU3909_SW_19196	Unassigned	Unassigned	Unassigned	5695_0	Clustered	3	VC_5695_0	3	0.3645	0.997243	0.3635	1	1	1	1
ThisStudy_vOTU1610_SW_21272	Unassigned	Unassigned	Unassigned	1105_0	Clustered	12	VC_1105_0	12	0.8023	1	0.8023	1	1	1	1
ThisStudy_vOTU981_SW_22351	Unassigned	Unassigned	Unassigned	4174_0	Clustered	20	VC_4174_0	20	0.3395	1	0.3395	1	1	1	1
ThisStudy_vOTU6803_SW_20824	Unassigned	Unassigned	Unassigned	764_0	Clustered	49	VC_764_0	49	0.385	1	0.385	1	1	1	1
ThisStudy_vOTU812_SW_33960	Unassigned	Unassigned	Unassigned	899_2	Clustered	51	VC_899_2	51	0.3568	1	0.3568	1	1	1	0.9396
ThisStudy_vOTU1007_SW_29152	Unassigned	Unassigned	Unassigned	2983_0	Clustered	47	VC_2983_0	47	0.5032	1	0.5032	1	1	1	1
ThisStudy_vOTU6876_SW_34733	Unassigned	Unassigned	Unassigned	1014_0	Clustered	16	VC_1014_0	16	0.3091	1	0.3091	1	1	1	1
ThisStudy_vOTU8712_SW_32226	Unassigned	Unassigned	Unassigned	1721_0	Clustered	26	VC_1721_0	26	0.4788	1	0.4788	1	1	1	1
ThisStudy_vOTU2559_SW_29571	Unassigned	Unassigned	Unassigned	2081_0	Clustered	52	VC_2081_0	52	0.5213	1	0.5213	1	1	1	0.9992
ThisStudy_vOTU1815_SW_33472	Unassigned	Unassigned	Unassigned	3039_0	Clustered	26	VC_3039_0	26	0.3106	1	0.3106	1	1	1	1
ThisStudy_vOTU2701_SW_18892	Unassigned	Unassigned	Unassigned	1610_0	Clustered	11	VC_1610_0	11	0.09	1	0.09	1	1	1	0.9455
ThisStudy_vOTU637_SW_21264	Unassigned	Unassigned	Unassigned	2972_0	Clustered	24	VC_2972_0	24	0.2563	1	0.2563	1	1	1	0.9457
ThisStudy_vOTU7808_SW_32562	Unassigned	Unassigned	Unassigned	5666_0	Clustered	5	VC_5666_0	5	0.1394	0.999964	0.1394	1	1	1	1
ThisStudy_vOTU4056_SW_21801	Unassigned	Unassigned	Unassigned	3258_0	Clustered	2	VC_3258_0	2	0.0717	0.718583	0.0516	1	1	1	1
ThisStudy_vOTU4632_SW_18747	Unassigned	Unassigned	Unassigned	5405_0	Clustered	18	VC_5405_0	18	0.6246	1	0.6246	1	1	1	1
ThisStudy_vOTU635_SW_19073	Unassigned	Unassigned	Unassigned	2820_0	Clustered	27	VC_2820_0	27	0.245	1	0.245	1	1	1	0.9402
ThisStudy_vOTU3315_SW_18495	Unassigned	Unassigned	Unassigned	3121_0	Clustered	7	VC_3121_0	7	0.0823	0.998704	0.0822	1	1	1	1
ThisStudy_vOTU3902_SW_19273	Unassigned	Unassigned	Unassigned	4528_0	Clustered	24	VC_4528_0	24	0.4916	1	0.4916	1	1	1	0.9746
ThisStudy_vOTU748_SW_30581	Unassigned	Unassigned	Unassigned	4271_0	Clustered	31	VC_4271_0	31	0.5393	1	0.5393	1	1	1	1
ThisStudy_vOTU6355_SW_31580	Unassigned	Unassigned	Unassigned	5668_0	Clustered	7	VC_5668_0	7	0.8619	1	0.8619	1	1	1	1
ThisStudy_vOTU5457_SW_14319	Unassigned	Unassigned	Unassigned	3756_0	Clustered	4	VC_3756_0	4	0.0802	0.908126	0.0729	1	1	1	1
ThisStudy_vOTU2726_SW_36858	Unassigned	Unassigned	Unassigned	3514_0	Clustered	24	VC_3514_0	24	0.5422	1	0.5422	1	1	1	1
ThisStudy_vOTU8006_SW_25610	Unassigned	Unassigned	Unassigned	1662_0	Clustered	10	VC_1662_0	10	0.2375	1	0.2375	1	1	1	1
ThisStudy_vOTU3410_SW_15223	Unassigned	Unassigned	Unassigned	1515_0	Clustered	12	VC_1515_0	12	0.468	1	0.468	1	1	1	1
ThisStudy_vOTU4802_SW_14149	Unassigned	Unassigned	Unassigned	865_0	Clustered	24	VC_865_0	24	0.1794	1	0.1794	1	1	1	1
ThisStudy_vOTU578_SW_13692	Unassigned	Unassigned	Unassigned	2820_0	Clustered	27	VC_2820_0	27	0.245	1	0.245	1	1	1	0.9402
ThisStudy_vOTU2693_SW_57029	Unassigned	Unassigned	Unassigned	2760_0	Clustered	38	VC_2760_0	38	0.5007	1	0.5007	1	1	1	0.9346
ThisStudy_vOTU2506_SW_18856	Unassigned	Unassigned	Unassigned	874_0	Clustered	37	VC_874_0	37	0.2807	1	0.2807	1	1	1	0.7658
ThisStudy_vOTU1071_SW_37763	Unassigned	Unassigned	Unassigned	5010_0	Clustered	37	VC_5010_0	37	0.6954	1	0.6954	1	1	1	1
ThisStudy_vOTU4228_SW_21577	Unassigned	Unassigned	Unassigned	4666_0	Clustered	16	VC_4666_0	16	0.7276	1	0.7276	1	1	1	1
ThisStudy_vOTU7852_SW_20098	Unassigned	Unassigned	Unassigned	2899_0	Clustered	14	VC_2899_0	14	0.2372	1	0.2372	1	1	1	1
ThisStudy_vOTU3353_SW_28953	Unassigned	Unassigned	Unassigned	758_0	Clustered	34	VC_758_0	34	0.24	1	0.24	1	1	1	0.9626
ThisStudy_vOTU10203_SW_22008	Unassigned	Unassigned	Unassigned	2594_0	Clustered	48	VC_2594_0	48	0.4882	1	0.4882	1	1	1	1
ThisStudy_vOTU711_SW_22300	Unassigned	Unassigned	Unassigned	3435_0	Clustered	42	VC_3435_0	42	0.2495	1	0.2495	1	1	1	1
ThisStudy_vOTU3825_SW_33166	Unassigned	Unassigned	Unassigned	3695_0	Clustered	49	VC_3695_0	49	0.378	1	0.378	1	1	1	0.9991
ThisStudy_vOTU10204_SW_22702	Unassigned	Unassigned	Unassigned	1002_0	Clustered	21	VC_1002_0	21	0.3835	1	0.3835	1	1	1	1
ThisStudy_vOTU672_SW_39209	Unassigned	Unassigned	Unassigned	3339_0	Clustered	12	VC_3339_0	12	0.22	1	0.22	1	1	1	1
ThisStudy_vOTU10206_SW_15169	Unassigned	Unassigned	Unassigned	1536_0	Clustered	2	VC_1536_0	2	0.054	0.95236	0.0514	1	1	1	1
ThisStudy_vOTU10205_SW_17267	Unassigned	Unassigned	Unassigned	5815_0	Clustered	11	VC_5815_0	11	0.1953	1	0.1953	1	1	1	1
ThisStudy_vOTU10207_SW_20861	Unassigned	Unassigned	Unassigned	872_0	Clustered	15	VC_872_0	15	0.1507	1	0.1507	1	1	1	1
ThisStudy_vOTU2552_SW_33372	Unassigned	Unassigned	Unassigned	3546_0	Clustered	9	VC_3546_0	9	0.1379	1	0.1379	1	1	1	1
ThisStudy_vOTU8830_SW_22764	Unassigned	Unassigned	Unassigned	5819_0	Clustered	20	VC_5819_0	20	0.7623	1	0.7623	1	1	1	1
ThisStudy_vOTU2685_SW_48660	Unassigned	Unassigned	Unassigned	2769_0	Clustered	7	VC_2769_0	7	0.2789	1	0.2789	1	1	1	1
ThisStudy_vOTU4644_SW_23968	Unassigned	Unassigned	Unassigned	5094_0	Clustered	15	VC_5094_0	15	0.2123	1	0.2123	1	1	1	1
ThisStudy_vOTU1096_SW_22347	Unassigned	Unassigned	Unassigned	1480_0	Clustered	75	VC_1480_0	75	0.6353	1	0.6353	1	1	1	1
ThisStudy_vOTU1351_SW_14498	Unassigned	Unassigned	Unassigned	3039_0	Clustered	26	VC_3039_0	26	0.3106	1	0.3106	1	1	1	1
ThisStudy_vOTU2066_SW_14334	Unassigned	Unassigned	Unassigned	3014_0	Clustered	2	VC_3014_0	2	0.0637	0.955564	0.0609	1	1	1	1
ThisStudy_vOTU2360_SW_30330	Unassigned	Unassigned	Unassigned	890_0	Clustered	19	VC_890_0	19	0.3853	1	0.3853	1	1	1	0.9825
ThisStudy_vOTU2383_SW_23601	Unassigned	Unassigned	Unassigned	5276_0	Clustered	26	VC_5276_0	26	0.317	1	0.317	1	1	1	1
ThisStudy_vOTU3493_SW_23102	Unassigned	Unassigned	Unassigned	5826_0	Clustered	4	VC_5826_0	4	0.3083	0.999976	0.3083	1	1	1	1
ThisStudy_vOTU1247_SW_12786	Unassigned	Unassigned	Unassigned	1783_0	Clustered	2	VC_1783_0	2	0.033	0.924538	0.0305	1	1	1	1
ThisStudy_vOTU7057_SW_25320	Unassigned	Unassigned	Unassigned	3344_0	Clustered	27	VC_3344_0	27	0.5406	1	0.5406	1	1	1	0.9573
ThisStudy_vOTU1059_SW_22386	Unassigned	Unassigned	Unassigned	2973_0	Clustered	15	VC_2973_0	15	0.1717	1	0.1717	1	1	1	1
ThisStudy_vOTU3307_SW_30194	Unassigned	Unassigned	Unassigned	1589_0	Clustered	19	VC_1589_0	19	0.6664	1	0.6664	1	1	1	1
ThisStudy_vOTU1841_SW_64120	Unassigned	Unassigned	Unassigned	2667_0	Clustered	33	VC_2667_0	33	0.3643	1	0.3643	1	1	1	1
ThisStudy_vOTU4339_SW_39436	Unassigned	Unassigned	Unassigned	5849_0	Clustered	21	VC_5849_0	21	0.2166	1	0.2166	1	1	1	1
ThisStudy_vOTU3518_SW_12580	Unassigned	Unassigned	Unassigned	2666_0	Clustered	2	VC_2666_0	2	0.0561	0.950088	0.0533	1	1	1	1
ThisStudy_vOTU2704_SW_32479	Unassigned	Unassigned	Unassigned	5144_0	Clustered	36	VC_5144_0	36	0.3854	1	0.3854	1	1	1	0.9508
ThisStudy_vOTU2842_SW_30283	Unassigned	Unassigned	Unassigned	2435_0	Clustered	61	VC_2435_0	61	0.2634	1	0.2634	1	1	1	1
ThisStudy_vOTU2902_SW_16866	Unassigned	Unassigned	Unassigned	3289_0	Clustered	8	VC_3289_0	8	0.2067	1	0.2067	1	1	1	1
ThisStudy_vOTU950_SW_23047	Unassigned	Unassigned	Unassigned	3439_0	Clustered	57	VC_3439_0	57	0.4363	1	0.4363	1	1	1	1
ThisStudy_vOTU2323_SW_26305	Unassigned	Unassigned	Unassigned	3189_0	Clustered	37	VC_3189_0	37	0.6483	1	0.6483	1	1	1	1
ThisStudy_vOTU6052_SW_27855	Unassigned	Unassigned	Unassigned	5097_0	Clustered	11	VC_5097_0	11	0.2355	1	0.2355	1	1	1	1
ThisStudy_vOTU8109_SW_29418	Unassigned	Unassigned	Unassigned	972_0	Clustered	9	VC_972_0	9	0.2168	1	0.2168	1	1	1	1
ThisStudy_vOTU2007_SW_44634	Unassigned	Unassigned	Unassigned	730_5	Clustered	3	VC_730_5	3	0.0317	0.998551	0.0317	1	1	1	1
ThisStudy_vOTU6384_SW_20866	Unassigned	Unassigned	Unassigned	1182_0	Clustered	5	VC_1182_0	5	0.1023	0.999975	0.1023	1	1	1	1
ThisStudy_vOTU949_SW_23397	Unassigned	Unassigned	Unassigned	2972_0	Clustered	24	VC_2972_0	24	0.2563	1	0.2563	1	1	1	0.9457
ThisStudy_vOTU2447_SW_20439	Unassigned	Unassigned	Unassigned	3714_0	Clustered	11	VC_3714_0	11	0.7247	1	0.7247	1	1	1	1
ThisStudy_vOTU3607_SW_29962	Unassigned	Unassigned	Unassigned	2408_0	Clustered	45	VC_2408_0	45	0.2691	1	0.2691	1	1	1	1
ThisStudy_vOTU1359_SW_16151	Unassigned	Unassigned	Unassigned	4350_0	Clustered	6	VC_4350_0	6	0.1831	1	0.1831	1	1	1	1
ThisStudy_vOTU2904_SW_22168	Unassigned	Unassigned	Unassigned	893_0	Clustered	21	VC_893_0	21	0.1963	1	0.1963	1	1	1	1
ThisStudy_vOTU5567_SW_14541	Unassigned	Unassigned	Unassigned	1189_0	Clustered	34	VC_1189_0	34	0.2715	1	0.2715	1	1	1	1
ThisStudy_vOTU1138_SW_11717	Unassigned	Unassigned	Unassigned	4423_0	Clustered	9	VC_4423_0	9	0.6006	1	0.6006	1	1	1	1
ThisStudy_vOTU3290_SW_32114	Unassigned	Unassigned	Unassigned	4481_0	Clustered	23	VC_4481_0	23	0.6296	1	0.6296	1	1	1	1
ThisStudy_vOTU1493_SW_42644	Unassigned	Unassigned	Unassigned	3249_0	Clustered	6	VC_3249_0	6	0.0904	1	0.0904	1	1	1	1
ThisStudy_vOTU2876_SW_32185	Unassigned	Unassigned	Unassigned	2890_0	Clustered	25	VC_2890_0	25	0.5368	1	0.5368	1	1	1	1
ThisStudy_vOTU6259_SW_21623	Unassigned	Unassigned	Unassigned	1037_0	Clustered	22	VC_1037_0	22	0.4936	1	0.4936	1	1	1	1
ThisStudy_vOTU617_SW_27226	Unassigned	Unassigned	Unassigned	2820_0	Clustered	27	VC_2820_0	27	0.245	1	0.245	1	1	1	0.9402
ThisStudy_vOTU5307_SW_21719	Unassigned	Unassigned	Unassigned	2692_0	Clustered	2	VC_2692_0	2	0.0425	0.921273	0.0392	1	1	1	1
ThisStudy_vOTU4474_SW_30056	Unassigned	Unassigned	Unassigned	5156_0	Clustered	21	VC_5156_0	21	0.4868	1	0.4868	1	1	1	1
ThisStudy_vOTU10214_SW_20812	Unassigned	Unassigned	Unassigned	2594_0	Clustered	48	VC_2594_0	48	0.4882	1	0.4882	1	1	1	1
ThisStudy_vOTU5120_SW_28380	Unassigned	Unassigned	Unassigned	5463_0	Clustered	24	VC_5463_0	24	0.5464	1	0.5464	1	1	1	1
ThisStudy_vOTU5027_SW_20970	Unassigned	Unassigned	Unassigned	1599_0	Clustered	11	VC_1599_0	11	0.4469	1	0.4469	1	1	1	1
ThisStudy_vOTU890_SW_23525	Unassigned	Unassigned	Unassigned	2974_0	Clustered	8	VC_2974_0	8	0.1189	1	0.1189	1	1	1	1
ThisStudy_vOTU3543_SW_25719	Unassigned	Unassigned	Unassigned	1210_0	Clustered	14	VC_1210_0	14	0.3632	1	0.3632	1	1	1	1
ThisStudy_vOTU1382_SW_32414	Unassigned	Unassigned	Unassigned	1923_0	Clustered	25	VC_1923_0	25	0.3089	1	0.3089	1	1	1	0.95
ThisStudy_vOTU2593_SW_27343	Unassigned	Unassigned	Unassigned	2803_0	Clustered	8	VC_2803_0	8	0.1082	1	0.1082	1	1	1	1
ThisStudy_vOTU3402_SW_40728	Unassigned	Unassigned	Unassigned	5921_0	Clustered	6	VC_5921_0	6	0.659	0.999999	0.659	1	1	1	1
ThisStudy_vOTU7242_SW_24885	Unassigned	Unassigned	Unassigned	546_0	Clustered	42	VC_546_0	42	0.5391	1	0.5391	1	1	1	0.993
ThisStudy_vOTU1300_SW_24930	Unassigned	Unassigned	Unassigned	693_1	Clustered	29	VC_693_1	29	0.2977	1	0.2977	1	1	1	0.9138
ThisStudy_vOTU8706_SW_27360	Unassigned	Unassigned	Unassigned	872_0	Clustered	15	VC_872_0	15	0.1507	1	0.1507	1	1	1	1
ThisStudy_vOTU1490_SW_19277	Unassigned	Unassigned	Unassigned	4175_0	Clustered	18	VC_4175_0	18	0.3702	1	0.3702	1	1	1	0.9804
ThisStudy_vOTU891_SW_27680	Unassigned	Unassigned	Unassigned	3362_0	Clustered	64	VC_3362_0	64	0.7157	1	0.7157	1	1	1	0.9945
ThisStudy_vOTU1939_SW_36866	Unassigned	Unassigned	Unassigned	3815_0	Clustered	42	VC_3815_0	42	0.3034	1	0.3034	1	1	1	0.9431
ThisStudy_vOTU1789_SW_19733	Unassigned	Unassigned	Unassigned	2973_0	Clustered	15	VC_2973_0	15	0.1717	1	0.1717	1	1	1	1
ThisStudy_vOTU3844_SW_32775	Unassigned	Unassigned	Unassigned	2781_0	Clustered	43	VC_2781_0	43	0.6419	1	0.6419	1	1	1	1
ThisStudy_vOTU2004_SW_24202	Unassigned	Unassigned	Unassigned	2986_0	Clustered	5	VC_2986_0	5	0.1241	1	0.1241	1	1	1	1
ThisStudy_vOTU7851_SW_26628	Unassigned	Unassigned	Unassigned	2185_0	Clustered	9	VC_2185_0	9	0.6474	1	0.6474	1	1	1	1
ThisStudy_vOTU3939_SW_15532	Unassigned	Unassigned	Unassigned	1478_0	Clustered	4	VC_1478_0	4	0.1084	0.98995	0.1073	1	1	1	1
ThisStudy_vOTU566_SW_28119	Unassigned	Unassigned	Unassigned	2820_0	Clustered	27	VC_2820_0	27	0.245	1	0.245	1	1	1	0.9402
ThisStudy_vOTU10217_SW_35214	Unassigned	Unassigned	Unassigned	782_1	Clustered	41	VC_782_1	41	0.1977	1	0.1977	1	1	1	0.8427
ThisStudy_vOTU10216_SW_23442	Unassigned	Unassigned	Unassigned	5229_0	Clustered	21	VC_5229_0	21	0.3226	1	0.3226	1	1	1	1
ThisStudy_vOTU8086_SW_15427	Unassigned	Unassigned	Unassigned	2293_0	Clustered	21	VC_2293_0	21	0.3782	1	0.3782	1	1	1	1
ThisStudy_vOTU6397_SW_14860	Unassigned	Unassigned	Unassigned	1589_0	Clustered	19	VC_1589_0	19	0.6664	1	0.6664	1	1	1	1
ThisStudy_vOTU3183_SW_28546	Unassigned	Unassigned	Unassigned	883_0	Clustered	13	VC_883_0	13	0.291	1	0.291	1	1	1	1
ThisStudy_vOTU6055_SW_42513	Unassigned	Unassigned	Unassigned	872_0	Clustered	15	VC_872_0	15	0.1507	1	0.1507	1	1	1	1
ThisStudy_vOTU4618_SW_19244	Unassigned	Unassigned	Unassigned	5892_0	Clustered	4	VC_5892_0	4	0.3185	0.999477	0.3184	1	1	1	1
ThisStudy_vOTU3658_SW_22512	Unassigned	Unassigned	Unassigned	5958_0	Clustered	6	VC_5958_0	6	0.2564	0.999995	0.2564	1	1	1	1
ThisStudy_vOTU689_SW_32347	Unassigned	Unassigned	Unassigned	3056_0	Clustered	39	VC_3056_0	39	0.3672	1	0.3672	1	1	1	1
ThisStudy_vOTU6663_SW_16383	Unassigned	Unassigned	Unassigned	5391_0	Clustered	12	VC_5391_0	12	0.1849	0.999945	0.1849	1	1	1	1
ThisStudy_vOTU7659_SW_25037	Unassigned	Unassigned	Unassigned	5974_0	Clustered	43	VC_5974_0	43	0.4439	1	0.4439	1	1	1	1
ThisStudy_vOTU5470_SW_42405	Unassigned	Unassigned	Unassigned	1936_0	Clustered	28	VC_1936_0	28	0.3904	1	0.3904	1	1	1	1
ThisStudy_vOTU4931_SW_19173	Unassigned	Unassigned	Unassigned	2951_0	Clustered	25	VC_2951_0	25	0.3925	1	0.3925	1	1	1	0.99
ThisStudy_vOTU10219_SW_14045	Unassigned	Unassigned	Unassigned	5472_0	Clustered	2	VC_5472_0	2	0.4183	0.814453	0.3407	1	1	1	1
ThisStudy_vOTU6433_SW_14259	Unassigned	Unassigned	Unassigned	2929_0	Clustered	46	VC_2929_0	46	0.3725	1	0.3725	1	1	1	0.9903
ThisStudy_vOTU3407_SW_28082	Unassigned	Unassigned	Unassigned	2338_0	Clustered	30	VC_2338_0	30	0.5173	1	0.5173	1	1	1	1
ThisStudy_vOTU6813_SW_27813	Unassigned	Unassigned	Unassigned	288_0	Clustered	43	VC_288_0	43	0.5596	1	0.5596	1	1	1	0.9635
ThisStudy_vOTU2929_SW_18333	Unassigned	Unassigned	Unassigned	3693_0	Clustered	15	VC_3693_0	15	0.3778	1	0.3778	1	1	1	1
ThisStudy_vOTU3358_SW_12903	Unassigned	Unassigned	Unassigned	3538_0	Clustered	5	VC_3538_0	5	0.0901	0.999999	0.0901	1	1	1	1
ThisStudy_vOTU4393_SW_20922	Unassigned	Unassigned	Unassigned	1595_0	Clustered	29	VC_1595_0	29	0.3434	1	0.3434	1	1	1	1
ThisStudy_vOTU5814_SW_23609	Unassigned	Unassigned	Unassigned	1340_0	Clustered	8	VC_1340_0	8	0.0968	0.999255	0.0967	1	1	1	1
ThisStudy_vOTU737_SW_42126	Unassigned	Unassigned	Unassigned	3191_0	Clustered	13	VC_3191_0	13	0.6425	1	0.6425	1	1	1	1
ThisStudy_vOTU8650_SW_13535	Unassigned	Unassigned	Unassigned	5990_0	Clustered	4	VC_5990_0	4	0.6852	0.999633	0.6849	1	1	1	1
ThisStudy_vOTU600_SW_39776	Unassigned	Unassigned	Unassigned	3350_0	Clustered	25	VC_3350_0	25	0.5633	1	0.5633	1	1	1	0.9767
ThisStudy_vOTU8421_SW_21188	Unassigned	Unassigned	Unassigned	5992_0	Clustered	9	VC_5992_0	9	0.3111	1	0.3111	1	1	1	1
ThisStudy_vOTU4223_SW_27792	Unassigned	Unassigned	Unassigned	4657_0	Clustered	3	VC_4657_0	3	0.0354	0.980507	0.0347	1	1	1	1
ThisStudy_vOTU7122_SW_20301	Unassigned	Unassigned	Unassigned	5480_0	Clustered	13	VC_5480_0	13	0.5393	1	0.5393	1	1	1	1
ThisStudy_vOTU1259_SW_22414	Unassigned	Unassigned	Unassigned	1989_0	Clustered	31	VC_1989_0	31	0.13	1	0.13	1	1	1	0.9871
ThisStudy_vOTU2185_SW_21153	Unassigned	Unassigned	Unassigned	875_0	Clustered	9	VC_875_0	9	0.096	1	0.096	1	1	1	1
ThisStudy_vOTU567_SW_11330	Unassigned	Unassigned	Unassigned	3077_0	Clustered	29	VC_3077_0	29	0.2882	1	0.2882	1	1	1	0.9975
ThisStudy_vOTU6598_SW_29074	Unassigned	Unassigned	Unassigned	711_1	Clustered	29	VC_711_1	29	0.4629	1	0.4629	1	1	1	0.9261
ThisStudy_vOTU2868_SW_31647	Unassigned	Unassigned	Unassigned	1017_0	Clustered	20	VC_1017_0	20	0.3813	1	0.3813	1	1	1	1
ThisStudy_vOTU1819_SW_12605	Unassigned	Unassigned	Unassigned	2829_0	Clustered	30	VC_2829_0	30	0.3174	1	0.3174	1	1	1	1
ThisStudy_vOTU7922_SW_23757	Unassigned	Unassigned	Unassigned	3295_0	Clustered	16	VC_3295_0	16	0.5093	1	0.5093	1	1	1	1
ThisStudy_vOTU3977_SW_39490	Unassigned	Unassigned	Unassigned	6005_0	Clustered	14	VC_6005_0	14	0.6519	1	0.6519	1	1	1	1
ThisStudy_vOTU5834_SW_14669	Unassigned	Unassigned	Unassigned	5276_0	Clustered	26	VC_5276_0	26	0.317	1	0.317	1	1	1	1
ThisStudy_vOTU3017_SW_74091	Unassigned	Unassigned	Unassigned	738_0	Clustered	16	VC_738_0	16	0.2268	1	0.2268	1	1	1	1
ThisStudy_vOTU10223_SW_16725	Unassigned	Unassigned	Unassigned	2567_0	Clustered	2	VC_2567_0	2	0.034	0.953605	0.0324	1	1	1	1
ThisStudy_vOTU10224_SW_20414	Unassigned	Unassigned	Unassigned	880_0	Clustered	4	VC_880_0	4	0.1706	0.99998	0.1706	1	1	1	1
ThisStudy_vOTU7590_SW_23958	Unassigned	Unassigned	Unassigned	6013_0	Clustered	14	VC_6013_0	14	0.2798	1	0.2798	1	1	1	1
ThisStudy_vOTU783_SW_27709	Unassigned	Unassigned	Unassigned	1035_0	Clustered	89	VC_1035_0	89	0.7246	1	0.7246	1	1	1	0.9926
ThisStudy_vOTU2973_SW_39390	Unassigned	Unassigned	Unassigned	2408_0	Clustered	45	VC_2408_0	45	0.2691	1	0.2691	1	1	1	1
ThisStudy_vOTU6236_SW_14888	Unassigned	Unassigned	Unassigned	4482_0	Clustered	7	VC_4482_0	7	0.195	0.992883	0.1936	1	1	1	1
ThisStudy_vOTU1126_SW_33658	Unassigned	Unassigned	Unassigned	3362_0	Clustered	64	VC_3362_0	64	0.7157	1	0.7157	1	1	1	0.9945
ThisStudy_vOTU7391_SW_11440	Unassigned	Unassigned	Unassigned	1069_0	Clustered	9	VC_1069_0	9	0.1376	0.988487	0.136	1	1	1	1
ThisStudy_vOTU10226_SW_11471	Unassigned	Unassigned	Unassigned	2596_0	Clustered	3	VC_2596_0	3	0.0512	0.969264	0.0497	1	1	1	1
ThisStudy_vOTU4363_SW_50766	Unassigned	Unassigned	Unassigned	992_0	Clustered	7	VC_992_0	7	0.1362	1	0.1362	1	1	1	1
ThisStudy_vOTU1941_SW_14711	Unassigned	Unassigned	Unassigned	4094_0	Clustered	12	VC_4094_0	12	0.2312	1	0.2312	1	1	1	1
ThisStudy_vOTU1092_SW_19572	Unassigned	Unassigned	Unassigned	6039_0	Clustered	8	VC_6039_0	8	0.4569	0.999963	0.4568	1	1	1	1
ThisStudy_vOTU10227_SW_26891	Unassigned	Unassigned	Unassigned	3166_0	Clustered	24	VC_3166_0	24	0.4865	1	0.4865	1	1	1	1
ThisStudy_vOTU8182_SW_18577	Unassigned	Unassigned	Unassigned	6040_0	Clustered	21	VC_6040_0	21	0.7121	1	0.7121	1	1	1	1
ThisStudy_vOTU703_SW_43080	Unassigned	Unassigned	Unassigned	1138_0	Clustered	16	VC_1138_0	16	0.1533	1	0.1533	1	1	1	1
ThisStudy_vOTU1219_SW_15966	Unassigned	Unassigned	Unassigned	4882_0	Clustered	16	VC_4882_0	16	0.294	1	0.294	1	1	1	1
ThisStudy_vOTU8917_SW_30242	Unassigned	Unassigned	Unassigned	524_0	Clustered	49	VC_524_0	49	0.4103	1	0.4103	1	1	1	0.9864
ThisStudy_vOTU1986_SW_22756	Unassigned	Unassigned	Unassigned	2082_0	Clustered	9	VC_2082_0	9	0.123	1	0.123	1	1	1	1
ThisStudy_vOTU8369_SW_19823	Unassigned	Unassigned	Unassigned	4325_0	Clustered	2	VC_4325_0	2	1	1	1	1	1	1	1
ThisStudy_vOTU10228_SW_26009	Unassigned	Unassigned	Unassigned	5731_0	Clustered	5	VC_5731_0	5	0.4757	1	0.4757	1	1	1	1
ThisStudy_vOTU6647_SW_19647	Unassigned	Unassigned	Unassigned	888_0	Clustered	55	VC_888_0	55	0.4472	1	0.4472	1	1	1	0.9946
ThisStudy_vOTU2009_SW_40033	Unassigned	Unassigned	Unassigned	2811_0	Clustered	10	VC_2811_0	10	0.3809	1	0.3809	1	1	1	1
ThisStudy_vOTU1327_SW_21560	Unassigned	Unassigned	Unassigned	3810_0	Clustered	33	VC_3810_0	33	0.5057	1	0.5057	1	1	1	0.9981
ThisStudy_vOTU1218_SW_17549	Unassigned	Unassigned	Unassigned	2974_0	Clustered	8	VC_2974_0	8	0.1189	1	0.1189	1	1	1	1
ThisStudy_vOTU814_SW_34396	Unassigned	Unassigned	Unassigned	2829_0	Clustered	30	VC_2829_0	30	0.3174	1	0.3174	1	1	1	1
ThisStudy_vOTU1339_SW_31360	Unassigned	Unassigned	Unassigned	1781_0	Clustered	51	VC_1781_0	51	0.4301	1	0.4301	1	1	1	0.9459
ThisStudy_vOTU2873_SW_35633	Unassigned	Unassigned	Unassigned	5189_0	Clustered	4	VC_5189_0	4	0.4396	0.999956	0.4395	1	1	1	1
ThisStudy_vOTU2729_SW_15853	Unassigned	Unassigned	Unassigned	1788_0	Clustered	20	VC_1788_0	20	0.1883	1	0.1883	1	1	1	1
ThisStudy_vOTU801_SW_28863	Unassigned	Unassigned	Unassigned	3040_0	Clustered	16	VC_3040_0	16	0.133	1	0.133	1	1	1	1
ThisStudy_vOTU4154_SW_29756	Unassigned	Unassigned	Unassigned	3192_0	Clustered	21	VC_3192_0	21	0.5209	1	0.5209	1	1	1	0.981
ThisStudy_vOTU6192_SW_25892	Unassigned	Unassigned	Unassigned	3719_0	Clustered	6	VC_3719_0	6	0.4436	1	0.4436	1	1	1	1
ThisStudy_vOTU6026_SW_27666	Unassigned	Unassigned	Unassigned	5791_0	Clustered	6	VC_5791_0	6	0.1094	1	0.1094	1	1	1	1
ThisStudy_vOTU2958_SW_32655	Unassigned	Unassigned	Unassigned	1067_0	Clustered	27	VC_1067_0	27	0.3303	1	0.3303	1	1	1	0.9687
ThisStudy_vOTU1112_SW_21979	Unassigned	Unassigned	Unassigned	1615_0	Clustered	17	VC_1615_0	17	0.2303	1	0.2303	1	1	1	1
ThisStudy_vOTU1860_SW_26881	Unassigned	Unassigned	Unassigned	4073_0	Clustered	2	VC_4073_0	2	0.0445	0.955886	0.0425	1	1	1	1
ThisStudy_vOTU4148_SW_36460	Unassigned	Unassigned	Unassigned	2885_0	Clustered	54	VC_2885_0	54	0.5984	1	0.5984	1	1	1	0.956
ThisStudy_vOTU6834_SW_20534	Unassigned	Unassigned	Unassigned	1996_0	Clustered	13	VC_1996_0	13	0.4431	1	0.4431	1	1	1	1
ThisStudy_vOTU4535_SW_41460	Unassigned	Unassigned	Unassigned	5109_0	Clustered	42	VC_5109_0	42	0.4745	1	0.4745	1	1	1	0.9942
ThisStudy_vOTU1469_SW_22338	Unassigned	Unassigned	Unassigned	2890_0	Clustered	25	VC_2890_0	25	0.5368	1	0.5368	1	1	1	1
ThisStudy_vOTU5740_SW_19359	Unassigned	Unassigned	Unassigned	1344_0	Clustered	37	VC_1344_0	37	0.2662	1	0.2662	1	1	1	1
ThisStudy_vOTU3116_SW_24753	Unassigned	Unassigned	Unassigned	3713_0	Clustered	25	VC_3713_0	25	0.4952	1	0.4952	1	1	1	1
ThisStudy_vOTU4316_SW_50914	Unassigned	Unassigned	Unassigned	992_0	Clustered	7	VC_992_0	7	0.1362	1	0.1362	1	1	1	1
ThisStudy_vOTU1462_SW_18533	Unassigned	Unassigned	Unassigned	2828_0	Clustered	4	VC_2828_0	4	0.182	0.999981	0.182	1	1	1	1
ThisStudy_vOTU6232_SW_33808	Unassigned	Unassigned	Unassigned	1596_0	Clustered	15	VC_1596_0	15	0.1413	1	0.1413	1	1	1	0.9714
ThisStudy_vOTU10232_SW_20106	Unassigned	Unassigned	Unassigned	6088_0	Clustered	6	VC_6088_0	6	0.4118	1	0.4118	1	1	1	1
ThisStudy_vOTU1794_SW_56357	Unassigned	Unassigned	Unassigned	1035_0	Clustered	89	VC_1035_0	89	0.7246	1	0.7246	1	1	1	0.9926
ThisStudy_vOTU1476_SW_42829	Unassigned	Unassigned	Unassigned	3885_0	Clustered	12	VC_3885_0	12	0.5639	1	0.5639	1	1	1	0.9545
ThisStudy_vOTU1782_SW_52031	Unassigned	Unassigned	Unassigned	4477_0	Clustered	16	VC_4477_0	16	0.3748	1	0.3748	1	1	1	0.9917
ThisStudy_vOTU4494_SW_15283	Unassigned	Unassigned	Unassigned	4666_0	Clustered	16	VC_4666_0	16	0.7276	1	0.7276	1	1	1	1
ThisStudy_vOTU863_SW_10803	Unassigned	Unassigned	Unassigned	4350_0	Clustered	6	VC_4350_0	6	0.1831	1	0.1831	1	1	1	1
ThisStudy_vOTU2213_SW_49556	Unassigned	Unassigned	Unassigned	4629_0	Clustered	25	VC_4629_0	25	0.3591	1	0.3591	1	1	1	1
ThisStudy_vOTU5517_SW_30298	Unassigned	Unassigned	Unassigned	3795_0	Clustered	27	VC_3795_0	27	0.4918	1	0.4918	1	1	1	1
ThisStudy_vOTU1609_SW_24020	Unassigned	Unassigned	Unassigned	1781_0	Clustered	51	VC_1781_0	51	0.4301	1	0.4301	1	1	1	0.9459
ThisStudy_vOTU945_SW_13202	Unassigned	Unassigned	Unassigned	3435_0	Clustered	42	VC_3435_0	42	0.2495	1	0.2495	1	1	1	1
ThisStudy_vOTU4460_SW_19527	Unassigned	Unassigned	Unassigned	908_0	Clustered	24	VC_908_0	24	0.4451	1	0.4451	1	1	1	1
ThisStudy_vOTU2395_SW_37342	Unassigned	Unassigned	Unassigned	1869_0	Clustered	22	VC_1869_0	22	0.1771	1	0.1771	1	1	1	0.9567
ThisStudy_vOTU1749_SW_16563	Unassigned	Unassigned	Unassigned	2950_0	Clustered	47	VC_2950_0	47	0.2774	1	0.2774	1	1	1	0.9991
ThisStudy_vOTU8138_SW_20943	Unassigned	Unassigned	Unassigned	943_0	Clustered	24	VC_943_0	24	0.5185	1	0.5185	1	1	1	1
ThisStudy_vOTU4373_SW_32040	Unassigned	Unassigned	Unassigned	4166_0	Clustered	8	VC_4166_0	8	0.3753	1	0.3753	1	1	1	1
ThisStudy_vOTU10233_SW_20024	Unassigned	Unassigned	Unassigned	4840_0	Clustered	11	VC_4840_0	11	0.2958	1	0.2958	1	1	1	1
ThisStudy_vOTU10234_SW_42125	Unassigned	Unassigned	Unassigned	1855_0	Clustered	51	VC_1855_0	51	0.4705	1	0.4705	1	1	1	1
ThisStudy_vOTU7554_SW_22002	Unassigned	Unassigned	Unassigned	1344_0	Clustered	37	VC_1344_0	37	0.2662	1	0.2662	1	1	1	1
ThisStudy_vOTU4018_SW_26194	Unassigned	Unassigned	Unassigned	5099_0	Clustered	19	VC_5099_0	19	0.4213	1	0.4213	1	1	1	1
ThisStudy_vOTU3863_SW_56962	Unassigned	Unassigned	Unassigned	3063_0	Clustered	10	VC_3063_0	10	0.6921	1	0.6921	1	1	1	1
ThisStudy_vOTU1005_SW_10664	Unassigned	Unassigned	Unassigned	3039_0	Clustered	26	VC_3039_0	26	0.3106	1	0.3106	1	1	1	1
ThisStudy_vOTU4664_SW_21700	Unassigned	Unassigned	Unassigned	4737_0	Clustered	12	VC_4737_0	12	0.1988	1	0.1988	1	1	1	1
ThisStudy_vOTU1783_SW_35472	Unassigned	Unassigned	Unassigned	2830_0	Clustered	12	VC_2830_0	12	0.2413	1	0.2413	1	1	1	0.9545
ThisStudy_vOTU3295_SW_22652	Unassigned	Unassigned	Unassigned	1294_0	Clustered	19	VC_1294_0	19	0.3971	1	0.3971	1	1	1	1
ThisStudy_vOTU2026_SW_22412	Unassigned	Unassigned	Unassigned	2983_0	Clustered	47	VC_2983_0	47	0.5032	1	0.5032	1	1	1	1
ThisStudy_vOTU3532_SW_24096	Unassigned	Unassigned	Unassigned	3738_0	Clustered	16	VC_3738_0	16	0.2322	1	0.2322	1	1	1	1
ThisStudy_vOTU758_SW_18017	Unassigned	Unassigned	Unassigned	2820_0	Clustered	27	VC_2820_0	27	0.245	1	0.245	1	1	1	0.9402
ThisStudy_vOTU4295_SW_19506	Unassigned	Unassigned	Unassigned	3189_0	Clustered	37	VC_3189_0	37	0.6483	1	0.6483	1	1	1	1
ThisStudy_vOTU4484_SW_32328	Unassigned	Unassigned	Unassigned	2435_0	Clustered	61	VC_2435_0	61	0.2634	1	0.2634	1	1	1	1
ThisStudy_vOTU3094_SW_26475	Unassigned	Unassigned	Unassigned	1970_0	Clustered	4	VC_1970_0	4	0.0846	0.999977	0.0846	1	1	1	1
ThisStudy_vOTU3525_SW_18033	Unassigned	Unassigned	Unassigned	3695_0	Clustered	49	VC_3695_0	49	0.378	1	0.378	1	1	1	0.9991
ThisStudy_vOTU594_SW_16713	Unassigned	Unassigned	Unassigned	730_4	Clustered	65	VC_730_4	65	0.2771	1	0.2771	1	1	1	0.9394
ThisStudy_vOTU3418_SW_18202	Unassigned	Unassigned	Unassigned	1132_0	Clustered	19	VC_1132_0	19	0.1424	1	0.1424	1	1	1	1
ThisStudy_vOTU3211_SW_19245	Unassigned	Unassigned	Unassigned	1395_0	Clustered	5	VC_1395_0	5	0.0586	0.999868	0.0586	1	1	1	1
ThisStudy_vOTU3759_SW_38269	Unassigned	Unassigned	Unassigned	928_0	Clustered	26	VC_928_0	26	0.3135	1	0.3135	1	1	1	0.9969
ThisStudy_vOTU4775_SW_32396	Unassigned	Unassigned	Unassigned	692_0	Clustered	31	VC_692_0	31	0.572	1	0.572	1	1	1	1
ThisStudy_vOTU742_SW_23263	Unassigned	Unassigned	Unassigned	3435_0	Clustered	42	VC_3435_0	42	0.2495	1	0.2495	1	1	1	1
ThisStudy_vOTU6694_SW_10813	Unassigned	Unassigned	Unassigned	4603_0	Clustered	3	VC_4603_0	3	0.1389	0.965143	0.134	1	1	1	1
ThisStudy_vOTU552_SW_18887	Unassigned	Unassigned	Unassigned	2975_0	Clustered	14	VC_2975_0	14	0.3506	1	0.3506	1	1	1	1
ThisStudy_vOTU1663_SW_11420	Unassigned	Unassigned	Unassigned	3469_0	Clustered	4	VC_3469_0	4	0.0604	0.995657	0.0602	1	1	1	1
ThisStudy_vOTU10239_SW_23979	Unassigned	Unassigned	Unassigned	6134_0	Clustered	78	VC_6134_0	78	0.4333	1	0.4333	1	1	1	1
ThisStudy_vOTU1563_SW_21201	Unassigned	Unassigned	Unassigned	1972_0	Clustered	4	VC_1972_0	4	0.0781	0.999663	0.0781	1	1	1	1
ThisStudy_vOTU2357_SW_21022	Unassigned	Unassigned	Unassigned	3189_0	Clustered	37	VC_3189_0	37	0.6483	1	0.6483	1	1	1	1
ThisStudy_vOTU2721_SW_29742	Unassigned	Unassigned	Unassigned	4412_0	Clustered	36	VC_4412_0	36	0.4889	1	0.4889	1	1	1	0.9952
ThisStudy_vOTU3272_SW_37023	Unassigned	Unassigned	Unassigned	4166_0	Clustered	8	VC_4166_0	8	0.3753	1	0.3753	1	1	1	1
ThisStudy_vOTU7197_SW_24978	Unassigned	Unassigned	Unassigned	834_0	Clustered	5	VC_834_0	5	0.2606	1	0.2606	1	1	1	1
ThisStudy_vOTU4946_SW_33808	Unassigned	Unassigned	Unassigned	5694_0	Clustered	3	VC_5694_0	3	0.3968	0.996821	0.3956	1	1	1	1
ThisStudy_vOTU6595_SW_33098	Unassigned	Unassigned	Unassigned	2760_0	Clustered	38	VC_2760_0	38	0.5007	1	0.5007	1	1	1	0.9346
ThisStudy_vOTU5456_SW_33668	Unassigned	Unassigned	Unassigned	4528_0	Clustered	24	VC_4528_0	24	0.4916	1	0.4916	1	1	1	0.9746
ThisStudy_vOTU1254_SW_17343	Unassigned	Unassigned	Unassigned	2972_0	Clustered	24	VC_2972_0	24	0.2563	1	0.2563	1	1	1	0.9457
ThisStudy_vOTU2465_SW_14565	Unassigned	Unassigned	Unassigned	3014_0	Clustered	2	VC_3014_0	2	0.0637	0.955564	0.0609	1	1	1	1
ThisStudy_vOTU2231_SW_21710	Unassigned	Unassigned	Unassigned	669_0	Clustered	46	VC_669_0	46	0.4796	1	0.4796	1	1	1	1
ThisStudy_vOTU1561_SW_16153	Unassigned	Unassigned	Unassigned	1788_0	Clustered	20	VC_1788_0	20	0.1883	1	0.1883	1	1	1	1
ThisStudy_vOTU900_SW_30955	Unassigned	Unassigned	Unassigned	1070_0	Clustered	29	VC_1070_0	29	0.5675	1	0.5675	1	1	1	1
ThisStudy_vOTU6744_SW_21985	Unassigned	Unassigned	Unassigned	4361_0	Clustered	13	VC_4361_0	13	0.4874	1	0.4874	1	1	1	1
ThisStudy_vOTU2599_SW_18135	Unassigned	Unassigned	Unassigned	2402_0	Clustered	7	VC_2402_0	7	0.1502	1	0.1502	1	1	1	1
ThisStudy_vOTU4571_SW_14320	Unassigned	Unassigned	Unassigned	6165_0	Clustered	4	VC_6165_0	4	0.0955	0.999713	0.0955	1	1	1	1
ThisStudy_vOTU4075_SW_16896	Unassigned	Unassigned	Unassigned	4864_0	Clustered	31	VC_4864_0	31	0.2211	1	0.2211	1	1	1	1
ThisStudy_vOTU1291_SW_22011	Unassigned	Unassigned	Unassigned	3805_0	Clustered	9	VC_3805_0	9	0.1544	1	0.1544	1	1	1	1
ThisStudy_vOTU2224_SW_23271	Unassigned	Unassigned	Unassigned	4327_0	Clustered	4	VC_4327_0	4	0.0525	0.99998	0.0525	1	1	1	1
ThisStudy_vOTU8878_SW_15108	Unassigned	Unassigned	Unassigned	2592_0	Clustered	43	VC_2592_0	43	0.4086	1	0.4086	1	1	1	0.9978
ThisStudy_vOTU5440_SW_29023	Unassigned	Unassigned	Unassigned	4481_0	Clustered	23	VC_4481_0	23	0.6296	1	0.6296	1	1	1	1
ThisStudy_vOTU3568_SW_24777	Unassigned	Unassigned	Unassigned	3546_0	Clustered	9	VC_3546_0	9	0.1379	1	0.1379	1	1	1	1
ThisStudy_vOTU2390_SW_23236	Unassigned	Unassigned	Unassigned	3573_0	Clustered	3	VC_3573_0	3	0.0475	0.998174	0.0474	1	1	1	1
ThisStudy_vOTU7104_SW_42507	Unassigned	Unassigned	Unassigned	3792_0	Clustered	27	VC_3792_0	27	0.3594	1	0.3594	1	1	1	1
ThisStudy_vOTU3057_SW_43976	Unassigned	Unassigned	Unassigned	730_2	Clustered	2	VC_730_2	2	0.0239	0.957733	0.0229	1	1	1	1
ThisStudy_vOTU2606_SW_15517	Unassigned	Unassigned	Unassigned	2836_0	Clustered	5	VC_2836_0	5	0.0991	1	0.0991	1	1	1	1
ThisStudy_vOTU10245_SW_15894	Unassigned	Unassigned	Unassigned	6197_0	Clustered	3	VC_6197_0	3	0.4054	0.995424	0.4035	1	1	1	1
ThisStudy_vOTU9573_SW_19755	Unassigned	Unassigned	Unassigned	4196_0	Clustered	5	VC_4196_0	5	0.1006	0.999981	0.1006	1	1	1	1
ThisStudy_vOTU2408_SW_14101	Unassigned	Unassigned	Unassigned	2993_0	Clustered	4	VC_2993_0	4	0.1443	0.94592	0.1365	1	1	1	1
ThisStudy_vOTU5439_SW_30102	Unassigned	Unassigned	Unassigned	2071_0	Clustered	11	VC_2071_0	11	0.3942	1	0.3942	1	1	1	1
ThisStudy_vOTU3222_SW_11907	Unassigned	Unassigned	Unassigned	3190_0	Clustered	5	VC_3190_0	5	0.1733	0.99916	0.1731	1	1	1	1
ThisStudy_vOTU3609_SW_69752	Unassigned	Unassigned	Unassigned	1489_0	Clustered	6	VC_1489_0	6	0.1823	1	0.1823	1	1	1	1
ThisStudy_vOTU6627_SW_40718	Unassigned	Unassigned	Unassigned	3277_0	Clustered	8	VC_3277_0	8	0.2382	1	0.2382	1	1	1	1
ThisStudy_vOTU2052_SW_26335	Unassigned	Unassigned	Unassigned	4869_0	Clustered	60	VC_4869_0	60	0.4506	1	0.4506	1	1	1	0.9915
ThisStudy_vOTU9162_SW_23341	Unassigned	Unassigned	Unassigned	1744_0	Clustered	33	VC_1744_0	33	0.6778	1	0.6778	1	1	1	1
ThisStudy_vOTU3169_SW_50326	Unassigned	Unassigned	Unassigned	6216_0	Clustered	42	VC_6216_0	42	0.5188	1	0.5188	1	1	1	1
ThisStudy_vOTU7016_SW_21642	Unassigned	Unassigned	Unassigned	6223_0	Clustered	2	VC_6223_0	2	0.1611	0.898491	0.1447	1	1	1	1
ThisStudy_vOTU1171_SW_26207	Unassigned	Unassigned	Unassigned	3573_0	Clustered	3	VC_3573_0	3	0.0475	0.998174	0.0474	1	1	1	1
ThisStudy_vOTU4133_SW_45172	Unassigned	Unassigned	Unassigned	263_0	Clustered	11	VC_263_0	11	0.4824	1	0.4824	1	1	1	1
ThisStudy_vOTU2937_SW_11432	Unassigned	Unassigned	Unassigned	2244_0	Clustered	5	VC_2244_0	5	0.1244	1	0.1244	1	1	1	1
ThisStudy_vOTU2518_SW_12725	Unassigned	Unassigned	Unassigned	4276_0	Clustered	3	VC_4276_0	3	0.5201	0.923939	0.4806	1	1	1	1
ThisStudy_vOTU1048_SW_35194	Unassigned	Unassigned	Unassigned	1304_0	Clustered	35	VC_1304_0	35	0.645	1	0.645	1	1	1	0.9983
ThisStudy_vOTU1734_SW_57308	Unassigned	Unassigned	Unassigned	4175_0	Clustered	18	VC_4175_0	18	0.3702	1	0.3702	1	1	1	0.9804
ThisStudy_vOTU3253_SW_37398	Unassigned	Unassigned	Unassigned	5352_0	Clustered	16	VC_5352_0	16	0.3426	1	0.3426	1	1	1	1
ThisStudy_vOTU5330_SW_17095	Unassigned	Unassigned	Unassigned	6249_0	Clustered	2	VC_6249_0	2	0.1315	0.951862	0.1251	1	1	1	1
ThisStudy_vOTU4641_SW_26332	Unassigned	Unassigned	Unassigned	3191_0	Clustered	13	VC_3191_0	13	0.6425	1	0.6425	1	1	1	1
ThisStudy_vOTU547_SW_28810	Unassigned	Unassigned	Unassigned	1397_0	Clustered	64	VC_1397_0	64	0.5822	1	0.5822	1	1	1	0.9955
ThisStudy_vOTU6536_SW_25155	Unassigned	Unassigned	Unassigned	1229_0	Clustered	37	VC_1229_0	37	0.5811	1	0.5811	1	1	1	1
ThisStudy_vOTU6521_SW_25628	Unassigned	Unassigned	Unassigned	3858_0	Clustered	14	VC_3858_0	14	0.5176	1	0.5176	1	1	1	1
ThisStudy_vOTU1883_SW_18662	Unassigned	Unassigned	Unassigned	3469_0	Clustered	4	VC_3469_0	4	0.0604	0.995657	0.0602	1	1	1	1
ThisStudy_vOTU9097_SW_14841	Unassigned	Unassigned	Unassigned	2929_0	Clustered	46	VC_2929_0	46	0.3725	1	0.3725	1	1	1	0.9903
ThisStudy_vOTU8571_SW_17568	Unassigned	Unassigned	Unassigned	968_0	Clustered	12	VC_968_0	12	0.361	1	0.361	1	1	1	1
ThisStudy_vOTU8130_SW_16615	Unassigned	Unassigned	Unassigned	6258_0	Clustered	13	VC_6258_0	13	0.6214	1	0.6214	1	1	1	1
ThisStudy_vOTU1328_SW_36137	Unassigned	Unassigned	Unassigned	4352_0	Clustered	56	VC_4352_0	56	0.6062	1	0.6062	1	1	1	1
ThisStudy_vOTU10253_SW_10479	Unassigned	Unassigned	Unassigned	4276_0	Clustered	3	VC_4276_0	3	0.5201	0.923939	0.4806	1	1	1	1
ThisStudy_vOTU1717_SW_17771	Unassigned	Unassigned	Unassigned	3693_0	Clustered	15	VC_3693_0	15	0.3778	1	0.3778	1	1	1	1
ThisStudy_vOTU3837_SW_14826	Unassigned	Unassigned	Unassigned	1313_0	Clustered	12	VC_1313_0	12	0.1829	1	0.1829	1	1	1	1
ThisStudy_vOTU1779_SW_12230	Unassigned	Unassigned	Unassigned	4300_0	Clustered	2	VC_4300_0	2	0.051	0.952597	0.0485	1	1	1	1
ThisStudy_vOTU10256_SW_19822	Unassigned	Unassigned	Unassigned	2860_0	Clustered	3	VC_2860_0	3	0.0621	0.994453	0.0617	1	1	1	1
ThisStudy_vOTU574_SW_30872	Unassigned	Unassigned	Unassigned	2820_0	Clustered	27	VC_2820_0	27	0.245	1	0.245	1	1	1	0.9402
ThisStudy_vOTU9265_SW_19231	Unassigned	Unassigned	Unassigned	2596_0	Clustered	3	VC_2596_0	3	0.0512	0.969264	0.0497	1	1	1	1
ThisStudy_vOTU4518_SW_41272	Unassigned	Unassigned	Unassigned	3687_0	Clustered	19	VC_3687_0	19	0.5404	1	0.5404	1	1	1	1
ThisStudy_vOTU1202_SW_17083	Unassigned	Unassigned	Unassigned	2983_0	Clustered	47	VC_2983_0	47	0.5032	1	0.5032	1	1	1	1
ThisStudy_vOTU9575_SW_14710	Unassigned	Unassigned	Unassigned	1510_0	Clustered	2	VC_1510_0	2	0.757	0.5	0.3785	1	1	1	1
ThisStudy_vOTU1054_SW_56792	Unassigned	Unassigned	Unassigned	3415_0	Clustered	13	VC_3415_0	13	0.5078	1	0.5078	1	1	1	1
ThisStudy_vOTU10259_SW_20779	Unassigned	Unassigned	Unassigned	6036_0	Clustered	8	VC_6036_0	8	0.1514	1	0.1514	1	1	1	1
ThisStudy_vOTU1211_SW_28497	Unassigned	Unassigned	Unassigned	739_0	Clustered	38	VC_739_0	38	0.2549	1	0.2549	1	1	1	0.9787
ThisStudy_vOTU6748_SW_40019	Unassigned	Unassigned	Unassigned	4869_0	Clustered	60	VC_4869_0	60	0.4506	1	0.4506	1	1	1	0.9915
ThisStudy_vOTU1509_SW_13247	Unassigned	Unassigned	Unassigned	2773_0	Clustered	20	VC_2773_0	20	0.4351	1	0.4351	1	1	1	1
ThisStudy_vOTU6370_SW_12450	Unassigned	Unassigned	Unassigned	1538_0	Clustered	66	VC_1538_0	66	0.3949	1	0.3949	1	1	1	0.9944
ThisStudy_vOTU4716_SW_10696	Unassigned	Unassigned	Unassigned	3264_0	Clustered	6	VC_3264_0	6	0.4681	1	0.4681	1	1	1	1
ThisStudy_vOTU4687_SW_12398	Unassigned	Unassigned	Unassigned	2057_0	Clustered	25	VC_2057_0	25	0.5334	1	0.5334	1	1	1	1
ThisStudy_vOTU6181_SW_15217	Unassigned	Unassigned	Unassigned	5128_0	Clustered	37	VC_5128_0	37	0.467	1	0.467	1	1	1	1
ThisStudy_vOTU4051_SW_40029	Unassigned	Unassigned	Unassigned	2667_0	Clustered	33	VC_2667_0	33	0.3643	1	0.3643	1	1	1	1
ThisStudy_vOTU5288_SW_13951	Unassigned	Unassigned	Unassigned	2559_0	Clustered	5	VC_2559_0	5	0.1782	1	0.1782	1	1	1	1
ThisStudy_vOTU1332_SW_21905	Unassigned	Unassigned	Unassigned	2768_0	Clustered	18	VC_2768_0	18	0.2891	1	0.2891	1	1	1	1
ThisStudy_vOTU4826_SW_21359	Unassigned	Unassigned	Unassigned	5390_0	Clustered	38	VC_5390_0	38	0.4285	1	0.4285	1	1	1	0.9986
ThisStudy_vOTU2457_SW_35587	Unassigned	Unassigned	Unassigned	669_0	Clustered	46	VC_669_0	46	0.4796	1	0.4796	1	1	1	1
ThisStudy_vOTU6347_SW_20809	Unassigned	Unassigned	Unassigned	1495_0	Clustered	29	VC_1495_0	29	0.3981	1	0.3981	1	1	1	1
ThisStudy_vOTU4862_SW_36987	Unassigned	Unassigned	Unassigned	4732_0	Clustered	22	VC_4732_0	22	0.3758	1	0.3758	1	1	1	1
ThisStudy_vOTU3523_SW_43962	Unassigned	Unassigned	Unassigned	5484_0	Clustered	20	VC_5484_0	20	0.5686	1	0.5686	1	1	1	1
ThisStudy_vOTU3095_SW_30772	Unassigned	Unassigned	Unassigned	4463_0	Clustered	21	VC_4463_0	21	0.5048	1	0.5048	1	1	1	1
ThisStudy_vOTU1014_SW_37210	Unassigned	Unassigned	Unassigned	3529_0	Clustered	36	VC_3529_0	36	0.4285	1	0.4285	1	1	1	0.9857
ThisStudy_vOTU4307_SW_22092	Unassigned	Unassigned	Unassigned	3989_0	Clustered	31	VC_3989_0	31	0.4228	1	0.4228	1	1	1	1
ThisStudy_vOTU6018_SW_12423	Unassigned	Unassigned	Unassigned	1615_0	Clustered	17	VC_1615_0	17	0.2303	1	0.2303	1	1	1	1
ThisStudy_vOTU2111_SW_31637	Unassigned	Unassigned	Unassigned	3000_0	Clustered	8	VC_3000_0	8	0.5217	1	0.5217	1	1	1	1
ThisStudy_vOTU3022_SW_34227	Unassigned	Unassigned	Unassigned	3531_0	Clustered	26	VC_3531_0	26	0.3195	1	0.3195	1	1	1	1
ThisStudy_vOTU7396_SW_47393	Unassigned	Unassigned	Unassigned	3166_0	Clustered	24	VC_3166_0	24	0.4865	1	0.4865	1	1	1	1
ThisStudy_vOTU1846_SW_34771	Unassigned	Unassigned	Unassigned	2130_0	Clustered	60	VC_2130_0	60	0.4475	1	0.4475	1	1	1	0.9989
ThisStudy_vOTU2413_SW_25376	Unassigned	Unassigned	Unassigned	2130_0	Clustered	60	VC_2130_0	60	0.4475	1	0.4475	1	1	1	0.9989
ThisStudy_vOTU654_SW_35432	Unassigned	Unassigned	Unassigned	1397_0	Clustered	64	VC_1397_0	64	0.5822	1	0.5822	1	1	1	0.9955
ThisStudy_vOTU8863_SW_40017	Unassigned	Unassigned	Unassigned	6334_0	Clustered	5	VC_6334_0	5	0.5558	0.99997	0.5558	1	1	1	1
ThisStudy_vOTU5660_SW_12345	Unassigned	Unassigned	Unassigned	1970_0	Clustered	4	VC_1970_0	4	0.0846	0.999977	0.0846	1	1	1	1
ThisStudy_vOTU8666_SW_16641	Unassigned	Unassigned	Unassigned	1122_0	Clustered	37	VC_1122_0	37	0.6204	1	0.6204	1	1	1	1
ThisStudy_vOTU9219_SW_17983	Unassigned	Unassigned	Unassigned	4922_0	Clustered	6	VC_4922_0	6	0.2436	1	0.2436	1	1	1	1
ThisStudy_vOTU6872_SW_25920	Unassigned	Unassigned	Unassigned	4296_0	Clustered	2	VC_4296_0	2	0.1238	0.949905	0.1176	1	1	1	1
ThisStudy_vOTU1786_SW_26133	Unassigned	Unassigned	Unassigned	3439_0	Clustered	57	VC_3439_0	57	0.4363	1	0.4363	1	1	1	1
ThisStudy_vOTU7570_SW_32331	Unassigned	Unassigned	Unassigned	61_0	Clustered	14	VC_61_0	14	0.3378	1	0.3378	1	1	1	0.978
ThisStudy_vOTU8746_SW_19351	Unassigned	Unassigned	Unassigned	3113_0	Clustered	13	VC_3113_0	13	0.302	1	0.302	1	1	1	1
ThisStudy_vOTU5918_SW_17365	Unassigned	Unassigned	Unassigned	2566_0	Clustered	82	VC_2566_0	82	0.4293	1	0.4293	1	1	1	0.9524
ThisStudy_vOTU3742_SW_46712	Unassigned	Unassigned	Unassigned	1494_0	Clustered	11	VC_1494_0	11	0.3507	1	0.3507	1	1	1	1
ThisStudy_vOTU10265_SW_47643	Unassigned	Unassigned	Unassigned	6346_0	Clustered	35	VC_6346_0	35	0.4946	1	0.4946	1	1	1	1
ThisStudy_vOTU10266_SW_25549	Unassigned	Unassigned	Unassigned	2768_0	Clustered	18	VC_2768_0	18	0.2891	1	0.2891	1	1	1	1
ThisStudy_vOTU5314_SW_16983	Unassigned	Unassigned	Unassigned	1210_0	Clustered	14	VC_1210_0	14	0.3632	1	0.3632	1	1	1	1
ThisStudy_vOTU4003_SW_16092	Unassigned	Unassigned	Unassigned	2996_0	Clustered	8	VC_2996_0	8	0.3212	1	0.3212	1	1	1	1
ThisStudy_vOTU4242_SW_14851	Unassigned	Unassigned	Unassigned	2768_0	Clustered	18	VC_2768_0	18	0.2891	1	0.2891	1	1	1	1
ThisStudy_vOTU1270_SW_26166	Unassigned	Unassigned	Unassigned	2122_1	Clustered	24	VC_2122_1	24	0.3096	1	0.3096	1	1	1	1
ThisStudy_vOTU6001_SW_18405	Unassigned	Unassigned	Unassigned	2206_0	Clustered	23	VC_2206_0	23	0.4029	1	0.4029	1	1	1	1
ThisStudy_vOTU10269_SW_19037	Unassigned	Unassigned	Unassigned	5882_0	Clustered	33	VC_5882_0	33	0.4447	1	0.4447	1	1	1	0.9886
ThisStudy_vOTU8680_SW_17133	Unassigned	Unassigned	Unassigned	1594_0	Clustered	24	VC_1594_0	24	0.2707	1	0.2707	1	1	1	1
ThisStudy_vOTU2073_SW_17845	Unassigned	Unassigned	Unassigned	2470_0	Clustered	19	VC_2470_0	19	0.3365	1	0.3365	1	1	1	1
ThisStudy_vOTU1511_SW_45119	Unassigned	Unassigned	Unassigned	5965_0	Clustered	3	VC_5965_0	3	0.2726	0.998219	0.2722	1	1	1	1
ThisStudy_vOTU3912_SW_55995	Unassigned	Unassigned	Unassigned	692_0	Clustered	31	VC_692_0	31	0.572	1	0.572	1	1	1	1
ThisStudy_vOTU7388_SW_61351	Unassigned	Unassigned	Unassigned	6374_0	Clustered	28	VC_6374_0	28	0.3506	1	0.3506	1	1	1	0.9762
ThisStudy_vOTU1536_SW_11951	Unassigned	Unassigned	Unassigned	2803_0	Clustered	8	VC_2803_0	8	0.1082	1	0.1082	1	1	1	1
ThisStudy_vOTU5035_SW_10937	Unassigned	Unassigned	Unassigned	2768_0	Clustered	18	VC_2768_0	18	0.2891	1	0.2891	1	1	1	1
ThisStudy_vOTU2716_SW_34682	Unassigned	Unassigned	Unassigned	1240_0	Clustered	9	VC_1240_0	9	0.5103	1	0.5103	1	1	1	0.9444
ThisStudy_vOTU5344_SW_26825	Unassigned	Unassigned	Unassigned	4420_0	Clustered	2	VC_4420_0	2	0.0105	0.946985	0.01	1	1	1	1
ThisStudy_vOTU1145_SW_25955	Unassigned	Unassigned	Unassigned	2770_0	Clustered	48	VC_2770_0	48	0.5582	1	0.5582	1	1	1	1
ThisStudy_vOTU902_SW_11797	Unassigned	Unassigned	Unassigned	4350_0	Clustered	6	VC_4350_0	6	0.1831	1	0.1831	1	1	1	1
ThisStudy_vOTU7492_SW_38876	Unassigned	Unassigned	Unassigned	6388_0	Clustered	7	VC_6388_0	7	0.1918	1	0.1918	1	1	1	1
ThisStudy_vOTU4803_SW_39978	Unassigned	Unassigned	Unassigned	3858_0	Clustered	14	VC_3858_0	14	0.5176	1	0.5176	1	1	1	1
ThisStudy_vOTU5107_SW_37447	Unassigned	Unassigned	Unassigned	3209_0	Clustered	23	VC_3209_0	23	0.3991	1	0.3991	1	1	1	1
ThisStudy_vOTU2534_SW_17916	Unassigned	Unassigned	Unassigned	3147_0	Clustered	11	VC_3147_0	11	0.1969	1	0.1969	1	1	1	1
ThisStudy_vOTU1862_SW_53185	Unassigned	Unassigned	Unassigned	704_0	Clustered	19	VC_704_0	19	0.3914	1	0.3914	1	1	1	1
ThisStudy_vOTU6731_SW_19272	Unassigned	Unassigned	Unassigned	6143_0	Clustered	16	VC_6143_0	16	0.3114	1	0.3114	1	1	1	1
ThisStudy_vOTU780_SW_34688	Unassigned	Unassigned	Unassigned	3627_0	Clustered	13	VC_3627_0	13	0.0631	1	0.0631	1	1	1	1
ThisStudy_vOTU4260_SW_16405	Unassigned	Unassigned	Unassigned	1122_0	Clustered	37	VC_1122_0	37	0.6204	1	0.6204	1	1	1	1
ThisStudy_vOTU7078_SW_26396	Unassigned	Unassigned	Unassigned	2077_0	Clustered	11	VC_2077_0	11	0.3076	1	0.3076	1	1	1	1
ThisStudy_vOTU991_SW_16707	Unassigned	Unassigned	Unassigned	4640_0	Clustered	29	VC_4640_0	29	0.6541	1	0.6541	1	1	1	1
ThisStudy_vOTU6214_SW_23736	Unassigned	Unassigned	Unassigned	3349_0	Clustered	9	VC_3349_0	9	0.2722	1	0.2722	1	1	1	1
ThisStudy_vOTU2543_SW_17087	Unassigned	Unassigned	Unassigned	4655_0	Clustered	8	VC_4655_0	8	0.1733	1	0.1733	1	1	1	1
ThisStudy_vOTU7923_SW_28844	Unassigned	Unassigned	Unassigned	6334_0	Clustered	5	VC_6334_0	5	0.5558	0.99997	0.5558	1	1	1	1
ThisStudy_vOTU4023_SW_18935	Unassigned	Unassigned	Unassigned	6432_0	Clustered	11	VC_6432_0	11	0.5068	1	0.5068	1	1	1	1
ThisStudy_vOTU1181_SW_32449	Unassigned	Unassigned	Unassigned	2522_0	Clustered	18	VC_2522_0	18	0.1804	1	0.1804	1	1	1	0.9739
ThisStudy_vOTU4612_SW_22745	Unassigned	Unassigned	Unassigned	994_0	Clustered	5	VC_994_0	5	0.091	1	0.091	1	1	1	1
ThisStudy_vOTU7338_SW_30724	Unassigned	Unassigned	Unassigned	3297_0	Clustered	45	VC_3297_0	45	0.5568	1	0.5568	1	1	1	1
ThisStudy_vOTU2618_SW_16265	Unassigned	Unassigned	Unassigned	2774_0	Clustered	6	VC_2774_0	6	0.2182	1	0.2182	1	1	1	1
ThisStudy_vOTU4759_SW_37601	Unassigned	Unassigned	Unassigned	1801_0	Clustered	8	VC_1801_0	8	0.1679	1	0.1679	1	1	1	0.8214
ThisStudy_vOTU4365_SW_17758	Unassigned	Unassigned	Unassigned	2775_0	Clustered	6	VC_2775_0	6	0.4469	1	0.4469	1	1	1	1
ThisStudy_vOTU7174_SW_31531	Unassigned	Unassigned	Unassigned	2179_0	Clustered	10	VC_2179_0	10	0.2096	1	0.2096	1	1	1	1
ThisStudy_vOTU6849_SW_35527	Unassigned	Unassigned	Unassigned	5196_0	Clustered	28	VC_5196_0	28	0.4206	1	0.4206	1	1	1	0.9921
ThisStudy_vOTU8431_SW_27116	Unassigned	Unassigned	Unassigned	4412_0	Clustered	36	VC_4412_0	36	0.4889	1	0.4889	1	1	1	0.9952
ThisStudy_vOTU7880_SW_32487	Unassigned	Unassigned	Unassigned	6443_0	Clustered	2	VC_6443_0	2	0.4066	0.904785	0.3679	1	1	1	1
ThisStudy_vOTU960_SW_20848	Unassigned	Unassigned	Unassigned	2491_0	Clustered	5	VC_2491_0	5	0.1388	0.999999	0.1388	1	1	1	1
ThisStudy_vOTU7500_SW_17534	Unassigned	Unassigned	Unassigned	2325_0	Clustered	39	VC_2325_0	39	0.2161	1	0.2161	1	1	1	0.9717
ThisStudy_vOTU3645_SW_32655	Unassigned	Unassigned	Unassigned	3979_0	Clustered	27	VC_3979_0	27	0.4384	1	0.4384	1	1	1	1
ThisStudy_vOTU1674_SW_12287	Unassigned	Unassigned	Unassigned	3439_0	Clustered	57	VC_3439_0	57	0.4363	1	0.4363	1	1	1	1
ThisStudy_vOTU4104_SW_38267	Unassigned	Unassigned	Unassigned	1511_0	Clustered	4	VC_1511_0	4	0.5248	0.999872	0.5248	1	1	1	1
ThisStudy_vOTU849_SW_28433	Unassigned	Unassigned	Unassigned	2820_0	Clustered	27	VC_2820_0	27	0.245	1	0.245	1	1	1	0.9402
ThisStudy_vOTU10282_SW_37328	Unassigned	Unassigned	Unassigned	3858_0	Clustered	14	VC_3858_0	14	0.5176	1	0.5176	1	1	1	1
ThisStudy_vOTU3205_SW_17784	Unassigned	Unassigned	Unassigned	3863_0	Clustered	6	VC_3863_0	6	0.5529	1	0.5529	1	1	1	1
ThisStudy_vOTU4970_SW_14308	Unassigned	Unassigned	Unassigned	729_0	Clustered	8	VC_729_0	8	0.211	1	0.211	1	1	1	1
ThisStudy_vOTU6504_SW_23437	Unassigned	Unassigned	Unassigned	4777_0	Clustered	50	VC_4777_0	50	0.4067	1	0.4067	1	1	1	1
ThisStudy_vOTU2127_SW_16795	Unassigned	Unassigned	Unassigned	1132_0	Clustered	19	VC_1132_0	19	0.1424	1	0.1424	1	1	1	1
ThisStudy_vOTU1427_SW_55531	Unassigned	Unassigned	Unassigned	4594_0	Clustered	24	VC_4594_0	24	0.5849	1	0.5849	1	1	1	1
ThisStudy_vOTU1151_SW_35132	Unassigned	Unassigned	Unassigned	727_0	Clustered	14	VC_727_0	14	0.2272	1	0.2272	1	1	1	1
ThisStudy_vOTU6786_SW_29922	Unassigned	Unassigned	Unassigned	666_1	Clustered	47	VC_666_1	47	0.4853	1	0.4853	1	1	1	0.9843
ThisStudy_vOTU4874_SW_28688	Unassigned	Unassigned	Unassigned	1757_0	Clustered	28	VC_1757_0	28	0.6946	1	0.6946	1	1	1	1
ThisStudy_vOTU1455_SW_11575	Unassigned	Unassigned	Unassigned	1802_0	Clustered	6	VC_1802_0	6	0.1507	0.999996	0.1507	1	1	1	1
ThisStudy_vOTU3329_SW_19398	Unassigned	Unassigned	Unassigned	4177_0	Clustered	31	VC_4177_0	31	0.9359	1	0.9359	1	1	1	1
ThisStudy_vOTU776_SW_49506	Unassigned	Unassigned	Unassigned	2820_0	Clustered	27	VC_2820_0	27	0.245	1	0.245	1	1	1	0.9402
ThisStudy_vOTU4453_SW_23621	Unassigned	Unassigned	Unassigned	5906_0	Clustered	12	VC_5906_0	12	0.2773	0.999997	0.2773	1	1	1	1
ThisStudy_vOTU6348_SW_21199	Unassigned	Unassigned	Unassigned	3024_0	Clustered	4	VC_3024_0	4	0.078	0.999932	0.078	1	1	1	1
ThisStudy_vOTU1314_SW_39803	Unassigned	Unassigned	Unassigned	4982_0	Clustered	6	VC_4982_0	6	0.0811	1	0.0811	1	1	1	1
ThisStudy_vOTU624_SW_54590	Unassigned	Unassigned	Unassigned	4477_0	Clustered	16	VC_4477_0	16	0.3748	1	0.3748	1	1	1	0.9917
ThisStudy_vOTU2237_SW_24013	Unassigned	Unassigned	Unassigned	4045_0	Clustered	7	VC_4045_0	7	0.2714	1	0.2714	1	1	1	1
ThisStudy_vOTU3279_SW_31660	Unassigned	Unassigned	Unassigned	1862_0	Clustered	16	VC_1862_0	16	0.2973	1	0.2973	1	1	1	1
ThisStudy_vOTU1178_SW_33637	Unassigned	Unassigned	Unassigned	1378_0	Clustered	9	VC_1378_0	9	0.1087	1	0.1087	1	1	1	1
ThisStudy_vOTU1984_SW_39875	Unassigned	Unassigned	Unassigned	4363_0	Clustered	7	VC_4363_0	7	0.5537	1	0.5537	1	1	1	1
ThisStudy_vOTU2063_SW_59343	Unassigned	Unassigned	Unassigned	4511_0	Clustered	26	VC_4511_0	26	0.5594	1	0.5594	1	1	1	0.9908
ThisStudy_vOTU1408_SW_26817	Unassigned	Unassigned	Unassigned	3040_0	Clustered	16	VC_3040_0	16	0.133	1	0.133	1	1	1	1
ThisStudy_vOTU1619_SW_26349	Unassigned	Unassigned	Unassigned	2773_0	Clustered	20	VC_2773_0	20	0.4351	1	0.4351	1	1	1	1
ThisStudy_vOTU1531_SW_19402	Unassigned	Unassigned	Unassigned	6039_0	Clustered	8	VC_6039_0	8	0.4569	0.999963	0.4568	1	1	1	1
ThisStudy_vOTU1970_SW_44296	Unassigned	Unassigned	Unassigned	3885_0	Clustered	12	VC_3885_0	12	0.5639	1	0.5639	1	1	1	0.9545
ThisStudy_vOTU3117_SW_13604	Unassigned	Unassigned	Unassigned	2993_0	Clustered	4	VC_2993_0	4	0.1443	0.94592	0.1365	1	1	1	1
ThisStudy_vOTU3791_SW_39978	Unassigned	Unassigned	Unassigned	6482_0	Clustered	2	VC_6482_0	2	0.7036	0.89435	0.6293	1	1	1	1
ThisStudy_vOTU7985_SW_21116	Unassigned	Unassigned	Unassigned	6485_0	Clustered	4	VC_6485_0	4	0.7003	0.999968	0.7003	1	1	1	1
ThisStudy_vOTU5171_SW_11610	Unassigned	Unassigned	Unassigned	1294_0	Clustered	19	VC_1294_0	19	0.3971	1	0.3971	1	1	1	1
ThisStudy_vOTU4956_SW_55148	Unassigned	Unassigned	Unassigned	2096_0	Clustered	19	VC_2096_0	19	0.3214	1	0.3214	1	1	1	0.9883
ThisStudy_vOTU5805_SW_19053	Unassigned	Unassigned	Unassigned	1617_0	Clustered	29	VC_1617_0	29	0.4669	1	0.4669	1	1	1	1
ThisStudy_vOTU1239_SW_32545	Unassigned	Unassigned	Unassigned	4436_0	Clustered	3	VC_4436_0	3	0.1547	0.998324	0.1545	1	1	1	1
ThisStudy_vOTU4220_SW_19295	Unassigned	Unassigned	Unassigned	3063_0	Clustered	10	VC_3063_0	10	0.6921	1	0.6921	1	1	1	1
ThisStudy_vOTU5888_SW_11475	Unassigned	Unassigned	Unassigned	3502_0	Clustered	3	VC_3502_0	3	0.0507	0.996348	0.0505	1	1	1	1
ThisStudy_vOTU3234_SW_39568	Unassigned	Unassigned	Unassigned	1001_0	Clustered	17	VC_1001_0	17	0.3033	1	0.3033	1	1	1	1
ThisStudy_vOTU4636_SW_23696	Unassigned	Unassigned	Unassigned	6413_0	Clustered	12	VC_6413_0	12	0.7524	1	0.7524	1	1	1	1
ThisStudy_vOTU1454_SW_25087	Unassigned	Unassigned	Unassigned	3884_0	Clustered	12	VC_3884_0	12	0.3745	1	0.3745	1	1	1	1
ThisStudy_vOTU10288_SW_22302	Unassigned	Unassigned	Unassigned	2438_0	Clustered	2	VC_2438_0	2	0.0113	0.857737	0.0097	1	1	1	1
ThisStudy_vOTU2906_SW_22164	Unassigned	Unassigned	Unassigned	1296_0	Clustered	42	VC_1296_0	42	0.4688	1	0.4688	1	1	1	1
ThisStudy_vOTU4050_SW_25074	Unassigned	Unassigned	Unassigned	2210_0	Clustered	21	VC_2210_0	21	0.2272	1	0.2272	1	1	1	1
ThisStudy_vOTU2722_SW_23778	Unassigned	Unassigned	Unassigned	3594_0	Clustered	18	VC_3594_0	18	0.4487	1	0.4487	1	1	1	1
ThisStudy_vOTU1764_SW_24757	Unassigned	Unassigned	Unassigned	4882_0	Clustered	16	VC_4882_0	16	0.294	1	0.294	1	1	1	1
ThisStudy_vOTU1274_SW_17179	Unassigned	Unassigned	Unassigned	3435_0	Clustered	42	VC_3435_0	42	0.2495	1	0.2495	1	1	1	1
ThisStudy_vOTU8602_SW_28801	Unassigned	Unassigned	Unassigned	5070_1	Clustered	26	VC_5070_1	26	0.4661	1	0.4661	1	1	1	1
ThisStudy_vOTU5492_SW_19311	Unassigned	Unassigned	Unassigned	729_0	Clustered	8	VC_729_0	8	0.211	1	0.211	1	1	1	1
ThisStudy_vOTU5431_SW_23553	Unassigned	Unassigned	Unassigned	1800_0	Clustered	14	VC_1800_0	14	0.4209	1	0.4209	1	1	1	1
ThisStudy_vOTU665_SW_49999	Unassigned	Unassigned	Unassigned	4094_0	Clustered	12	VC_4094_0	12	0.2312	1	0.2312	1	1	1	1
ThisStudy_vOTU735_SW_59601	Unassigned	Unassigned	Unassigned	2758_0	Clustered	30	VC_2758_0	30	0.3567	1	0.3567	1	1	1	0.9908
ThisStudy_vOTU1026_SW_30628	Unassigned	Unassigned	Unassigned	1285_0	Clustered	18	VC_1285_0	18	0.3521	1	0.3521	1	1	1	1
ThisStudy_vOTU5939_SW_27687	Unassigned	Unassigned	Unassigned	6514_0	Clustered	5	VC_6514_0	5	0.5971	0.999999	0.5971	1	1	1	1
ThisStudy_vOTU5905_SW_22860	Unassigned	Unassigned	Unassigned	6055_0	Clustered	3	VC_6055_0	3	0.1244	0.992618	0.1235	1	1	1	1
ThisStudy_vOTU4103_SW_16122	Unassigned	Unassigned	Unassigned	2344_0	Clustered	23	VC_2344_0	23	0.3785	1	0.3785	1	1	1	1
ThisStudy_vOTU2696_SW_26254	Unassigned	Unassigned	Unassigned	2131_0	Clustered	8	VC_2131_0	8	0.179	1	0.179	1	1	1	1
ThisStudy_vOTU2236_SW_30808	Unassigned	Unassigned	Unassigned	1945_0	Clustered	14	VC_1945_0	14	0.5556	1	0.5556	1	1	1	1
ThisStudy_vOTU1686_SW_50229	Unassigned	Unassigned	Unassigned	1869_0	Clustered	22	VC_1869_0	22	0.1771	1	0.1771	1	1	1	0.9567
ThisStudy_vOTU1098_SW_14278	Unassigned	Unassigned	Unassigned	2157_0	Clustered	2	VC_2157_0	2	0.0315	0.949173	0.0299	1	1	1	1
ThisStudy_vOTU1017_SW_46806	Unassigned	Unassigned	Unassigned	687_0	Clustered	25	VC_687_0	25	0.4384	1	0.4384	1	1	1	0.91
ThisStudy_vOTU2138_SW_15692	Unassigned	Unassigned	Unassigned	1621_0	Clustered	11	VC_1621_0	11	0.1934	1	0.1934	1	1	1	1
ThisStudy_vOTU3673_SW_53811	Unassigned	Unassigned	Unassigned	1716_0	Clustered	21	VC_1716_0	21	0.3704	1	0.3704	1	1	1	1
ThisStudy_vOTU2019_SW_48910	Unassigned	Unassigned	Unassigned	726_0	Clustered	5	VC_726_0	5	0.1365	1	0.1365	1	1	1	1
ThisStudy_vOTU1649_SW_18308	Unassigned	Unassigned	Unassigned	864_0	Clustered	57	VC_864_0	57	0.4205	1	0.4205	1	1	1	0.9568
ThisStudy_vOTU6950_SW_16682	Unassigned	Unassigned	Unassigned	6529_0	Clustered	3	VC_6529_0	3	0.0399	0.777662	0.031	1	1	1	1
ThisStudy_vOTU4609_SW_41770	Unassigned	Unassigned	Unassigned	3687_0	Clustered	19	VC_3687_0	19	0.5404	1	0.5404	1	1	1	1
ThisStudy_vOTU2681_SW_31209	Unassigned	Unassigned	Unassigned	4484_0	Clustered	22	VC_4484_0	22	0.4787	1	0.4787	1	1	1	1
ThisStudy_vOTU810_SW_35628	Unassigned	Unassigned	Unassigned	4553_0	Clustered	41	VC_4553_0	41	0.5257	1	0.5257	1	1	1	1
ThisStudy_vOTU3292_SW_18167	Unassigned	Unassigned	Unassigned	1533_0	Clustered	21	VC_1533_0	21	0.1588	1	0.1588	1	1	1	1
ThisStudy_vOTU4136_SW_22503	Unassigned	Unassigned	Unassigned	3690_0	Clustered	15	VC_3690_0	15	0.4424	1	0.4424	1	1	1	1
ThisStudy_vOTU606_SW_34173	Unassigned	Unassigned	Unassigned	4553_0	Clustered	41	VC_4553_0	41	0.5257	1	0.5257	1	1	1	1
ThisStudy_vOTU2571_SW_35664	Unassigned	Unassigned	Unassigned	3701_0	Clustered	8	VC_3701_0	8	0.1443	1	0.1443	1	1	1	1
ThisStudy_vOTU7394_SW_20625	Unassigned	Unassigned	Unassigned	3315_0	Clustered	45	VC_3315_0	45	0.6214	1	0.6214	1	1	1	1
ThisStudy_vOTU1474_SW_17452	Unassigned	Unassigned	Unassigned	864_0	Clustered	57	VC_864_0	57	0.4205	1	0.4205	1	1	1	0.9568
ThisStudy_vOTU623_SW_33077	Unassigned	Unassigned	Unassigned	2763_0	Clustered	16	VC_2763_0	16	0.4695	1	0.4695	1	1	1	1
ThisStudy_vOTU4036_SW_81002	Unassigned	Unassigned	Unassigned	4059_0	Clustered	7	VC_4059_0	7	0.1175	1	0.1175	1	1	1	0.8095
ThisStudy_vOTU3817_SW_40464	Unassigned	Unassigned	Unassigned	730_4	Clustered	65	VC_730_4	65	0.2771	1	0.2771	1	1	1	0.9394
ThisStudy_vOTU3651_SW_41367	Unassigned	Unassigned	Unassigned	1909_0	Clustered	3	VC_1909_0	3	0.013	0.851032	0.0111	1	1	1	1
ThisStudy_vOTU2438_SW_26590	Unassigned	Unassigned	Unassigned	938_0	Clustered	11	VC_938_0	11	0.2758	1	0.2758	1	1	1	1
ThisStudy_vOTU4145_SW_34665	Unassigned	Unassigned	Unassigned	1369_0	Clustered	33	VC_1369_0	33	0.5232	1	0.5232	1	1	1	1
ThisStudy_vOTU1605_SW_25550	Unassigned	Unassigned	Unassigned	727_0	Clustered	14	VC_727_0	14	0.2272	1	0.2272	1	1	1	1
ThisStudy_vOTU2987_SW_56822	Unassigned	Unassigned	Unassigned	5470_0	Clustered	2	VC_5470_0	2	0.0782	0.95651	0.0748	1	1	1	1
ThisStudy_vOTU4196_SW_25905	Unassigned	Unassigned	Unassigned	928_0	Clustered	26	VC_928_0	26	0.3135	1	0.3135	1	1	1	0.9969
ThisStudy_vOTU2246_SW_46067	Unassigned	Unassigned	Unassigned	1801_0	Clustered	8	VC_1801_0	8	0.1679	1	0.1679	1	1	1	0.8214
ThisStudy_vOTU754_SW_19509	Unassigned	Unassigned	Unassigned	3625_0	Clustered	5	VC_3625_0	5	0.2227	1	0.2227	1	1	1	1
ThisStudy_vOTU5886_SW_17369	Unassigned	Unassigned	Unassigned	5519_0	Clustered	4	VC_5519_0	4	0.1036	0.999858	0.1036	1	1	1	1
ThisStudy_vOTU2893_SW_22760	Unassigned	Unassigned	Unassigned	5731_0	Clustered	5	VC_5731_0	5	0.4757	1	0.4757	1	1	1	1
ThisStudy_vOTU3270_SW_28189	Unassigned	Unassigned	Unassigned	2470_0	Clustered	19	VC_2470_0	19	0.3365	1	0.3365	1	1	1	1
ThisStudy_vOTU2584_SW_58781	Unassigned	Unassigned	Unassigned	730_3	Clustered	2	VC_730_3	2	0.0102	0.957374	0.0098	1	1	1	1
ThisStudy_vOTU1657_SW_13972	Unassigned	Unassigned	Unassigned	4174_0	Clustered	20	VC_4174_0	20	0.3395	1	0.3395	1	1	1	1
ThisStudy_vOTU4506_SW_10940	Unassigned	Unassigned	Unassigned	3243_0	Clustered	2	VC_3243_0	2	0.4164	0.729854	0.3039	1	1	1	1
ThisStudy_vOTU898_SW_21823	Unassigned	Unassigned	Unassigned	6578_0	Clustered	2	VC_6578_0	2	1	1	1	1	1	1	1
ThisStudy_vOTU1909_SW_26651	Unassigned	Unassigned	Unassigned	2729_0	Clustered	36	VC_2729_0	36	0.5075	1	0.5075	1	1	1	0.9683
ThisStudy_vOTU6873_SW_24418	Unassigned	Unassigned	Unassigned	1379_0	Clustered	16	VC_1379_0	16	0.3335	1	0.3335	1	1	1	1
ThisStudy_vOTU6237_SW_26738	Unassigned	Unassigned	Unassigned	2231_0	Clustered	7	VC_2231_0	7	0.0756	0.828469	0.0626	1	1	1	1
ThisStudy_vOTU6847_SW_17149	Unassigned	Unassigned	Unassigned	5892_0	Clustered	4	VC_5892_0	4	0.3185	0.999477	0.3184	1	1	1	1
ThisStudy_vOTU3470_SW_36338	Unassigned	Unassigned	Unassigned	1006_0	Clustered	43	VC_1006_0	43	0.4442	1	0.4442	1	1	1	1
ThisStudy_vOTU2473_SW_35854	Unassigned	Unassigned	Unassigned	3815_0	Clustered	42	VC_3815_0	42	0.3034	1	0.3034	1	1	1	0.9431
ThisStudy_vOTU1935_SW_13386	Unassigned	Unassigned	Unassigned	3264_0	Clustered	6	VC_3264_0	6	0.4681	1	0.4681	1	1	1	1
ThisStudy_vOTU948_SW_25489	Unassigned	Unassigned	Unassigned	3529_0	Clustered	36	VC_3529_0	36	0.4285	1	0.4285	1	1	1	0.9857
ThisStudy_vOTU5243_SW_26239	Unassigned	Unassigned	Unassigned	730_4	Clustered	65	VC_730_4	65	0.2771	1	0.2771	1	1	1	0.9394
ThisStudy_vOTU1133_SW_36729	Unassigned	Unassigned	Unassigned	1627_0	Clustered	47	VC_1627_0	47	0.4212	1	0.4212	1	1	1	0.9315
ThisStudy_vOTU3495_SW_30372	Unassigned	Unassigned	Unassigned	2566_0	Clustered	82	VC_2566_0	82	0.4293	1	0.4293	1	1	1	0.9524
ThisStudy_vOTU3011_SW_32903	Unassigned	Unassigned	Unassigned	1226_0	Clustered	34	VC_1226_0	34	0.5011	1	0.5011	1	1	1	0.9572
ThisStudy_vOTU1440_SW_24716	Unassigned	Unassigned	Unassigned	893_0	Clustered	21	VC_893_0	21	0.1963	1	0.1963	1	1	1	1
ThisStudy_vOTU8664_SW_23255	Unassigned	Unassigned	Unassigned	6596_0	Clustered	2	VC_6596_0	2	0.7876	0.729854	0.5749	1	1	1	1
ThisStudy_vOTU1134_SW_30150	Unassigned	Unassigned	Unassigned	2890_0	Clustered	25	VC_2890_0	25	0.5368	1	0.5368	1	1	1	1
ThisStudy_vOTU1602_SW_28567	Unassigned	Unassigned	Unassigned	2063_0	Clustered	55	VC_2063_0	55	0.5443	1	0.5443	1	1	1	1
ThisStudy_vOTU1075_SW_28516	Unassigned	Unassigned	Unassigned	4947_0	Clustered	18	VC_4947_0	18	0.4297	1	0.4297	1	1	1	1
ThisStudy_vOTU3457_SW_51068	Unassigned	Unassigned	Unassigned	2729_1	Clustered	2	VC_2729_1	2	0.0218	0.957013	0.0209	1	1	1	1
ThisStudy_vOTU1737_SW_48111	Unassigned	Unassigned	Unassigned	1304_0	Clustered	35	VC_1304_0	35	0.645	1	0.645	1	1	1	0.9983
ThisStudy_vOTU2381_SW_24488	Unassigned	Unassigned	Unassigned	2769_0	Clustered	7	VC_2769_0	7	0.2789	1	0.2789	1	1	1	1
ThisStudy_vOTU821_SW_22203	Unassigned	Unassigned	Unassigned	2946_2	Clustered	55	VC_2946_2	55	0.3415	1	0.3415	1	1	1	0.8754
ThisStudy_vOTU3466_SW_13413	Unassigned	Unassigned	Unassigned	4772_0	Clustered	3	VC_4772_0	3	0.0689	0.983787	0.0678	1	1	1	1
ThisStudy_vOTU8185_SW_18618	Unassigned	Unassigned	Unassigned	1226_0	Clustered	34	VC_1226_0	34	0.5011	1	0.5011	1	1	1	0.9572
ThisStudy_vOTU3566_SW_57545	Unassigned	Unassigned	Unassigned	4046_0	Clustered	70	VC_4046_0	70	0.5497	1	0.5497	1	1	1	0.9155
ThisStudy_vOTU5662_SW_34395	Unassigned	Unassigned	Unassigned	3858_0	Clustered	14	VC_3858_0	14	0.5176	1	0.5176	1	1	1	1
ThisStudy_vOTU2044_SW_19796	Unassigned	Unassigned	Unassigned	769_0	Clustered	51	VC_769_0	51	0.2715	1	0.2715	1	1	1	0.9937
ThisStudy_vOTU584_SW_17812	Unassigned	Unassigned	Unassigned	2820_0	Clustered	27	VC_2820_0	27	0.245	1	0.245	1	1	1	0.9402
ThisStudy_vOTU2097_SW_22424	Unassigned	Unassigned	Unassigned	729_0	Clustered	8	VC_729_0	8	0.211	1	0.211	1	1	1	1
ThisStudy_vOTU1907_SW_14574	Unassigned	Unassigned	Unassigned	1313_0	Clustered	12	VC_1313_0	12	0.1829	1	0.1829	1	1	1	1
ThisStudy_vOTU6017_SW_41685	Unassigned	Unassigned	Unassigned	1078_0	Clustered	41	VC_1078_0	41	0.2344	1	0.2344	1	1	1	0.8683
ThisStudy_vOTU2230_SW_31825	Unassigned	Unassigned	Unassigned	4477_0	Clustered	16	VC_4477_0	16	0.3748	1	0.3748	1	1	1	0.9917
ThisStudy_vOTU3137_SW_18868	Unassigned	Unassigned	Unassigned	5490_0	Clustered	5	VC_5490_0	5	0.1593	0.99997	0.1593	1	1	1	1
ThisStudy_vOTU1241_SW_31943	Unassigned	Unassigned	Unassigned	1035_0	Clustered	89	VC_1035_0	89	0.7246	1	0.7246	1	1	1	0.9926
ThisStudy_vOTU10308_SW_13987	Unassigned	Unassigned	Unassigned	6613_0	Clustered	3	VC_6613_0	3	0.1073	0.991044	0.1063	1	1	1	1
ThisStudy_vOTU7552_SW_35122	Unassigned	Unassigned	Unassigned	4630_1	Clustered	23	VC_4630_1	23	0.2238	1	0.2238	1	1	1	0.9289
ThisStudy_vOTU10309_SW_16081	Unassigned	Unassigned	Unassigned	6134_0	Clustered	78	VC_6134_0	78	0.4333	1	0.4333	1	1	1	1
ThisStudy_vOTU636_SW_36621	Unassigned	Unassigned	Unassigned	1480_0	Clustered	75	VC_1480_0	75	0.6353	1	0.6353	1	1	1	1
ThisStudy_vOTU3453_SW_16021	Unassigned	Unassigned	Unassigned	1621_0	Clustered	11	VC_1621_0	11	0.1934	1	0.1934	1	1	1	1
ThisStudy_vOTU1999_SW_20257	Unassigned	Unassigned	Unassigned	4612_0	Clustered	2	VC_4612_0	2	0.057	0.876	0.05	1	1	1	1
ThisStudy_vOTU1338_SW_32140	Unassigned	Unassigned	Unassigned	1037_0	Clustered	22	VC_1037_0	22	0.4936	1	0.4936	1	1	1	1
ThisStudy_vOTU1963_SW_35461	Unassigned	Unassigned	Unassigned	3697_0	Clustered	21	VC_3697_0	21	0.3666	1	0.3666	1	1	1	1
ThisStudy_vOTU3431_SW_61981	Unassigned	Unassigned	Unassigned	2125_0	Clustered	4	VC_2125_0	4	0.0666	0.999988	0.0666	1	1	1	1
ThisStudy_vOTU3621_SW_20432	Unassigned	Unassigned	Unassigned	669_0	Clustered	46	VC_669_0	46	0.4796	1	0.4796	1	1	1	1
ThisStudy_vOTU10310_SW_21561	Unassigned	Unassigned	Unassigned	3391_0	Clustered	23	VC_3391_0	23	0.398	1	0.398	1	1	1	1
ThisStudy_vOTU10311_SW_25774	Unassigned	Unassigned	Unassigned	1929_0	Clustered	136	VC_1929_0	136	0.3897	1	0.3897	1	1	1	0.9995
ThisStudy_vOTU5925_SW_19069	Unassigned	Unassigned	Unassigned	5605_0	Clustered	38	VC_5605_0	38	0.6995	1	0.6995	1	1	1	1
ThisStudy_vOTU2548_SW_16812	Unassigned	Unassigned	Unassigned	2768_0	Clustered	18	VC_2768_0	18	0.2891	1	0.2891	1	1	1	1
ThisStudy_vOTU10315_SW_28113	Unassigned	Unassigned	Unassigned	932_0	Clustered	2	VC_932_0	2	0.0021	0.508691	0.001	1	1	1	1
ThisStudy_vOTU2280_SW_51506	Unassigned	Unassigned	Unassigned	888_0	Clustered	55	VC_888_0	55	0.4472	1	0.4472	1	1	1	0.9946
ThisStudy_vOTU2798_SW_26442	Unassigned	Unassigned	Unassigned	4510_0	Clustered	14	VC_4510_0	14	0.2354	1	0.2354	1	1	1	1
ThisStudy_vOTU7208_SW_19246	Unassigned	Unassigned	Unassigned	905_0	Clustered	3	VC_905_0	3	0.5024	0.97376	0.4892	1	1	1	1
ThisStudy_vOTU1881_SW_20596	Unassigned	Unassigned	Unassigned	2173_0	Clustered	14	VC_2173_0	14	0.1213	0.999995	0.1213	1	1	1	1
ThisStudy_vOTU4693_SW_15775	Unassigned	Unassigned	Unassigned	1050_0	Clustered	18	VC_1050_0	18	0.5936	1	0.5936	1	1	1	1
ThisStudy_vOTU8814_SW_24795	Unassigned	Unassigned	Unassigned	6633_0	Clustered	19	VC_6633_0	19	0.6112	1	0.6112	1	1	1	1
ThisStudy_vOTU8669_SW_20018	Unassigned	Unassigned	Unassigned	3159_0	Clustered	35	VC_3159_0	35	0.4098	1	0.4098	1	1	1	0.9983
ThisStudy_vOTU6321_SW_30641	Unassigned	Unassigned	Unassigned	3592_0	Clustered	38	VC_3592_0	38	0.6148	1	0.6148	1	1	1	1
ThisStudy_vOTU4945_SW_12261	Unassigned	Unassigned	Unassigned	2559_0	Clustered	5	VC_2559_0	5	0.1782	1	0.1782	1	1	1	1
ThisStudy_vOTU4772_SW_18480	Unassigned	Unassigned	Unassigned	5489_0	Clustered	8	VC_5489_0	8	0.2838	1	0.2838	1	1	1	1
ThisStudy_vOTU1708_SW_17464	Unassigned	Unassigned	Unassigned	1595_0	Clustered	29	VC_1595_0	29	0.3434	1	0.3434	1	1	1	1
ThisStudy_vOTU1072_SW_21565	Unassigned	Unassigned	Unassigned	4917_0	Clustered	9	VC_4917_0	9	0.2911	1	0.2911	1	1	1	1
ThisStudy_vOTU6171_SW_21636	Unassigned	Unassigned	Unassigned	3295_0	Clustered	16	VC_3295_0	16	0.5093	1	0.5093	1	1	1	1
ThisStudy_vOTU7361_SW_22232	Unassigned	Unassigned	Unassigned	4594_0	Clustered	24	VC_4594_0	24	0.5849	1	0.5849	1	1	1	1
ThisStudy_vOTU6789_SW_14066	Unassigned	Unassigned	Unassigned	1973_0	Clustered	4	VC_1973_0	4	0.0754	0.999969	0.0754	1	1	1	1
ThisStudy_vOTU609_SW_26472	Unassigned	Unassigned	Unassigned	2820_0	Clustered	27	VC_2820_0	27	0.245	1	0.245	1	1	1	0.9402
ThisStudy_vOTU3025_SW_17619	Unassigned	Unassigned	Unassigned	3989_0	Clustered	31	VC_3989_0	31	0.4228	1	0.4228	1	1	1	1
ThisStudy_vOTU1039_SW_20677	Unassigned	Unassigned	Unassigned	3529_0	Clustered	36	VC_3529_0	36	0.4285	1	0.4285	1	1	1	0.9857
ThisStudy_vOTU5282_SW_26883	Unassigned	Unassigned	Unassigned	911_0	Clustered	19	VC_911_0	19	0.2079	1	0.2079	1	1	1	0.9532
ThisStudy_vOTU1235_SW_25691	Unassigned	Unassigned	Unassigned	2470_0	Clustered	19	VC_2470_0	19	0.3365	1	0.3365	1	1	1	1
ThisStudy_vOTU1756_SW_34630	Unassigned	Unassigned	Unassigned	6647_0	Clustered	4	VC_6647_0	4	0.5378	0.999964	0.5378	1	1	1	1
ThisStudy_vOTU7297_SW_34331	Unassigned	Unassigned	Unassigned	2062_0	Clustered	25	VC_2062_0	25	0.2173	1	0.2173	1	1	1	0.9833
ThisStudy_vOTU1683_SW_15748	Unassigned	Unassigned	Unassigned	2983_0	Clustered	47	VC_2983_0	47	0.5032	1	0.5032	1	1	1	1
ThisStudy_vOTU8120_SW_40566	Unassigned	Unassigned	Unassigned	4869_0	Clustered	60	VC_4869_0	60	0.4506	1	0.4506	1	1	1	0.9915
ThisStudy_vOTU2303_SW_31113	Unassigned	Unassigned	Unassigned	730_4	Clustered	65	VC_730_4	65	0.2771	1	0.2771	1	1	1	0.9394
ThisStudy_vOTU2396_SW_48705	Unassigned	Unassigned	Unassigned	3813_0	Clustered	50	VC_3813_0	50	0.6383	1	0.6383	1	1	1	0.9804
ThisStudy_vOTU7061_SW_36583	Unassigned	Unassigned	Unassigned	546_0	Clustered	42	VC_546_0	42	0.5391	1	0.5391	1	1	1	0.993
ThisStudy_vOTU4522_SW_24319	Unassigned	Unassigned	Unassigned	1758_0	Clustered	19	VC_1758_0	19	0.7204	1	0.7204	1	1	1	1
ThisStudy_vOTU2092_SW_51010	Unassigned	Unassigned	Unassigned	874_0	Clustered	37	VC_874_0	37	0.2807	1	0.2807	1	1	1	0.7658
ThisStudy_vOTU6962_SW_54466	Unassigned	Unassigned	Unassigned	6198_0	Clustered	3	VC_6198_0	3	0.2334	0.985524	0.23	1	1	1	1
ThisStudy_vOTU6464_SW_22036	Unassigned	Unassigned	Unassigned	1397_0	Clustered	64	VC_1397_0	64	0.5822	1	0.5822	1	1	1	0.9955
ThisStudy_vOTU2045_SW_33641	Unassigned	Unassigned	Unassigned	2769_0	Clustered	7	VC_2769_0	7	0.2789	1	0.2789	1	1	1	1
ThisStudy_vOTU10317_SW_16137	Unassigned	Unassigned	Unassigned	6653_0	Clustered	9	VC_6653_0	9	0.1648	1	0.1648	1	1	1	1
ThisStudy_vOTU7299_SW_47066	Unassigned	Unassigned	Unassigned	4172_0	Clustered	5	VC_4172_0	5	0.1217	1	0.1217	1	1	1	1
ThisStudy_vOTU5161_SW_16277	Unassigned	Unassigned	Unassigned	1603_0	Clustered	4	VC_1603_0	4	0.2119	0.999982	0.2119	1	1	1	1
ThisStudy_vOTU2578_SW_13294	Unassigned	Unassigned	Unassigned	6500_0	Clustered	4	VC_6500_0	4	0.6524	0.999925	0.6524	1	1	1	1
ThisStudy_vOTU3625_SW_13445	Unassigned	Unassigned	Unassigned	6500_0	Clustered	4	VC_6500_0	4	0.6524	0.999925	0.6524	1	1	1	1
ThisStudy_vOTU5051_SW_27107	Unassigned	Unassigned	Unassigned	3192_0	Clustered	21	VC_3192_0	21	0.5209	1	0.5209	1	1	1	0.981
ThisStudy_vOTU2027_SW_38166	Unassigned	Unassigned	Unassigned	3222_0	Clustered	20	VC_3222_0	20	0.3668	1	0.3668	1	1	1	0.9526
ThisStudy_vOTU7025_SW_22542	Unassigned	Unassigned	Unassigned	863_0	Clustered	28	VC_863_0	28	0.3399	1	0.3399	1	1	1	1
ThisStudy_vOTU7222_SW_24504	Unassigned	Unassigned	Unassigned	2235_0	Clustered	26	VC_2235_0	26	0.4658	1	0.4658	1	1	1	1
ThisStudy_vOTU3653_SW_44494	Unassigned	Unassigned	Unassigned	1379_0	Clustered	16	VC_1379_0	16	0.3335	1	0.3335	1	1	1	1
ThisStudy_vOTU4901_SW_24166	Unassigned	Unassigned	Unassigned	1860_0	Clustered	3	VC_1860_0	3	0.0664	0.990851	0.0658	1	1	1	1
ThisStudy_vOTU3696_SW_11665	Unassigned	Unassigned	Unassigned	1876_0	Clustered	4	VC_1876_0	4	0.4479	0.999928	0.4478	1	1	1	1
ThisStudy_vOTU876_SW_21498	Unassigned	Unassigned	Unassigned	2820_0	Clustered	27	VC_2820_0	27	0.245	1	0.245	1	1	1	0.9402
ThisStudy_vOTU670_SW_29485	Unassigned	Unassigned	Unassigned	2972_0	Clustered	24	VC_2972_0	24	0.2563	1	0.2563	1	1	1	0.9457
ThisStudy_vOTU1728_SW_12710	Unassigned	Unassigned	Unassigned	4351_0	Clustered	4	VC_4351_0	4	0.0616	0.990018	0.061	1	1	1	1
ThisStudy_vOTU2005_SW_41682	Unassigned	Unassigned	Unassigned	1680_0	Clustered	29	VC_1680_0	29	0.5853	1	0.5853	1	1	1	1
ThisStudy_vOTU3028_SW_35127	Unassigned	Unassigned	Unassigned	1006_0	Clustered	43	VC_1006_0	43	0.4442	1	0.4442	1	1	1	1
ThisStudy_vOTU1037_SW_27442	Unassigned	Unassigned	Unassigned	1163_0	Clustered	3	VC_1163_0	3	0.1163	0.998502	0.1161	1	1	1	1
ThisStudy_vOTU7613_SW_25727	Unassigned	Unassigned	Unassigned	6674_0	Clustered	5	VC_6674_0	5	0.396	0.999983	0.396	1	1	1	1
ThisStudy_vOTU1591_SW_40821	Unassigned	Unassigned	Unassigned	6243_0	Clustered	12	VC_6243_0	12	0.7069	1	0.7069	1	1	1	1
ThisStudy_vOTU1705_SW_24817	Unassigned	Unassigned	Unassigned	3572_0	Clustered	3	VC_3572_0	3	0.0411	0.997334	0.041	1	1	1	1
ThisStudy_vOTU10324_SW_30233	Unassigned	Unassigned	Unassigned	2628_0	Clustered	25	VC_2628_0	25	0.6133	1	0.6133	1	1	1	1
ThisStudy_vOTU2950_SW_12270	Unassigned	Unassigned	Unassigned	2994_0	Clustered	4	VC_2994_0	4	0.1791	0.999611	0.1791	1	1	1	1
ThisStudy_vOTU782_SW_44746	Unassigned	Unassigned	Unassigned	3884_0	Clustered	12	VC_3884_0	12	0.3745	1	0.3745	1	1	1	1
ThisStudy_vOTU6557_SW_44996	Unassigned	Unassigned	Unassigned	4069_0	Clustered	8	VC_4069_0	8	0.1691	1	0.1691	1	1	1	1
ThisStudy_vOTU1973_SW_34800	Unassigned	Unassigned	Unassigned	693_1	Clustered	29	VC_693_1	29	0.2977	1	0.2977	1	1	1	0.9138
ThisStudy_vOTU10328_SW_27208	Unassigned	Unassigned	Unassigned	2929_0	Clustered	46	VC_2929_0	46	0.3725	1	0.3725	1	1	1	0.9903
ThisStudy_vOTU3465_SW_43681	Unassigned	Unassigned	Unassigned	4948_0	Clustered	18	VC_4948_0	18	0.3879	1	0.3879	1	1	1	0.7778
ThisStudy_vOTU10329_SW_24951	Unassigned	Unassigned	Unassigned	2627_0	Clustered	27	VC_2627_0	27	0.7135	1	0.7135	1	1	1	1
ThisStudy_vOTU6825_SW_22761	Unassigned	Unassigned	Unassigned	1229_0	Clustered	37	VC_1229_0	37	0.5811	1	0.5811	1	1	1	1
ThisStudy_vOTU1233_SW_10010	Unassigned	Unassigned	Unassigned	1972_0	Clustered	4	VC_1972_0	4	0.0781	0.999663	0.0781	1	1	1	1
ThisStudy_vOTU10331_SW_23998	Unassigned	Unassigned	Unassigned	5888_0	Clustered	8	VC_5888_0	8	0.0993	1	0.0993	1	1	1	1
ThisStudy_vOTU10332_SW_29199	Unassigned	Unassigned	Unassigned	2325_0	Clustered	39	VC_2325_0	39	0.2161	1	0.2161	1	1	1	0.9717
ThisStudy_vOTU3334_SW_20006	Unassigned	Unassigned	Unassigned	2885_0	Clustered	54	VC_2885_0	54	0.5984	1	0.5984	1	1	1	0.956
ThisStudy_vOTU1485_SW_30531	Unassigned	Unassigned	Unassigned	2060_0	Clustered	34	VC_2060_0	34	0.5274	1	0.5274	1	1	1	0.9786
ThisStudy_vOTU4489_SW_29724	Unassigned	Unassigned	Unassigned	3815_0	Clustered	42	VC_3815_0	42	0.3034	1	0.3034	1	1	1	0.9431
ThisStudy_vOTU2885_SW_62901	Unassigned	Unassigned	Unassigned	2914_1	Clustered	2	VC_2914_1	2	0.0432	0.95743	0.0414	1	1	1	1
ThisStudy_vOTU1995_SW_31953	Unassigned	Unassigned	Unassigned	3695_0	Clustered	49	VC_3695_0	49	0.378	1	0.378	1	1	1	0.9991
ThisStudy_vOTU2090_SW_27395	Unassigned	Unassigned	Unassigned	2773_0	Clustered	20	VC_2773_0	20	0.4351	1	0.4351	1	1	1	1
ThisStudy_vOTU3246_SW_50814	Unassigned	Unassigned	Unassigned	890_0	Clustered	19	VC_890_0	19	0.3853	1	0.3853	1	1	1	0.9825
ThisStudy_vOTU2926_SW_22860	Unassigned	Unassigned	Unassigned	1229_0	Clustered	37	VC_1229_0	37	0.5811	1	0.5811	1	1	1	1
ThisStudy_vOTU707_SW_39344	Unassigned	Unassigned	Unassigned	2570_0	Clustered	11	VC_2570_0	11	0.1919	1	0.1919	1	1	1	1
ThisStudy_vOTU2238_SW_32547	Unassigned	Unassigned	Unassigned	3988_1	Clustered	26	VC_3988_1	26	0.4891	1	0.4891	1	1	1	0.9508
ThisStudy_vOTU3984_SW_12157	Unassigned	Unassigned	Unassigned	3756_0	Clustered	4	VC_3756_0	4	0.0802	0.908126	0.0729	1	1	1	1
ThisStudy_vOTU4032_SW_43486	Unassigned	Unassigned	Unassigned	1014_0	Clustered	16	VC_1014_0	16	0.3091	1	0.3091	1	1	1	1
ThisStudy_vOTU1904_SW_28554	Unassigned	Unassigned	Unassigned	2949_4	Clustered	34	VC_2949_4	34	0.2947	1	0.2947	1	1	1	0.9198
ThisStudy_vOTU10335_SW_17684	Unassigned	Unassigned	Unassigned	2742_0	Clustered	34	VC_2742_0	34	0.3795	1	0.3795	1	1	1	1
ThisStudy_vOTU3687_SW_37307	Unassigned	Unassigned	Unassigned	2811_0	Clustered	10	VC_2811_0	10	0.3809	1	0.3809	1	1	1	1
ThisStudy_vOTU2628_SW_53289	Unassigned	Unassigned	Unassigned	4916_0	Clustered	9	VC_4916_0	9	0.2812	1	0.2812	1	1	1	0.9722
ThisStudy_vOTU10336_SW_19613	Unassigned	Unassigned	Unassigned	928_0	Clustered	26	VC_928_0	26	0.3135	1	0.3135	1	1	1	0.9969
ThisStudy_vOTU6820_SW_18927	Unassigned	Unassigned	Unassigned	4144_0	Clustered	16	VC_4144_0	16	0.4638	1	0.4638	1	1	1	1
ThisStudy_vOTU3400_SW_17807	Unassigned	Unassigned	Unassigned	4828_0	Clustered	13	VC_4828_0	13	0.4267	1	0.4267	1	1	1	1
ThisStudy_vOTU3471_SW_10807	Unassigned	Unassigned	Unassigned	1621_0	Clustered	11	VC_1621_0	11	0.1934	1	0.1934	1	1	1	1
ThisStudy_vOTU1132_SW_27342	Unassigned	Unassigned	Unassigned	4947_0	Clustered	18	VC_4947_0	18	0.4297	1	0.4297	1	1	1	1
ThisStudy_vOTU813_SW_16018	Unassigned	Unassigned	Unassigned	3435_0	Clustered	42	VC_3435_0	42	0.2495	1	0.2495	1	1	1	1
ThisStudy_vOTU3938_SW_31149	Unassigned	Unassigned	Unassigned	874_0	Clustered	37	VC_874_0	37	0.2807	1	0.2807	1	1	1	0.7658
ThisStudy_vOTU3827_SW_18756	Unassigned	Unassigned	Unassigned	669_0	Clustered	46	VC_669_0	46	0.4796	1	0.4796	1	1	1	1
ThisStudy_vOTU2981_SW_41772	Unassigned	Unassigned	Unassigned	2885_0	Clustered	54	VC_2885_0	54	0.5984	1	0.5984	1	1	1	0.956
ThisStudy_vOTU1109_SW_22029	Unassigned	Unassigned	Unassigned	3124_0	Clustered	12	VC_3124_0	12	0.1199	1	0.1199	1	1	1	1
ThisStudy_vOTU9151_SW_29280	Unassigned	Unassigned	Unassigned	6681_0	Clustered	10	VC_6681_0	10	0.6807	1	0.6807	1	1	1	1
ThisStudy_vOTU2020_SW_21952	Unassigned	Unassigned	Unassigned	2768_0	Clustered	18	VC_2768_0	18	0.2891	1	0.2891	1	1	1	1
ThisStudy_vOTU4658_SW_22859	Unassigned	Unassigned	Unassigned	870_6	Clustered	32	VC_870_6	32	0.1698	1	0.1698	1	1	1	0.9395
ThisStudy_vOTU1592_SW_11646	Unassigned	Unassigned	Unassigned	3620_0	Clustered	2	VC_3620_0	2	0.063	0.95423	0.0601	1	1	1	1
ThisStudy_vOTU10338_SW_13453	Unassigned	Unassigned	Unassigned	1578_0	Clustered	5	VC_1578_0	5	0.109	0.999981	0.109	1	1	1	1
ThisStudy_vOTU1268_SW_11637	Unassigned	Unassigned	Unassigned	1802_0	Clustered	6	VC_1802_0	6	0.1507	0.999996	0.1507	1	1	1	1
ThisStudy_vOTU2591_SW_67009	Unassigned	Unassigned	Unassigned	6736_0	Clustered	2	VC_6736_0	2	0.5131	0.929758	0.4771	1	1	1	1
ThisStudy_vOTU3780_SW_12551	Unassigned	Unassigned	Unassigned	5403_0	Clustered	2	VC_5403_0	2	0.0282	0.519745	0.0147	1	1	1	1
ThisStudy_vOTU1100_SW_21530	Unassigned	Unassigned	Unassigned	1754_0	Clustered	3	VC_1754_0	3	0.0561	0.977272	0.0549	1	1	1	1
ThisStudy_vOTU2825_SW_21150	Unassigned	Unassigned	Unassigned	1862_0	Clustered	16	VC_1862_0	16	0.2973	1	0.2973	1	1	1	1
ThisStudy_vOTU2010_SW_36668	Unassigned	Unassigned	Unassigned	2764_0	Clustered	16	VC_2764_0	16	0.3682	1	0.3682	1	1	1	1
ThisStudy_vOTU889_SW_16825	Unassigned	Unassigned	Unassigned	2983_0	Clustered	47	VC_2983_0	47	0.5032	1	0.5032	1	1	1	1
ThisStudy_vOTU994_SW_32715	Unassigned	Unassigned	Unassigned	1035_0	Clustered	89	VC_1035_0	89	0.7246	1	0.7246	1	1	1	0.9926
ThisStudy_vOTU1589_SW_15629	Unassigned	Unassigned	Unassigned	5476_0	Clustered	8	VC_5476_0	8	0.1776	1	0.1776	1	1	1	1
ThisStudy_vOTU976_SW_50761	Unassigned	Unassigned	Unassigned	3964_0	Clustered	24	VC_3964_0	24	0.3798	1	0.3798	1	1	1	1
ThisStudy_vOTU2199_SW_36391	Unassigned	Unassigned	Unassigned	1035_0	Clustered	89	VC_1035_0	89	0.7246	1	0.7246	1	1	1	0.9926
ThisStudy_vOTU7161_SW_21314	Unassigned	Unassigned	Unassigned	6749_0	Clustered	15	VC_6749_0	15	0.6945	1	0.6945	1	1	1	1
ThisStudy_vOTU1500_SW_10947	Unassigned	Unassigned	Unassigned	5516_0	Clustered	3	VC_5516_0	3	0.0426	0.990483	0.0422	1	1	1	1
ThisStudy_vOTU4358_SW_18997	Unassigned	Unassigned	Unassigned	3191_0	Clustered	13	VC_3191_0	13	0.6425	1	0.6425	1	1	1	1
ThisStudy_vOTU4718_SW_25163	Unassigned	Unassigned	Unassigned	3194_0	Clustered	8	VC_3194_0	8	0.3598	1	0.3598	1	1	1	1
ThisStudy_vOTU757_SW_19115	Unassigned	Unassigned	Unassigned	1392_0	Clustered	3	VC_1392_0	3	0.1335	0.998407	0.1333	1	1	1	1
ThisStudy_vOTU2146_SW_60216	Unassigned	Unassigned	Unassigned	1655_0	Clustered	54	VC_1655_0	54	0.6306	1	0.6306	1	1	1	1
ThisStudy_vOTU3823_SW_34202	Unassigned	Unassigned	Unassigned	1800_0	Clustered	14	VC_1800_0	14	0.4209	1	0.4209	1	1	1	1
ThisStudy_vOTU1115_SW_18339	Unassigned	Unassigned	Unassigned	2972_0	Clustered	24	VC_2972_0	24	0.2563	1	0.2563	1	1	1	0.9457
ThisStudy_vOTU1433_SW_11268	Unassigned	Unassigned	Unassigned	3621_0	Clustered	4	VC_3621_0	4	0.1106	0.999112	0.1105	1	1	1	1
ThisStudy_vOTU7550_SW_12020	Unassigned	Unassigned	Unassigned	6756_0	Clustered	2	VC_6756_0	2	0.0599	0.917138	0.055	1	1	1	1
ThisStudy_vOTU1873_SW_20707	Unassigned	Unassigned	Unassigned	864_0	Clustered	57	VC_864_0	57	0.4205	1	0.4205	1	1	1	0.9568
ThisStudy_vOTU5823_SW_21153	Unassigned	Unassigned	Unassigned	2122_1	Clustered	24	VC_2122_1	24	0.3096	1	0.3096	1	1	1	1
ThisStudy_vOTU6802_SW_19300	Unassigned	Unassigned	Unassigned	5571_0	Clustered	2	VC_5571_0	2	0.2788	0.948554	0.2645	1	1	1	1
ThisStudy_vOTU10342_SW_13424	Unassigned	Unassigned	Unassigned	675_0	Clustered	5	VC_675_0	5	0.2034	1	0.2034	1	1	1	1
ThisStudy_vOTU3185_SW_22449	Unassigned	Unassigned	Unassigned	4046_0	Clustered	70	VC_4046_0	70	0.5497	1	0.5497	1	1	1	0.9155
ThisStudy_vOTU5122_SW_42648	Unassigned	Unassigned	Unassigned	1836_0	Clustered	32	VC_1836_0	32	0.4285	1	0.4285	1	1	1	1
ThisStudy_vOTU5548_SW_17476	Unassigned	Unassigned	Unassigned	6587_0	Clustered	2	VC_6587_0	2	0.0657	0.942927	0.062	1	1	1	1
ThisStudy_vOTU3262_SW_19711	Unassigned	Unassigned	Unassigned	4046_0	Clustered	70	VC_4046_0	70	0.5497	1	0.5497	1	1	1	0.9155
ThisStudy_vOTU7202_SW_18311	Unassigned	Unassigned	Unassigned	5638_0	Clustered	6	VC_5638_0	6	0.2172	0.999568	0.2171	1	1	1	1
ThisStudy_vOTU6086_SW_14076	Unassigned	Unassigned	Unassigned	3063_0	Clustered	10	VC_3063_0	10	0.6921	1	0.6921	1	1	1	1
ThisStudy_vOTU5090_SW_45519	Unassigned	Unassigned	Unassigned	6760_0	Clustered	12	VC_6760_0	12	0.8175	1	0.8175	1	1	1	1
ThisStudy_vOTU1650_SW_29156	Unassigned	Unassigned	Unassigned	4888_0	Clustered	16	VC_4888_0	16	0.4148	1	0.4148	1	1	1	1
ThisStudy_vOTU1356_SW_27094	Unassigned	Unassigned	Unassigned	893_0	Clustered	21	VC_893_0	21	0.1963	1	0.1963	1	1	1	1
ThisStudy_vOTU3450_SW_17547	Unassigned	Unassigned	Unassigned	669_0	Clustered	46	VC_669_0	46	0.4796	1	0.4796	1	1	1	1
ThisStudy_vOTU7442_SW_30414	Unassigned	Unassigned	Unassigned	1589_0	Clustered	19	VC_1589_0	19	0.6664	1	0.6664	1	1	1	1
ThisStudy_vOTU7126_SW_21444	Unassigned	Unassigned	Unassigned	6762_0	Clustered	18	VC_6762_0	18	0.3748	1	0.3748	1	1	1	1
ThisStudy_vOTU2585_SW_30408	Unassigned	Unassigned	Unassigned	1150_0	Clustered	24	VC_1150_0	24	0.1735	1	0.1735	1	1	1	0.9855
ThisStudy_vOTU8048_SW_46476	Unassigned	Unassigned	Unassigned	6134_0	Clustered	78	VC_6134_0	78	0.4333	1	0.4333	1	1	1	1
ThisStudy_vOTU8880_SW_21470	Unassigned	Unassigned	Unassigned	4596_0	Clustered	36	VC_4596_0	36	0.5601	1	0.5601	1	1	1	1
ThisStudy_vOTU6191_SW_19015	Unassigned	Unassigned	Unassigned	730_4	Clustered	65	VC_730_4	65	0.2771	1	0.2771	1	1	1	0.9394
ThisStudy_vOTU1331_SW_18030	Unassigned	Unassigned	Unassigned	2491_0	Clustered	5	VC_2491_0	5	0.1388	0.999999	0.1388	1	1	1	1
ThisStudy_vOTU7387_SW_25999	Unassigned	Unassigned	Unassigned	3325_0	Clustered	42	VC_3325_0	42	0.6658	1	0.6658	1	1	1	1
ThisStudy_vOTU3615_SW_27124	Unassigned	Unassigned	Unassigned	2770_0	Clustered	48	VC_2770_0	48	0.5582	1	0.5582	1	1	1	1
ThisStudy_vOTU7787_SW_24860	Unassigned	Unassigned	Unassigned	4840_0	Clustered	11	VC_4840_0	11	0.2958	1	0.2958	1	1	1	1
ThisStudy_vOTU3190_SW_11996	Unassigned	Unassigned	Unassigned	725_0	Clustered	5	VC_725_0	5	0.1729	0.999493	0.1728	1	1	1	1
ThisStudy_vOTU3924_SW_27479	Unassigned	Unassigned	Unassigned	6774_0	Clustered	12	VC_6774_0	12	0.3752	1	0.3752	1	1	1	1
ThisStudy_vOTU5376_SW_36129	Unassigned	Unassigned	Unassigned	4256_0	Clustered	11	VC_4256_0	11	0.6235	1	0.6235	1	1	1	1
ThisStudy_vOTU8468_SW_22669	Unassigned	Unassigned	Unassigned	1029_0	Clustered	15	VC_1029_0	15	0.1567	1	0.1567	1	1	1	0.9905
ThisStudy_vOTU1292_SW_27387	Unassigned	Unassigned	Unassigned	1781_0	Clustered	51	VC_1781_0	51	0.4301	1	0.4301	1	1	1	0.9459
ThisStudy_vOTU8116_SW_24496	Unassigned	Unassigned	Unassigned	3593_0	Clustered	12	VC_3593_0	12	0.5319	1	0.5319	1	1	1	1
ThisStudy_vOTU3350_SW_33146	Unassigned	Unassigned	Unassigned	3995_0	Clustered	21	VC_3995_0	21	0.5622	1	0.5622	1	1	1	0.9857
ThisStudy_vOTU2715_SW_30780	Unassigned	Unassigned	Unassigned	3910_0	Clustered	16	VC_3910_0	16	0.5231	1	0.5231	1	1	1	1
ThisStudy_vOTU3084_SW_15729	Unassigned	Unassigned	Unassigned	4352_0	Clustered	56	VC_4352_0	56	0.6062	1	0.6062	1	1	1	1
ThisStudy_vOTU3948_SW_46620	Unassigned	Unassigned	Unassigned	1379_0	Clustered	16	VC_1379_0	16	0.3335	1	0.3335	1	1	1	1
ThisStudy_vOTU10348_SW_13631	Unassigned	Unassigned	Unassigned	1538_0	Clustered	66	VC_1538_0	66	0.3949	1	0.3949	1	1	1	0.9944
ThisStudy_vOTU1418_SW_22477	Unassigned	Unassigned	Unassigned	2063_0	Clustered	55	VC_2063_0	55	0.5443	1	0.5443	1	1	1	1
ThisStudy_vOTU8070_SW_16070	Unassigned	Unassigned	Unassigned	1184_0	Clustered	3	VC_1184_0	3	0.1115	0.998098	0.1113	1	1	1	1
ThisStudy_vOTU920_SW_16338	Unassigned	Unassigned	Unassigned	2157_0	Clustered	2	VC_2157_0	2	0.0315	0.949173	0.0299	1	1	1	1
ThisStudy_vOTU7843_SW_15552	Unassigned	Unassigned	Unassigned	1533_0	Clustered	21	VC_1533_0	21	0.1588	1	0.1588	1	1	1	1
ThisStudy_vOTU2466_SW_15950	Unassigned	Unassigned	Unassigned	2773_0	Clustered	20	VC_2773_0	20	0.4351	1	0.4351	1	1	1	1
ThisStudy_vOTU1460_SW_25275	Unassigned	Unassigned	Unassigned	3189_0	Clustered	37	VC_3189_0	37	0.6483	1	0.6483	1	1	1	1
ThisStudy_vOTU5822_SW_11285	Unassigned	Unassigned	Unassigned	1580_0	Clustered	2	VC_1580_0	2	0.0785	0.907495	0.0713	1	1	1	1
ThisStudy_vOTU9407_SW_22611	Unassigned	Unassigned	Unassigned	2590_0	Clustered	9	VC_2590_0	9	0.2547	1	0.2547	1	1	1	1
ThisStudy_vOTU1626_SW_10492	Unassigned	Unassigned	Unassigned	3913_0	Clustered	2	VC_3913_0	2	0.1477	0.907714	0.1341	1	1	1	1
ThisStudy_vOTU7639_SW_53141	Unassigned	Unassigned	Unassigned	5491_0	Clustered	57	VC_5491_0	57	0.4701	1	0.4701	1	1	1	0.9975
ThisStudy_vOTU7270_SW_24965	Unassigned	Unassigned	Unassigned	6174_0	Clustered	3	VC_6174_0	3	0.5503	0.996494	0.5484	1	1	1	1
ThisStudy_vOTU2479_SW_35212	Unassigned	Unassigned	Unassigned	4336_0	Clustered	36	VC_4336_0	36	0.5632	1	0.5632	1	1	1	1
ThisStudy_vOTU1015_SW_29551	Unassigned	Unassigned	Unassigned	4236_0	Clustered	15	VC_4236_0	15	0.6433	1	0.6433	1	1	1	1
ThisStudy_vOTU1008_SW_25883	Unassigned	Unassigned	Unassigned	2973_0	Clustered	15	VC_2973_0	15	0.1717	1	0.1717	1	1	1	1
ThisStudy_vOTU10349_SW_17560	Unassigned	Unassigned	Unassigned	6781_0	Clustered	2	VC_6781_0	2	0.0457	0.74857	0.0342	1	1	1	1
ThisStudy_vOTU1525_SW_34148	Unassigned	Unassigned	Unassigned	743_0	Clustered	65	VC_743_0	65	0.3644	1	0.3644	1	1	1	0.9731
ThisStudy_vOTU3318_SW_19298	Unassigned	Unassigned	Unassigned	2559_0	Clustered	5	VC_2559_0	5	0.1782	1	0.1782	1	1	1	1
ThisStudy_vOTU4146_SW_29174	Unassigned	Unassigned	Unassigned	4645_0	Clustered	26	VC_4645_0	26	0.6972	1	0.6972	1	1	1	1
ThisStudy_vOTU7739_SW_14780	Unassigned	Unassigned	Unassigned	4052_0	Clustered	25	VC_4052_0	25	0.5413	1	0.5413	1	1	1	1
ThisStudy_vOTU7400_SW_30815	Unassigned	Unassigned	Unassigned	1494_0	Clustered	11	VC_1494_0	11	0.3507	1	0.3507	1	1	1	1
ThisStudy_vOTU533_SW_20415	Unassigned	Unassigned	Unassigned	2975_0	Clustered	14	VC_2975_0	14	0.3506	1	0.3506	1	1	1	1
ThisStudy_vOTU6059_SW_17982	Unassigned	Unassigned	Unassigned	6036_0	Clustered	8	VC_6036_0	8	0.1514	1	0.1514	1	1	1	1
ThisStudy_vOTU10352_SW_26462	Unassigned	Unassigned	Unassigned	3781_0	Clustered	18	VC_3781_0	18	0.2328	1	0.2328	1	1	1	1
ThisStudy_vOTU3727_SW_19728	Unassigned	Unassigned	Unassigned	5279_0	Clustered	10	VC_5279_0	10	0.1147	1	0.1147	1	1	1	1
ThisStudy_vOTU1360_SW_13115	Unassigned	Unassigned	Unassigned	4720_0	Clustered	17	VC_4720_0	17	0.3752	1	0.3752	1	1	1	1
ThisStudy_vOTU3139_SW_16340	Unassigned	Unassigned	Unassigned	5410_0	Clustered	5	VC_5410_0	5	0.2722	0.999995	0.2722	1	1	1	1
ThisStudy_vOTU6604_SW_28863	Unassigned	Unassigned	Unassigned	3593_0	Clustered	12	VC_3593_0	12	0.5319	1	0.5319	1	1	1	1
ThisStudy_vOTU8798_SW_21312	Unassigned	Unassigned	Unassigned	6792_0	Clustered	3	VC_6792_0	3	0.4514	0.996277	0.4497	1	1	1	1
ThisStudy_vOTU7043_SW_15715	Unassigned	Unassigned	Unassigned	5749_0	Clustered	11	VC_5749_0	11	0.4742	1	0.4742	1	1	1	1
ThisStudy_vOTU1864_SW_18473	Unassigned	Unassigned	Unassigned	4481_0	Clustered	23	VC_4481_0	23	0.6296	1	0.6296	1	1	1	1
ThisStudy_vOTU5539_SW_41261	Unassigned	Unassigned	Unassigned	4380_0	Clustered	33	VC_4380_0	33	0.5009	1	0.5009	1	1	1	1
ThisStudy_vOTU3570_SW_11059	Unassigned	Unassigned	Unassigned	1189_0	Clustered	34	VC_1189_0	34	0.2715	1	0.2715	1	1	1	1
ThisStudy_vOTU7496_SW_14897	Unassigned	Unassigned	Unassigned	2100_0	Clustered	5	VC_2100_0	5	0.0753	0.999997	0.0753	1	1	1	1
ThisStudy_vOTU2924_SW_18515	Unassigned	Unassigned	Unassigned	5330_0	Clustered	2	VC_5330_0	2	0.2574	0.922636	0.2375	1	1	1	1
ThisStudy_vOTU1552_SW_23918	Unassigned	Unassigned	Unassigned	864_0	Clustered	57	VC_864_0	57	0.4205	1	0.4205	1	1	1	0.9568
ThisStudy_vOTU4926_SW_24991	Unassigned	Unassigned	Unassigned	6804_0	Clustered	2	VC_6804_0	2	0.0789	0.780117	0.0615	1	1	1	1
ThisStudy_vOTU1149_SW_41532	Unassigned	Unassigned	Unassigned	1680_0	Clustered	29	VC_1680_0	29	0.5853	1	0.5853	1	1	1	1
ThisStudy_vOTU1931_SW_20013	Unassigned	Unassigned	Unassigned	3805_0	Clustered	9	VC_3805_0	9	0.1544	1	0.1544	1	1	1	1
ThisStudy_vOTU6993_SW_16427	Unassigned	Unassigned	Unassigned	1836_0	Clustered	32	VC_1836_0	32	0.4285	1	0.4285	1	1	1	1
ThisStudy_vOTU6423_SW_29831	Unassigned	Unassigned	Unassigned	6809_0	Clustered	3	VC_6809_0	3	0.2927	0.962734	0.2818	1	1	1	1
ThisStudy_vOTU2645_SW_18542	Unassigned	Unassigned	Unassigned	5257_0	Clustered	11	VC_5257_0	11	0.2163	1	0.2163	1	1	1	1
ThisStudy_vOTU4513_SW_45973	Unassigned	Unassigned	Unassigned	5598_0	Clustered	20	VC_5598_0	20	0.2937	1	0.2937	1	1	1	1
ThisStudy_vOTU1303_SW_37109	Unassigned	Unassigned	Unassigned	4949_0	Clustered	5	VC_4949_0	5	0.1553	1	0.1553	1	1	1	1
ThisStudy_vOTU1801_SW_17364	Unassigned	Unassigned	Unassigned	1189_0	Clustered	34	VC_1189_0	34	0.2715	1	0.2715	1	1	1	1
ThisStudy_vOTU7191_SW_10160	Unassigned	Unassigned	Unassigned	1538_0	Clustered	66	VC_1538_0	66	0.3949	1	0.3949	1	1	1	0.9944
ThisStudy_vOTU10358_SW_13725	Unassigned	Unassigned	Unassigned	1538_0	Clustered	66	VC_1538_0	66	0.3949	1	0.3949	1	1	1	0.9944
ThisStudy_vOTU6485_SW_11645	Unassigned	Unassigned	Unassigned	1538_0	Clustered	66	VC_1538_0	66	0.3949	1	0.3949	1	1	1	0.9944
ThisStudy_vOTU2321_SW_24057	Unassigned	Unassigned	Unassigned	4240_0	Clustered	10	VC_4240_0	10	0.56	1	0.56	1	1	1	1
ThisStudy_vOTU4728_SW_13818	Unassigned	Unassigned	Unassigned	1538_0	Clustered	66	VC_1538_0	66	0.3949	1	0.3949	1	1	1	0.9944
ThisStudy_vOTU2178_SW_31625	Unassigned	Unassigned	Unassigned	2569_0	Clustered	20	VC_2569_0	20	0.3472	1	0.3472	1	1	1	1
ThisStudy_vOTU1759_SW_34601	Unassigned	Unassigned	Unassigned	4412_0	Clustered	36	VC_4412_0	36	0.4889	1	0.4889	1	1	1	0.9952
ThisStudy_vOTU10360_SW_24625	Unassigned	Unassigned	Unassigned	3223_0	Clustered	18	VC_3223_0	18	0.3039	1	0.3039	1	1	1	1
ThisStudy_vOTU1723_SW_10438	Unassigned	Unassigned	Unassigned	3621_0	Clustered	4	VC_3621_0	4	0.1106	0.999112	0.1105	1	1	1	1
ThisStudy_vOTU3047_SW_31546	Unassigned	Unassigned	Unassigned	2803_0	Clustered	8	VC_2803_0	8	0.1082	1	0.1082	1	1	1	1
ThisStudy_vOTU4842_SW_24618	Unassigned	Unassigned	Unassigned	2779_0	Clustered	6	VC_2779_0	6	0.3295	1	0.3295	1	1	1	1
ThisStudy_vOTU774_SW_15784	Unassigned	Unassigned	Unassigned	3435_0	Clustered	42	VC_3435_0	42	0.2495	1	0.2495	1	1	1	1
ThisStudy_vOTU9193_SW_18348	Unassigned	Unassigned	Unassigned	6823_0	Clustered	5	VC_6823_0	5	0.2934	0.95734	0.2809	1	1	1	1
ThisStudy_vOTU5536_SW_12205	Unassigned	Unassigned	Unassigned	1494_0	Clustered	11	VC_1494_0	11	0.3507	1	0.3507	1	1	1	1
ThisStudy_vOTU2526_SW_24307	Unassigned	Unassigned	Unassigned	2974_0	Clustered	8	VC_2974_0	8	0.1189	1	0.1189	1	1	1	1
ThisStudy_vOTU1932_SW_27299	Unassigned	Unassigned	Unassigned	2286_0	Clustered	3	VC_2286_0	3	0.4426	0.997819	0.4416	1	1	1	1
ThisStudy_vOTU3199_SW_26481	Unassigned	Unassigned	Unassigned	2132_0	Clustered	3	VC_2132_0	3	0.0886	0.997931	0.0884	1	1	1	1
ThisStudy_vOTU1261_SW_16487	Unassigned	Unassigned	Unassigned	2950_0	Clustered	47	VC_2950_0	47	0.2774	1	0.2774	1	1	1	0.9991
ThisStudy_vOTU1294_SW_10423	Unassigned	Unassigned	Unassigned	4105_0	Clustered	23	VC_4105_0	23	0.1888	1	0.1888	1	1	1	1
ThisStudy_vOTU10366_SW_20695	Unassigned	Unassigned	Unassigned	872_0	Clustered	15	VC_872_0	15	0.1507	1	0.1507	1	1	1	1
ThisStudy_vOTU3051_SW_19277	Unassigned	Unassigned	Unassigned	5276_0	Clustered	26	VC_5276_0	26	0.317	1	0.317	1	1	1	1
ThisStudy_vOTU5804_SW_40199	Unassigned	Unassigned	Unassigned	5081_0	Clustered	19	VC_5081_0	19	0.6015	1	0.6015	1	1	1	1
ThisStudy_vOTU700_SW_11783	Unassigned	Unassigned	Unassigned	2981_0	Clustered	8	VC_2981_0	8	0.2126	1	0.2126	1	1	1	1
ThisStudy_vOTU2254_SW_25982	Unassigned	Unassigned	Unassigned	5938_0	Clustered	10	VC_5938_0	10	0.685	1	0.685	1	1	1	1
ThisStudy_vOTU1606_SW_26172	Unassigned	Unassigned	Unassigned	3893_0	Clustered	2	VC_3893_0	2	0.099	0.92566	0.0916	1	1	1	1
ThisStudy_vOTU1272_SW_27928	Unassigned	Unassigned	Unassigned	1014_0	Clustered	16	VC_1014_0	16	0.3091	1	0.3091	1	1	1	1
ThisStudy_vOTU3964_SW_12309	Unassigned	Unassigned	Unassigned	2860_0	Clustered	3	VC_2860_0	3	0.0621	0.994453	0.0617	1	1	1	1
ThisStudy_vOTU539_SW_20349	Unassigned	Unassigned	Unassigned	3627_0	Clustered	13	VC_3627_0	13	0.0631	1	0.0631	1	1	1	1
ThisStudy_vOTU3500_SW_15421	Unassigned	Unassigned	Unassigned	1845_0	Clustered	13	VC_1845_0	13	0.4472	1	0.4472	1	1	1	1
ThisStudy_vOTU5116_SW_27013	Unassigned	Unassigned	Unassigned	263_0	Clustered	11	VC_263_0	11	0.4824	1	0.4824	1	1	1	1
ThisStudy_vOTU5816_SW_20407	Unassigned	Unassigned	Unassigned	2062_0	Clustered	25	VC_2062_0	25	0.2173	1	0.2173	1	1	1	0.9833
ThisStudy_vOTU7783_SW_37842	Unassigned	Unassigned	Unassigned	6829_0	Clustered	13	VC_6829_0	13	0.5831	1	0.5831	1	1	1	1
ThisStudy_vOTU1993_SW_35891	Unassigned	Unassigned	Unassigned	3863_0	Clustered	6	VC_3863_0	6	0.5529	1	0.5529	1	1	1	1
ThisStudy_vOTU5084_SW_23289	Unassigned	Unassigned	Unassigned	3690_0	Clustered	15	VC_3690_0	15	0.4424	1	0.4424	1	1	1	1
ThisStudy_vOTU7706_SW_37321	Unassigned	Unassigned	Unassigned	3524_1	Clustered	93	VC_3524_1	93	0.4835	1	0.4835	1	1	1	0.8576
ThisStudy_vOTU8792_SW_23059	Unassigned	Unassigned	Unassigned	3771_0	Clustered	3	VC_3771_0	3	0.207	0.998187	0.2066	1	1	1	1
ThisStudy_vOTU1375_SW_34867	Unassigned	Unassigned	Unassigned	6838_0	Clustered	2	VC_6838_0	2	0.0969	0.951047	0.0921	1	1	1	1
ThisStudy_vOTU4990_SW_35362	Unassigned	Unassigned	Unassigned	2291_0	Clustered	4	VC_2291_0	4	0.2482	0.999987	0.2482	1	1	1	1
ThisStudy_vOTU10371_SW_26696	Unassigned	Unassigned	Unassigned	871_0	Clustered	49	VC_871_0	49	0.5292	1	0.5292	1	1	1	1
ThisStudy_vOTU4189_SW_12062	Unassigned	Unassigned	Unassigned	3502_0	Clustered	3	VC_3502_0	3	0.0507	0.996348	0.0505	1	1	1	1
ThisStudy_vOTU676_SW_13698	Unassigned	Unassigned	Unassigned	5417_0	Clustered	8	VC_5417_0	8	0.1421	1	0.1421	1	1	1	1
ThisStudy_vOTU3134_SW_28102	Unassigned	Unassigned	Unassigned	3297_0	Clustered	45	VC_3297_0	45	0.5568	1	0.5568	1	1	1	1
ThisStudy_vOTU3725_SW_29922	Unassigned	Unassigned	Unassigned	2572_0	Clustered	11	VC_2572_0	11	0.2687	1	0.2687	1	1	1	1
ThisStudy_vOTU662_SW_32544	Unassigned	Unassigned	Unassigned	2820_0	Clustered	27	VC_2820_0	27	0.245	1	0.245	1	1	1	0.9402
ThisStudy_vOTU10372_SW_23862	Unassigned	Unassigned	Unassigned	2618_0	Clustered	40	VC_2618_0	40	0.6769	1	0.6769	1	1	1	1
ThisStudy_vOTU3806_SW_16721	Unassigned	Unassigned	Unassigned	1122_0	Clustered	37	VC_1122_0	37	0.6204	1	0.6204	1	1	1	1
ThisStudy_vOTU1196_SW_42475	Unassigned	Unassigned	Unassigned	3885_0	Clustered	12	VC_3885_0	12	0.5639	1	0.5639	1	1	1	0.9545
ThisStudy_vOTU10374_SW_19932	Unassigned	Unassigned	Unassigned	1871_0	Clustered	14	VC_1871_0	14	0.242	1	0.242	1	1	1	1
ThisStudy_vOTU2667_SW_49884	Unassigned	Unassigned	Unassigned	4363_0	Clustered	7	VC_4363_0	7	0.5537	1	0.5537	1	1	1	1
ThisStudy_vOTU10375_SW_30235	Unassigned	Unassigned	Unassigned	4006_0	Clustered	18	VC_4006_0	18	0.6862	1	0.6862	1	1	1	1
ThisStudy_vOTU2130_SW_13915	Unassigned	Unassigned	Unassigned	3438_0	Clustered	8	VC_3438_0	8	0.1652	1	0.1652	1	1	1	1
ThisStudy_vOTU1358_SW_14697	Unassigned	Unassigned	Unassigned	1785_0	Clustered	5	VC_1785_0	5	0.0717	0.999674	0.0717	1	1	1	1
ThisStudy_vOTU4250_SW_48455	Unassigned	Unassigned	Unassigned	3592_0	Clustered	38	VC_3592_0	38	0.6148	1	0.6148	1	1	1	1
ThisStudy_vOTU2791_SW_35017	Unassigned	Unassigned	Unassigned	730_4	Clustered	65	VC_730_4	65	0.2771	1	0.2771	1	1	1	0.9394
ThisStudy_vOTU5502_SW_15913	Unassigned	Unassigned	Unassigned	1189_0	Clustered	34	VC_1189_0	34	0.2715	1	0.2715	1	1	1	1
ThisStudy_vOTU4621_SW_35553	Unassigned	Unassigned	Unassigned	867_0	Clustered	47	VC_867_0	47	0.3643	1	0.3643	1	1	1	0.9889
ThisStudy_vOTU3224_SW_33222	Unassigned	Unassigned	Unassigned	751_0	Clustered	32	VC_751_0	32	0.9102	1	0.9102	1	1	1	1
ThisStudy_vOTU1758_SW_49197	Unassigned	Unassigned	Unassigned	4046_0	Clustered	70	VC_4046_0	70	0.5497	1	0.5497	1	1	1	0.9155
ThisStudy_vOTU2341_SW_13176	Unassigned	Unassigned	Unassigned	4490_0	Clustered	4	VC_4490_0	4	0.178	0.99917	0.1779	1	1	1	1
ThisStudy_vOTU6045_SW_15978	Unassigned	Unassigned	Unassigned	4841_0	Clustered	11	VC_4841_0	11	0.361	1	0.361	1	1	1	1
ThisStudy_vOTU1976_SW_17997	Unassigned	Unassigned	Unassigned	1625_0	Clustered	2	VC_1625_0	2	0.1229	0.954219	0.1173	1	1	1	1
ThisStudy_vOTU979_SW_53874	Unassigned	Unassigned	Unassigned	4721_0	Clustered	13	VC_4721_0	13	0.3648	1	0.3648	1	1	1	1
ThisStudy_vOTU1477_SW_36318	Unassigned	Unassigned	Unassigned	2134_0	Clustered	16	VC_2134_0	16	0.3552	1	0.3552	1	1	1	1
ThisStudy_vOTU4458_SW_24360	Unassigned	Unassigned	Unassigned	2292_0	Clustered	4	VC_2292_0	4	0.0739	0.999988	0.0739	1	1	1	1
ThisStudy_vOTU5261_SW_26734	Unassigned	Unassigned	Unassigned	2639_0	Clustered	25	VC_2639_0	25	0.3374	1	0.3374	1	1	1	0.94
ThisStudy_vOTU2579_SW_33603	Unassigned	Unassigned	Unassigned	2885_0	Clustered	54	VC_2885_0	54	0.5984	1	0.5984	1	1	1	0.956
ThisStudy_vOTU1884_SW_27419	Unassigned	Unassigned	Unassigned	4271_0	Clustered	31	VC_4271_0	31	0.5393	1	0.5393	1	1	1	1
ThisStudy_vOTU2434_SW_21153	Unassigned	Unassigned	Unassigned	5421_0	Clustered	8	VC_5421_0	8	0.4404	1	0.4404	1	1	1	1
ThisStudy_vOTU1691_SW_44633	Unassigned	Unassigned	Unassigned	1610_0	Clustered	11	VC_1610_0	11	0.09	1	0.09	1	1	1	0.9455
ThisStudy_vOTU2891_SW_19506	Unassigned	Unassigned	Unassigned	3147_0	Clustered	11	VC_3147_0	11	0.1969	1	0.1969	1	1	1	1
ThisStudy_vOTU3387_SW_29581	Unassigned	Unassigned	Unassigned	3546_0	Clustered	9	VC_3546_0	9	0.1379	1	0.1379	1	1	1	1
ThisStudy_vOTU10379_SW_12081	Unassigned	Unassigned	Unassigned	1538_0	Clustered	66	VC_1538_0	66	0.3949	1	0.3949	1	1	1	0.9944
ThisStudy_vOTU4479_SW_13270	Unassigned	Unassigned	Unassigned	1294_0	Clustered	19	VC_1294_0	19	0.3971	1	0.3971	1	1	1	1
ThisStudy_vOTU4996_SW_14621	Unassigned	Unassigned	Unassigned	4352_0	Clustered	56	VC_4352_0	56	0.6062	1	0.6062	1	1	1	1
ThisStudy_vOTU5560_SW_47281	Unassigned	Unassigned	Unassigned	730_4	Clustered	65	VC_730_4	65	0.2771	1	0.2771	1	1	1	0.9394
ThisStudy_vOTU6346_SW_65624	Unassigned	Unassigned	Unassigned	4046_0	Clustered	70	VC_4046_0	70	0.5497	1	0.5497	1	1	1	0.9155
ThisStudy_vOTU1253_SW_10802	Unassigned	Unassigned	Unassigned	4350_0	Clustered	6	VC_4350_0	6	0.1831	1	0.1831	1	1	1	1
ThisStudy_vOTU6475_SW_20720	Unassigned	Unassigned	Unassigned	3695_0	Clustered	49	VC_3695_0	49	0.378	1	0.378	1	1	1	0.9991
ThisStudy_vOTU1600_SW_13068	Unassigned	Unassigned	Unassigned	6869_0	Clustered	17	VC_6869_0	17	0.4906	1	0.4906	1	1	1	1
ThisStudy_vOTU2757_SW_39198	Unassigned	Unassigned	Unassigned	3886_0	Clustered	6	VC_3886_0	6	0.3389	0.999995	0.3389	1	1	1	1
ThisStudy_vOTU7746_SW_11327	Unassigned	Unassigned	Unassigned	1542_0	Clustered	20	VC_1542_0	20	0.3102	1	0.3102	1	1	1	1
ThisStudy_vOTU1704_SW_37164	Unassigned	Unassigned	Unassigned	669_0	Clustered	46	VC_669_0	46	0.4796	1	0.4796	1	1	1	1
ThisStudy_vOTU2932_SW_14245	Unassigned	Unassigned	Unassigned	4946_0	Clustered	17	VC_4946_0	17	0.2552	1	0.2552	1	1	1	1
ThisStudy_vOTU1677_SW_34293	Unassigned	Unassigned	Unassigned	4807_0	Clustered	31	VC_4807_0	31	0.6556	1	0.6556	1	1	1	1
ThisStudy_vOTU3735_SW_21407	Unassigned	Unassigned	Unassigned	1462_0	Clustered	18	VC_1462_0	18	0.5053	1	0.5053	1	1	1	0.9804
ThisStudy_vOTU664_SW_29363	Unassigned	Unassigned	Unassigned	2063_0	Clustered	55	VC_2063_0	55	0.5443	1	0.5443	1	1	1	1
ThisStudy_vOTU930_SW_12033	Unassigned	Unassigned	Unassigned	2972_0	Clustered	24	VC_2972_0	24	0.2563	1	0.2563	1	1	1	0.9457
ThisStudy_vOTU2556_SW_37242	Unassigned	Unassigned	Unassigned	5352_0	Clustered	16	VC_5352_0	16	0.3426	1	0.3426	1	1	1	1
ThisStudy_vOTU5635_SW_39785	Unassigned	Unassigned	Unassigned	2471_0	Clustered	34	VC_2471_0	34	0.5071	1	0.5071	1	1	1	1
ThisStudy_vOTU924_SW_27030	Unassigned	Unassigned	Unassigned	2972_0	Clustered	24	VC_2972_0	24	0.2563	1	0.2563	1	1	1	0.9457
ThisStudy_vOTU1933_SW_76465	Unassigned	Unassigned	Unassigned	3887_0	Clustered	7	VC_3887_0	7	0.3273	1	0.3273	1	1	1	1
ThisStudy_vOTU3657_SW_32784	Unassigned	Unassigned	Unassigned	1661_0	Clustered	14	VC_1661_0	14	0.2748	1	0.2748	1	1	1	0.8462
ThisStudy_vOTU2077_SW_40532	Unassigned	Unassigned	Unassigned	1902_0	Clustered	41	VC_1902_0	41	0.5138	1	0.5138	1	1	1	1
ThisStudy_vOTU2897_SW_32261	Unassigned	Unassigned	Unassigned	1494_0	Clustered	11	VC_1494_0	11	0.3507	1	0.3507	1	1	1	1
ThisStudy_vOTU1572_SW_23200	Unassigned	Unassigned	Unassigned	1397_0	Clustered	64	VC_1397_0	64	0.5822	1	0.5822	1	1	1	0.9955
ThisStudy_vOTU3894_SW_13832	Unassigned	Unassigned	Unassigned	1294_0	Clustered	19	VC_1294_0	19	0.3971	1	0.3971	1	1	1	1
ThisStudy_vOTU3021_SW_32855	Unassigned	Unassigned	Unassigned	3228_0	Clustered	6	VC_3228_0	6	0.2117	1	0.2117	1	1	1	1
ThisStudy_vOTU7278_SW_17677	Unassigned	Unassigned	Unassigned	2362_0	Clustered	39	VC_2362_0	39	0.3412	1	0.3412	1	1	1	0.9393
ThisStudy_vOTU3842_SW_27964	Unassigned	Unassigned	Unassigned	2811_0	Clustered	10	VC_2811_0	10	0.3809	1	0.3809	1	1	1	1
ThisStudy_vOTU4771_SW_13005	Unassigned	Unassigned	Unassigned	5471_0	Clustered	11	VC_5471_0	11	0.1602	1	0.1602	1	1	1	1
ThisStudy_vOTU3299_SW_23156	Unassigned	Unassigned	Unassigned	6883_0	Clustered	7	VC_6883_0	7	0.123	1	0.123	1	1	1	0.7619
ThisStudy_vOTU8857_SW_10151	Unassigned	Unassigned	Unassigned	3408_0	Clustered	11	VC_3408_0	11	0.1421	1	0.1421	1	1	1	1
ThisStudy_vOTU1729_SW_13510	Unassigned	Unassigned	Unassigned	5868_0	Clustered	26	VC_5868_0	26	0.3714	1	0.3714	1	1	1	1
ThisStudy_vOTU3959_SW_21165	Unassigned	Unassigned	Unassigned	4841_0	Clustered	11	VC_4841_0	11	0.361	1	0.361	1	1	1	1
ThisStudy_vOTU933_SW_25254	Unassigned	Unassigned	Unassigned	2063_0	Clustered	55	VC_2063_0	55	0.5443	1	0.5443	1	1	1	1
ThisStudy_vOTU638_SW_22581	Unassigned	Unassigned	Unassigned	1788_0	Clustered	20	VC_1788_0	20	0.1883	1	0.1883	1	1	1	1
ThisStudy_vOTU1568_SW_58659	Unassigned	Unassigned	Unassigned	2949_3	Clustered	3	VC_2949_3	3	0.0438	0.998608	0.0438	1	1	1	1
ThisStudy_vOTU10384_SW_17558	Unassigned	Unassigned	Unassigned	6474_0	Clustered	2	VC_6474_0	2	0.0765	0.5	0.0383	1	1	1	1
ThisStudy_vOTU4811_SW_26963	Unassigned	Unassigned	Unassigned	2781_0	Clustered	43	VC_2781_0	43	0.6419	1	0.6419	1	1	1	1
ThisStudy_vOTU2735_SW_32729	Unassigned	Unassigned	Unassigned	4481_0	Clustered	23	VC_4481_0	23	0.6296	1	0.6296	1	1	1	1
ThisStudy_vOTU4397_SW_17033	Unassigned	Unassigned	Unassigned	2827_0	Clustered	4	VC_2827_0	4	0.0269	0.981845	0.0264	1	1	1	1
ThisStudy_vOTU2783_SW_67517	Unassigned	Unassigned	Unassigned	1341_0	Clustered	3	VC_1341_0	3	0.2574	0.998424	0.257	1	1	1	1
ThisStudy_vOTU10388_SW_19354	Unassigned	Unassigned	Unassigned	888_0	Clustered	55	VC_888_0	55	0.4472	1	0.4472	1	1	1	0.9946
ThisStudy_vOTU10389_SW_17584	Unassigned	Unassigned	Unassigned	2860_0	Clustered	3	VC_2860_0	3	0.0621	0.994453	0.0617	1	1	1	1
ThisStudy_vOTU10390_SW_20775	Unassigned	Unassigned	Unassigned	5472_0	Clustered	2	VC_5472_0	2	0.4183	0.814453	0.3407	1	1	1	1
ThisStudy_vOTU5013_SW_27791	Unassigned	Unassigned	Unassigned	666_1	Clustered	47	VC_666_1	47	0.4853	1	0.4853	1	1	1	0.9843
ThisStudy_vOTU2531_SW_43215	Unassigned	Unassigned	Unassigned	2568_0	Clustered	47	VC_2568_0	47	0.5855	1	0.5855	1	1	1	1
ThisStudy_vOTU5357_SW_26097	Unassigned	Unassigned	Unassigned	710_0	Clustered	8	VC_710_0	8	0.2064	1	0.2064	1	1	1	0.8929
ThisStudy_vOTU2400_SW_28964	Unassigned	Unassigned	Unassigned	1907_0	Clustered	27	VC_1907_0	27	0.2174	0.999914	0.2174	1	1	1	1
ThisStudy_vOTU2826_SW_25933	Unassigned	Unassigned	Unassigned	4481_0	Clustered	23	VC_4481_0	23	0.6296	1	0.6296	1	1	1	1
ThisStudy_vOTU934_SW_22088	Unassigned	Unassigned	Unassigned	3435_0	Clustered	42	VC_3435_0	42	0.2495	1	0.2495	1	1	1	1
ThisStudy_vOTU4570_SW_23557	Unassigned	Unassigned	Unassigned	1016_0	Clustered	26	VC_1016_0	26	0.3232	1	0.3232	1	1	1	1
ThisStudy_vOTU4965_SW_40616	Unassigned	Unassigned	Unassigned	859_1	Clustered	37	VC_859_1	37	0.3784	1	0.3784	1	1	1	0.9865
ThisStudy_vOTU10391_SW_47980	Unassigned	Unassigned	Unassigned	3240_0	Clustered	39	VC_3240_0	39	0.5384	1	0.5384	1	1	1	0.9973
ThisStudy_vOTU557_SW_27444	Unassigned	Unassigned	Unassigned	1781_0	Clustered	51	VC_1781_0	51	0.4301	1	0.4301	1	1	1	0.9459
ThisStudy_vOTU3105_SW_17554	Unassigned	Unassigned	Unassigned	5079_0	Clustered	26	VC_5079_0	26	0.4349	1	0.4349	1	1	1	1
ThisStudy_vOTU893_SW_18967	Unassigned	Unassigned	Unassigned	893_0	Clustered	21	VC_893_0	21	0.1963	1	0.1963	1	1	1	1
ThisStudy_vOTU6983_SW_21108	Unassigned	Unassigned	Unassigned	4052_0	Clustered	25	VC_4052_0	25	0.5413	1	0.5413	1	1	1	1
ThisStudy_vOTU1472_SW_26722	Unassigned	Unassigned	Unassigned	743_0	Clustered	65	VC_743_0	65	0.3644	1	0.3644	1	1	1	0.9731
ThisStudy_vOTU7555_SW_20716	Unassigned	Unassigned	Unassigned	3698_0	Clustered	39	VC_3698_0	39	0.5846	1	0.5846	1	1	1	0.9933
ThisStudy_vOTU6765_SW_28502	Unassigned	Unassigned	Unassigned	1342_0	Clustered	31	VC_1342_0	31	0.2721	1	0.2721	1	1	1	0.9333
ThisStudy_vOTU8264_SW_19505	Unassigned	Unassigned	Unassigned	4469_0	Clustered	19	VC_4469_0	19	0.4793	1	0.4793	1	1	1	1
ThisStudy_vOTU2035_SW_26274	Unassigned	Unassigned	Unassigned	3863_0	Clustered	6	VC_3863_0	6	0.5529	1	0.5529	1	1	1	1
ThisStudy_vOTU5637_SW_42948	Unassigned	Unassigned	Unassigned	6909_0	Clustered	2	VC_6909_0	2	0.1845	0.954233	0.1761	1	1	1	1
ThisStudy_vOTU2249_SW_14291	Unassigned	Unassigned	Unassigned	691_0	Clustered	12	VC_691_0	12	0.1827	1	0.1827	1	1	1	1
ThisStudy_vOTU8585_SW_24167	Unassigned	Unassigned	Unassigned	782_1	Clustered	41	VC_782_1	41	0.1977	1	0.1977	1	1	1	0.8427
ThisStudy_vOTU10396_SW_18644	Unassigned	Unassigned	Unassigned	4528_0	Clustered	24	VC_4528_0	24	0.4916	1	0.4916	1	1	1	0.9746
ThisStudy_vOTU4508_SW_19892	Unassigned	Unassigned	Unassigned	2760_0	Clustered	38	VC_2760_0	38	0.5007	1	0.5007	1	1	1	0.9346
ThisStudy_vOTU1324_SW_30104	Unassigned	Unassigned	Unassigned	2857_0	Clustered	30	VC_2857_0	30	0.6642	1	0.6642	1	1	1	1
ThisStudy_vOTU2389_SW_31908	Unassigned	Unassigned	Unassigned	3551_0	Clustered	6	VC_3551_0	6	0.1912	0.999999	0.1912	1	1	1	1
ThisStudy_vOTU4739_SW_33461	Unassigned	Unassigned	Unassigned	4413_0	Clustered	12	VC_4413_0	12	0.2653	1	0.2653	1	1	1	0.9848
ThisStudy_vOTU3558_SW_63469	Unassigned	Unassigned	Unassigned	3050_0	Clustered	28	VC_3050_0	28	0.2862	1	0.2862	1	1	1	0.9815
ThisStudy_vOTU3380_SW_41337	Unassigned	Unassigned	Unassigned	1983_0	Clustered	65	VC_1983_0	65	0.4333	1	0.4333	1	1	1	0.8774
ThisStudy_vOTU5259_SW_16834	Unassigned	Unassigned	Unassigned	1018_0	Clustered	23	VC_1018_0	23	0.5743	1	0.5743	1	1	1	1
ThisStudy_vOTU7826_SW_17554	Unassigned	Unassigned	Unassigned	2727_0	Clustered	2	VC_2727_0	2	0.0618	0.945982	0.0585	1	1	1	1
ThisStudy_vOTU7100_SW_27028	Unassigned	Unassigned	Unassigned	6037_0	Clustered	50	VC_6037_0	50	0.754	1	0.754	1	1	1	1
ThisStudy_vOTU7405_SW_40661	Unassigned	Unassigned	Unassigned	6216_0	Clustered	42	VC_6216_0	42	0.5188	1	0.5188	1	1	1	1
ThisStudy_vOTU2222_SW_25243	Unassigned	Unassigned	Unassigned	5433_0	Clustered	15	VC_5433_0	15	0.6264	1	0.6264	1	1	1	1
ThisStudy_vOTU10401_SW_12235	Unassigned	Unassigned	Unassigned	1542_0	Clustered	20	VC_1542_0	20	0.3102	1	0.3102	1	1	1	1
ThisStudy_vOTU1574_SW_17108	Unassigned	Unassigned	Unassigned	3186_0	Clustered	8	VC_3186_0	8	0.8186	1	0.8186	1	1	1	1
ThisStudy_vOTU4323_SW_20413	Unassigned	Unassigned	Unassigned	1150_0	Clustered	24	VC_1150_0	24	0.1735	1	0.1735	1	1	1	0.9855
ThisStudy_vOTU8525_SW_27704	Unassigned	Unassigned	Unassigned	6929_0	Clustered	39	VC_6929_0	39	0.8329	1	0.8329	1	1	1	1
ThisStudy_vOTU4164_SW_26737	Unassigned	Unassigned	Unassigned	3182_0	Clustered	2	VC_3182_0	2	0.4592	0.918133	0.4216	1	1	1	1
ThisStudy_vOTU2831_SW_36813	Unassigned	Unassigned	Unassigned	3682_0	Clustered	28	VC_3682_0	28	0.4662	1	0.4662	1	1	1	1
ThisStudy_vOTU4531_SW_32524	Unassigned	Unassigned	Unassigned	2121_0	Clustered	6	VC_2121_0	6	0.0582	0.999935	0.0582	1	1	1	1
ThisStudy_vOTU4889_SW_22175	Unassigned	Unassigned	Unassigned	550_0	Clustered	3	VC_550_0	3	0.1338	0.998469	0.1336	1	1	1	1
ThisStudy_vOTU2109_SW_15220	Unassigned	Unassigned	Unassigned	5516_0	Clustered	3	VC_5516_0	3	0.0426	0.990483	0.0422	1	1	1	1
ThisStudy_vOTU2823_SW_18142	Unassigned	Unassigned	Unassigned	3186_0	Clustered	8	VC_3186_0	8	0.8186	1	0.8186	1	1	1	1
ThisStudy_vOTU6888_SW_24436	Unassigned	Unassigned	Unassigned	1790_0	Clustered	55	VC_1790_0	55	0.4382	1	0.4382	1	1	1	0.9576
ThisStudy_vOTU2834_SW_14757	Unassigned	Unassigned	Unassigned	3131_0	Clustered	6	VC_3131_0	6	0.1314	1	0.1314	1	1	1	1
ThisStudy_vOTU1562_SW_19170	Unassigned	Unassigned	Unassigned	2972_0	Clustered	24	VC_2972_0	24	0.2563	1	0.2563	1	1	1	0.9457
ThisStudy_vOTU6620_SW_38399	Unassigned	Unassigned	Unassigned	3863_0	Clustered	6	VC_3863_0	6	0.5529	1	0.5529	1	1	1	1
ThisStudy_vOTU10409_SW_24337	Unassigned	Unassigned	Unassigned	1340_0	Clustered	8	VC_1340_0	8	0.0968	0.999255	0.0967	1	1	1	1
ThisStudy_vOTU3697_SW_18382	Unassigned	Unassigned	Unassigned	4667_0	Clustered	7	VC_4667_0	7	0.4114	1	0.4114	1	1	1	1
ThisStudy_vOTU6738_SW_11833	Unassigned	Unassigned	Unassigned	4276_0	Clustered	3	VC_4276_0	3	0.5201	0.923939	0.4806	1	1	1	1
ThisStudy_vOTU938_SW_15368	Unassigned	Unassigned	Unassigned	3534_0	Clustered	22	VC_3534_0	22	0.5451	1	0.5451	1	1	1	1
ThisStudy_vOTU1315_SW_22614	Unassigned	Unassigned	Unassigned	2978_0	Clustered	40	VC_2978_0	40	0.4472	1	0.4472	1	1	1	1
ThisStudy_vOTU756_SW_21378	Unassigned	Unassigned	Unassigned	1989_0	Clustered	31	VC_1989_0	31	0.13	1	0.13	1	1	1	0.9871
ThisStudy_vOTU1405_SW_40884	Unassigned	Unassigned	Unassigned	3350_0	Clustered	25	VC_3350_0	25	0.5633	1	0.5633	1	1	1	0.9767
ThisStudy_vOTU2744_SW_22401	Unassigned	Unassigned	Unassigned	2758_0	Clustered	30	VC_2758_0	30	0.3567	1	0.3567	1	1	1	0.9908
ThisStudy_vOTU2472_SW_33553	Unassigned	Unassigned	Unassigned	4699_0	Clustered	7	VC_4699_0	7	0.1076	1	0.1076	1	1	1	0.9524
ThisStudy_vOTU3681_SW_14937	Unassigned	Unassigned	Unassigned	2100_0	Clustered	5	VC_2100_0	5	0.0753	0.999997	0.0753	1	1	1	1
ThisStudy_vOTU2170_SW_58115	Unassigned	Unassigned	Unassigned	1913_0	Clustered	21	VC_1913_0	21	0.4035	1	0.4035	1	1	1	0.9905
ThisStudy_vOTU3461_SW_18733	Unassigned	Unassigned	Unassigned	1046_0	Clustered	29	VC_1046_0	29	0.237	1	0.237	1	1	1	1
ThisStudy_vOTU4361_SW_15713	Unassigned	Unassigned	Unassigned	2559_0	Clustered	5	VC_2559_0	5	0.1782	1	0.1782	1	1	1	1
ThisStudy_vOTU1866_SW_58190	Unassigned	Unassigned	Unassigned	6319_0	Clustered	12	VC_6319_0	12	0.3455	1	0.3455	1	1	1	1
ThisStudy_vOTU7074_SW_14442	Unassigned	Unassigned	Unassigned	4180_0	Clustered	3	VC_4180_0	3	0.1194	0.956166	0.1142	1	1	1	1
ThisStudy_vOTU5058_SW_19707	Unassigned	Unassigned	Unassigned	4911_0	Clustered	6	VC_4911_0	6	0.4447	1	0.4447	1	1	1	1
ThisStudy_vOTU3113_SW_12256	Unassigned	Unassigned	Unassigned	1613_0	Clustered	5	VC_1613_0	5	0.0756	0.97234	0.0735	1	1	1	1
ThisStudy_vOTU3368_SW_11114	Unassigned	Unassigned	Unassigned	2813_0	Clustered	13	VC_2813_0	13	0.2285	1	0.2285	1	1	1	1
ThisStudy_vOTU7108_SW_29174	Unassigned	Unassigned	Unassigned	3858_0	Clustered	14	VC_3858_0	14	0.5176	1	0.5176	1	1	1	1
ThisStudy_vOTU3201_SW_29456	Unassigned	Unassigned	Unassigned	1594_0	Clustered	24	VC_1594_0	24	0.2707	1	0.2707	1	1	1	1
ThisStudy_vOTU3255_SW_35322	Unassigned	Unassigned	Unassigned	6953_0	Clustered	2	VC_6953_0	2	1	1	1	1	1	1	1
ThisStudy_vOTU10417_SW_18829	Unassigned	Unassigned	Unassigned	3796_0	Clustered	70	VC_3796_0	70	0.5406	1	0.5406	1	1	1	0.9917
ThisStudy_vOTU10416_SW_21962	Unassigned	Unassigned	Unassigned	3343_0	Clustered	14	VC_3343_0	14	0.2263	1	0.2263	1	1	1	1
ThisStudy_vOTU3451_SW_33382	Unassigned	Unassigned	Unassigned	1209_0	Clustered	36	VC_1209_0	36	0.6466	1	0.6466	1	1	1	1
ThisStudy_vOTU848_SW_24949	Unassigned	Unassigned	Unassigned	1480_0	Clustered	75	VC_1480_0	75	0.6353	1	0.6353	1	1	1	1
ThisStudy_vOTU1232_SW_23521	Unassigned	Unassigned	Unassigned	2820_0	Clustered	27	VC_2820_0	27	0.245	1	0.245	1	1	1	0.9402
ThisStudy_vOTU4383_SW_34924	Unassigned	Unassigned	Unassigned	693_1	Clustered	29	VC_693_1	29	0.2977	1	0.2977	1	1	1	0.9138
ThisStudy_vOTU1947_SW_21161	Unassigned	Unassigned	Unassigned	1105_0	Clustered	12	VC_1105_0	12	0.8023	1	0.8023	1	1	1	1
ThisStudy_vOTU1210_SW_46749	Unassigned	Unassigned	Unassigned	3875_1	Clustered	5	VC_3875_1	5	0.1183	1	0.1183	1	1	1	0.9
ThisStudy_vOTU6226_SW_19870	Unassigned	Unassigned	Unassigned	727_0	Clustered	14	VC_727_0	14	0.2272	1	0.2272	1	1	1	1
ThisStudy_vOTU10421_SW_24652	Unassigned	Unassigned	Unassigned	1025_0	Clustered	39	VC_1025_0	39	0.5647	1	0.5647	1	1	1	1
ThisStudy_vOTU6538_SW_17576	Unassigned	Unassigned	Unassigned	6960_0	Clustered	3	VC_6960_0	3	0.9769	0.814453	0.7956	1	1	1	1
ThisStudy_vOTU10422_SW_11216	Unassigned	Unassigned	Unassigned	1542_0	Clustered	20	VC_1542_0	20	0.3102	1	0.3102	1	1	1	1
ThisStudy_vOTU1165_SW_16384	Unassigned	Unassigned	Unassigned	3147_0	Clustered	11	VC_3147_0	11	0.1969	1	0.1969	1	1	1	1
ThisStudy_vOTU4814_SW_30062	Unassigned	Unassigned	Unassigned	2758_0	Clustered	30	VC_2758_0	30	0.3567	1	0.3567	1	1	1	0.9908
ThisStudy_vOTU1844_SW_58832	Unassigned	Unassigned	Unassigned	4056_2	Clustered	3	VC_4056_2	3	0.0458	0.998589	0.0457	1	1	1	1
ThisStudy_vOTU1297_SW_27889	Unassigned	Unassigned	Unassigned	3815_0	Clustered	42	VC_3815_0	42	0.3034	1	0.3034	1	1	1	0.9431
ThisStudy_vOTU1820_SW_14573	Unassigned	Unassigned	Unassigned	730_4	Clustered	65	VC_730_4	65	0.2771	1	0.2771	1	1	1	0.9394
ThisStudy_vOTU1387_SW_18815	Unassigned	Unassigned	Unassigned	5489_0	Clustered	8	VC_5489_0	8	0.2838	1	0.2838	1	1	1	1
ThisStudy_vOTU2335_SW_42293	Unassigned	Unassigned	Unassigned	546_0	Clustered	42	VC_546_0	42	0.5391	1	0.5391	1	1	1	0.993
ThisStudy_vOTU1389_SW_26969	Unassigned	Unassigned	Unassigned	2986_0	Clustered	5	VC_2986_0	5	0.1241	1	0.1241	1	1	1	1
ThisStudy_vOTU5806_SW_14376	Unassigned	Unassigned	Unassigned	5256_0	Clustered	16	VC_5256_0	16	0.4254	1	0.4254	1	1	1	1
ThisStudy_vOTU1979_SW_37694	Unassigned	Unassigned	Unassigned	750_0	Clustered	38	VC_750_0	38	0.565	1	0.565	1	1	1	0.9787
ThisStudy_vOTU2508_SW_58690	Unassigned	Unassigned	Unassigned	4511_0	Clustered	26	VC_4511_0	26	0.5594	1	0.5594	1	1	1	0.9908
ThisStudy_vOTU4410_SW_26832	Unassigned	Unassigned	Unassigned	2063_0	Clustered	55	VC_2063_0	55	0.5443	1	0.5443	1	1	1	1
ThisStudy_vOTU7975_SW_33588	Unassigned	Unassigned	Unassigned	4059_0	Clustered	7	VC_4059_0	7	0.1175	1	0.1175	1	1	1	0.8095
ThisStudy_vOTU10426_SW_15569	Unassigned	Unassigned	Unassigned	865_0	Clustered	24	VC_865_0	24	0.1794	1	0.1794	1	1	1	1
ThisStudy_vOTU6263_SW_24019	Unassigned	Unassigned	Unassigned	3949_0	Clustered	9	VC_3949_0	9	0.2943	1	0.2943	1	1	1	1
ThisStudy_vOTU8487_SW_12146	Unassigned	Unassigned	Unassigned	6155_0	Clustered	3	VC_6155_0	3	0.0826	0.955208	0.0789	1	1	1	1
ThisStudy_vOTU864_SW_16151	Unassigned	Unassigned	Unassigned	3056_0	Clustered	39	VC_3056_0	39	0.3672	1	0.3672	1	1	1	1
ThisStudy_vOTU9499_SW_23491	Unassigned	Unassigned	Unassigned	2851_0	Clustered	41	VC_2851_0	41	0.5621	1	0.5621	1	1	1	1
ThisStudy_vOTU8587_SW_18874	Unassigned	Unassigned	Unassigned	1339_0	Clustered	58	VC_1339_0	58	0.6245	1	0.6245	1	1	1	0.9994
ThisStudy_vOTU7924_SW_11851	Unassigned	Unassigned	Unassigned	1453_0	Clustered	2	VC_1453_0	2	0.0896	0.931679	0.0835	1	1	1	1
ThisStudy_vOTU751_SW_14515	Unassigned	Unassigned	Unassigned	3435_0	Clustered	42	VC_3435_0	42	0.2495	1	0.2495	1	1	1	1
ThisStudy_vOTU2439_SW_58216	Unassigned	Unassigned	Unassigned	1936_0	Clustered	28	VC_1936_0	28	0.3904	1	0.3904	1	1	1	1
ThisStudy_vOTU2637_SW_14215	Unassigned	Unassigned	Unassigned	730_4	Clustered	65	VC_730_4	65	0.2771	1	0.2771	1	1	1	0.9394
ThisStudy_vOTU6899_SW_27633	Unassigned	Unassigned	Unassigned	3684_0	Clustered	11	VC_3684_0	11	0.3616	1	0.3616	1	1	1	1
ThisStudy_vOTU3684_SW_42786	Unassigned	Unassigned	Unassigned	5109_0	Clustered	42	VC_5109_0	42	0.4745	1	0.4745	1	1	1	0.9942
ThisStudy_vOTU3120_SW_34554	Unassigned	Unassigned	Unassigned	1006_0	Clustered	43	VC_1006_0	43	0.4442	1	0.4442	1	1	1	1
ThisStudy_vOTU4165_SW_30795	Unassigned	Unassigned	Unassigned	4782_0	Clustered	15	VC_4782_0	15	0.2369	1	0.2369	1	1	1	1
ThisStudy_vOTU2078_SW_39014	Unassigned	Unassigned	Unassigned	874_0	Clustered	37	VC_874_0	37	0.2807	1	0.2807	1	1	1	0.7658
ThisStudy_vOTU4204_SW_20762	Unassigned	Unassigned	Unassigned	5279_0	Clustered	10	VC_5279_0	10	0.1147	1	0.1147	1	1	1	1
ThisStudy_vOTU1380_SW_17602	Unassigned	Unassigned	Unassigned	2983_0	Clustered	47	VC_2983_0	47	0.5032	1	0.5032	1	1	1	1
ThisStudy_vOTU8901_SW_22645	Unassigned	Unassigned	Unassigned	6506_0	Clustered	28	VC_6506_0	28	0.5566	1	0.5566	1	1	1	1
ThisStudy_vOTU10431_SW_22461	Unassigned	Unassigned	Unassigned	4806_0	Clustered	33	VC_4806_0	33	0.5177	1	0.5177	1	1	1	1
ThisStudy_vOTU5710_SW_34686	Unassigned	Unassigned	Unassigned	2408_0	Clustered	45	VC_2408_0	45	0.2691	1	0.2691	1	1	1	1
ThisStudy_vOTU10430_SW_21841	Unassigned	Unassigned	Unassigned	1997_0	Clustered	23	VC_1997_0	23	0.3674	1	0.3674	1	1	1	1
ThisStudy_vOTU1559_SW_23461	Unassigned	Unassigned	Unassigned	2820_0	Clustered	27	VC_2820_0	27	0.245	1	0.245	1	1	1	0.9402
ThisStudy_vOTU10432_SW_19851	Unassigned	Unassigned	Unassigned	6994_0	Clustered	15	VC_6994_0	15	0.6585	1	0.6585	1	1	1	1
ThisStudy_vOTU2933_SW_16037	Unassigned	Unassigned	Unassigned	1594_0	Clustered	24	VC_1594_0	24	0.2707	1	0.2707	1	1	1	1
ThisStudy_vOTU1545_SW_31422	Unassigned	Unassigned	Unassigned	929_0	Clustered	23	VC_929_0	23	0.1587	1	0.1587	1	1	1	0.9921
ThisStudy_vOTU2808_SW_25512	Unassigned	Unassigned	Unassigned	3189_0	Clustered	37	VC_3189_0	37	0.6483	1	0.6483	1	1	1	1
ThisStudy_vOTU8073_SW_14261	Unassigned	Unassigned	Unassigned	5951_0	Clustered	10	VC_5951_0	10	0.2533	0.999958	0.2532	1	1	1	1
ThisStudy_vOTU5827_SW_29386	Unassigned	Unassigned	Unassigned	6396_0	Clustered	15	VC_6396_0	15	0.5583	1	0.5583	1	1	1	1
ThisStudy_vOTU4525_SW_17938	Unassigned	Unassigned	Unassigned	870_6	Clustered	32	VC_870_6	32	0.1698	1	0.1698	1	1	1	0.9395
ThisStudy_vOTU1104_SW_21261	Unassigned	Unassigned	Unassigned	2551_0	Clustered	7	VC_2551_0	7	0.5234	1	0.5234	1	1	1	1
ThisStudy_vOTU3963_SW_26623	Unassigned	Unassigned	Unassigned	5893_0	Clustered	2	VC_5893_0	2	0.3463	0.5	0.1731	1	1	1	1
ThisStudy_vOTU3832_SW_31922	Unassigned	Unassigned	Unassigned	4057_0	Clustered	32	VC_4057_0	32	0.5162	1	0.5162	1	1	1	1
ThisStudy_vOTU3952_SW_33686	Unassigned	Unassigned	Unassigned	6831_0	Clustered	4	VC_6831_0	4	0.6052	0.999876	0.6051	1	1	1	1
ThisStudy_vOTU4327_SW_33476	Unassigned	Unassigned	Unassigned	527_0	Clustered	9	VC_527_0	9	0.4575	1	0.4575	1	1	1	1
ThisStudy_vOTU1849_SW_44992	Unassigned	Unassigned	Unassigned	5480_0	Clustered	13	VC_5480_0	13	0.5393	1	0.5393	1	1	1	1
ThisStudy_vOTU5587_SW_18027	Unassigned	Unassigned	Unassigned	3961_0	Clustered	30	VC_3961_0	30	0.4018	1	0.4018	1	1	1	1
ThisStudy_vOTU1697_SW_35085	Unassigned	Unassigned	Unassigned	743_0	Clustered	65	VC_743_0	65	0.3644	1	0.3644	1	1	1	0.9731
ThisStudy_vOTU2720_SW_17028	Unassigned	Unassigned	Unassigned	1836_0	Clustered	32	VC_1836_0	32	0.4285	1	0.4285	1	1	1	1
ThisStudy_vOTU3504_SW_10694	Unassigned	Unassigned	Unassigned	5706_0	Clustered	5	VC_5706_0	5	0.135	0.999991	0.135	1	1	1	1
ThisStudy_vOTU3218_SW_40898	Unassigned	Unassigned	Unassigned	5206_0	Clustered	25	VC_5206_0	25	0.5786	1	0.5786	1	1	1	1
ThisStudy_vOTU4126_SW_44675	Unassigned	Unassigned	Unassigned	3644_0	Clustered	2	VC_3644_0	2	0.0223	0.950368	0.0212	1	1	1	1
ThisStudy_vOTU3018_SW_35992	Unassigned	Unassigned	Unassigned	4412_0	Clustered	36	VC_4412_0	36	0.4889	1	0.4889	1	1	1	0.9952
ThisStudy_vOTU6471_SW_22815	Unassigned	Unassigned	Unassigned	675_0	Clustered	5	VC_675_0	5	0.2034	1	0.2034	1	1	1	1
ThisStudy_vOTU5899_SW_18405	Unassigned	Unassigned	Unassigned	1321_0	Clustered	32	VC_1321_0	32	0.5339	1	0.5339	1	1	1	1
ThisStudy_vOTU10436_SW_15210	Unassigned	Unassigned	Unassigned	7006_0	Clustered	2	VC_7006_0	2	0.0437	0.90665	0.0397	1	1	1	1
ThisStudy_vOTU1930_SW_22855	Unassigned	Unassigned	Unassigned	2338_0	Clustered	30	VC_2338_0	30	0.5173	1	0.5173	1	1	1	1
ThisStudy_vOTU777_SW_12760	Unassigned	Unassigned	Unassigned	3435_0	Clustered	42	VC_3435_0	42	0.2495	1	0.2495	1	1	1	1
ThisStudy_vOTU4715_SW_40594	Unassigned	Unassigned	Unassigned	5019_0	Clustered	71	VC_5019_0	71	0.387	1	0.387	1	1	1	1
ThisStudy_vOTU5550_SW_12702	Unassigned	Unassigned	Unassigned	1538_0	Clustered	66	VC_1538_0	66	0.3949	1	0.3949	1	1	1	0.9944
ThisStudy_vOTU2487_SW_39067	Unassigned	Unassigned	Unassigned	2372_0	Clustered	13	VC_2372_0	13	0.2273	1	0.2273	1	1	1	0.9487
ThisStudy_vOTU5692_SW_42721	Unassigned	Unassigned	Unassigned	2289_0	Clustered	36	VC_2289_0	36	0.6102	1	0.6102	1	1	1	1
ThisStudy_vOTU5861_SW_23261	Unassigned	Unassigned	Unassigned	897_0	Clustered	28	VC_897_0	28	0.3099	1	0.3099	1	1	1	1
ThisStudy_vOTU4662_SW_16745	Unassigned	Unassigned	Unassigned	5731_0	Clustered	5	VC_5731_0	5	0.4757	1	0.4757	1	1	1	1
ThisStudy_vOTU4824_SW_39037	Unassigned	Unassigned	Unassigned	5390_0	Clustered	38	VC_5390_0	38	0.4285	1	0.4285	1	1	1	0.9986
ThisStudy_vOTU8240_SW_15447	Unassigned	Unassigned	Unassigned	2051_0	Clustered	4	VC_2051_0	4	0.1091	0.52195	0.0569	1	1	1	1
ThisStudy_vOTU6936_SW_24168	Unassigned	Unassigned	Unassigned	1800_0	Clustered	14	VC_1800_0	14	0.4209	1	0.4209	1	1	1	1
[truncated: 184,568 more rows]

## Sheet: Table S6
Table S6. Viral cluster summary of the two vOTUs encoding fatty acid desaturase (FAD) genes. The two vOTUs are vOTU105_CB18_230153 and vOTU43_CB18_222366. Viral contigs that connected to above two vOTUs from Figure S4 and Table S5 were used for network analysis in this Table.
Genome	VC	VC Status	Size	VC Subcluster	VC Subcluster Size	Quality	Adj P-value	Topology Confidence Score	Genus Confidence Score
vOTU105_CB18_230153	0_0	Clustered	2	VC_0_0	2	0.2974	0.952591	0.2833	1
vOTU43_CB18_222366	0_0	Clustered	2	VC_0_0	2	0.2974	0.952591	0.2833	1
DeepOceanWater_YTW5000_2X_contig_150	1_0	Clustered	2	VC_1_0	2	0.1105	0.950739	0.1051	1
DeepOceanWater_YTW5000_5X_contig_154	1_0	Clustered	2	VC_1_0	2	0.1105	0.950739	0.1051	1
GOV2_Arctic_Station206_SUR_ALL_assembly_NODE_465_length_58615_cov_6.259973	10_0	Clustered	2	VC_10_0	2	0.1685	0.950329	0.1601	1
GOV2_Arctic_Station210_SUR_ALL_assembly_NODE_1843_length_44951_cov_7.769846	10_0	Clustered	2	VC_10_0	2	0.1685	0.950329	0.1601	1
Yersinia~phage~phiR1-37|NC_016163.1	11_0	Clustered	2	VC_11_0	2	1	1	1	1
Bacillus~phage~AR9|NC_031039.1	11_0	Clustered	2	VC_11_0	2	1	1	1	1
Pseudomonas~phage~phiKZ|NC_004629.1	2_0	Clustered	3	VC_2_0	3	0.5451	0.997662	0.5438	1
Pseudomonas~phage~201phi2-1|NC_010821.1	2_0	Clustered	3	VC_2_0	3	0.5451	0.997662	0.5438	1
Pseudomonas~phage~PhiPA3|NC_028999.1	2_0	Clustered	3	VC_2_0	3	0.5451	0.997662	0.5438	1
Pseudomonas~phage~EL|NC_007623.1	3_0	Clustered	2	VC_3_0	2	0.15	0.951264	0.1427	1
Pseudomonas~phage~OBP|NC_016571.1	3_0	Clustered	2	VC_3_0	2	0.15	0.951264	0.1427	1
Ralstonia~phage~RSF1~DNA|NC_028899.1	4_0	Clustered	2	VC_4_0	2	0.4349	0.951576	0.4138	1
Ralstonia~phage~RSL2~DNA|NC_028950.1	4_0	Clustered	2	VC_4_0	2	0.4349	0.951576	0.4138	1
DeepOceanWater_YTW5000_5X_contig_51	5_0	Clustered	2	VC_5_0	2	0.1356	0.945231	0.1282	1
DeepOceanWater_YTW5700_2X_contig_2240	5_0	Clustered	2	VC_5_0	2	0.1356	0.945231	0.1282	1
GOV2_Arctic_Station180_SUR_ALL_assembly_NODE_2871_length_33718_cov_4.597095	6_0	Clustered	3	VC_6_0	3	0.3295	0.997931	0.3288	1
GOV2_Arctic_Station209_SUR_ALL_assembly_NODE_3741_length_21299_cov_17.187865	6_0	Clustered	3	VC_6_0	3	0.3295	0.997931	0.3288	1
GOV2_Arctic_Station210_SUR_ALL_assembly_NODE_6944_length_17138_cov_4.940584	6_0	Clustered	3	VC_6_0	3	0.3295	0.997931	0.3288	1
Cronobacter~phage~CR5|NC_021531.1	7_0	Clustered	3	VC_7_0	3	0.2742	0.998097	0.2737	1
Erwinia~phage~vB_EamM_EarlPhillipIV|NC_031007.1	7_0	Clustered	3	VC_7_0	3	0.2742	0.998097	0.2737	1
Erwinia~phage~vB_EamM_Phobos|NC_031043.1	7_0	Clustered	3	VC_7_0	3	0.2742	0.998097	0.2737	1
Erwinia~phage~phiEaH2|NC_019929.1	7_1	Clustered	3	VC_7_1	3	0.2086	0.998031	0.2082	1
Salmonella~phage~SPN3US|NC_027402.1	7_1	Clustered	3	VC_7_1	3	0.2086	0.998031	0.2082	1
Erwinia~phage~vB_EamM_Asesino|NC_031107.2	7_1	Clustered	3	VC_7_1	3	0.2086	0.998031	0.2082	1
Erwinia~phage~vB_EamM_Caitlin|NC_031120.1	7_2	Clustered	3	VC_7_2	3	0.2057	0.998033	0.2053	1
Erwinia~phage~vB_EamM_ChrisDB|NC_031126.1	7_2	Clustered	3	VC_7_2	3	0.2057	0.998033	0.2053	1
Erwinia~phage~vB_EamM_Huxley|NC_031127.1	7_2	Clustered	3	VC_7_2	3	0.2057	0.998033	0.2053	1
Erwinia~phage~vB_EamM_Kwan|NC_031010.1	7_3	Clustered/Singleton	1	VC_7_3	1	0	1	0	1
GOV2_Arctic_Station206_MES_ALL_assembly_NODE_1028_length_55669_cov_4.392653	9_0	Clustered	4	VC_9_0	4	0.2722	0.999953	0.2722	1
GOV2_Arctic_Station206_SUR_ALL_assembly_NODE_877_length_41460_cov_11.705881	9_0	Clustered	4	VC_9_0	4	0.2722	0.999953	0.2722	1
GOV2_TaraOther_Station67_SUR_ALL_assembly_NODE_90_length_72824_cov_4.657821	9_0	Clustered	4	VC_9_0	4	0.2722	0.999953	0.2722	1
GOV2_TaraOther_Station82_SUR_COMBINED_FINAL_NODE_483_length_48494_cov_4.832016	9_0	Clustered	4	VC_9_0	4	0.2722	0.999953	0.2722	1
GOV2_Arctic_Station189_DCM_ALL_assembly_NODE_69_length_180418_cov_9.886767	9_1	Clustered	2	VC_9_1	2	0.233	0.947875	0.2208	1
GOV2_TaraOther_Station82_DCM_COMBINED_FINAL_NODE_38_length_207221_cov_83.602758	9_1	Clustered	2	VC_9_1	2	0.233	0.947875	0.2208	1
GOV2_TaraOther_Station82_SUR_COMBINED_FINAL_NODE_44_length_201384_cov_69.983649	9_2	Clustered/Singleton	1	VC_9_2	1	0	1	0	1
ThisStudy_vOTU158_CBIW2017_30917		Outlier
ThisStudy_vOTU226_CBIW2018_22896		Outlier
DeepOceanWater_MTWF9600_5X_contig_248		Outlier
GOV2_Arctic_Station168_IZZ_ALL_assembly_NODE_12572_length_10018_cov_32.822343		Outlier
GOV2_Arctic_Station173_DCM_ALL_assembly_NODE_736_length_80605_cov_5.121813		Overlap (VC_9/VC_11)
GOV2_Arctic_Station180_SUR_ALL_assembly_NODE_1685_length_48718_cov_22.631178		Overlap (VC_9/VC_11)
GOV2_Arctic_Station205_SUR_ALL_assembly_NODE_864_length_34373_cov_20.631127		Overlap (VC_9/VC_11)
GOV2_Arctic_Station208_SUR_ALL_assembly_NODE_5541_length_10009_cov_2.615531		Outlier
GOV2_TaraOther_Station102_DCM_ALL_assembly_NODE_60_length_85502_cov_6.014219		Outlier
GOV2_TaraOther_Station22_SUR_ALL_assembly_NODE_51_length_80945_cov_6.191495		Outlier
GOV2_TaraOther_Station36_DCM_ALL_assembly_NODE_14_length_74755_cov_9.431352		Overlap (VC_9/VC_11)
GOV2_TaraOther_Station52_SUR_ALL_assembly_NODE_796_length_17496_cov_3.139786		Overlap (VC_9/VC_11)
Halocynthia~phage~JM-2012|NC_017975.1		Outlier
Erwinia~phage~Ea35-70|NC_023557.1		Outlier
Erwinia~phage~PhiEaH1|NC_023610.1		Outlier

## Sheet: Table S7
Table S7. Putative gene annotations of the 11,088 vOTUs from this study. Genes were annotated by comparing them to three databases PFAM, KEGG, and Uniref using DRAMv.
vOTU_name	gene_number	gene_name	RBH:KEGG	RBH:UNIREF	BLAST:KEGG	BLAST:UNIREF	IPRSCAN: PFAM
vOTU123_CB17_73886	1	vOTU123_CB17_73886_1
vOTU123_CB17_73886	2	vOTU123_CB17_73886_2		RBH:Uncharacterized protein n=1 Tax=Rhodococcus sp. P27 RepID=U0FL70_9NOCA(db=UNIREF)	BLAST:translation initiation factor IF-2(db=KEGG evalue=2.8e-114 bit_score=417.9 identity=49.7)	BLAST:Uncharacterized protein n=1 Tax=Rhodococcus sp. P27 RepID=U0FL70_9NOCA(db=UNIREF evalue=6.8e-132 bit_score=477.2 identity=55.5)	IPRSCAN:Terminase-like family(db=Pfam db_id=PF03237 evalue=9.1e-13 interpro_id=IPR999999 interpro_description=Terminase-like family)
vOTU123_CB17_73886	3	vOTU123_CB17_73886_3			BLAST:hypothetical protein(db=KEGG evalue=4.2e-12 bit_score=77.0 identity=37.5)	BLAST:hypothetical protein n=1 Tax=Streptomyces sp. TOR3209 RepID=UPI0002FA4987(db=UNIREF evalue=7.1e-15 bit_score=87.0 identity=35.7)
vOTU123_CB17_73886	4	vOTU123_CB17_73886_4
vOTU123_CB17_73886	5	vOTU123_CB17_73886_5
vOTU123_CB17_73886	6	vOTU123_CB17_73886_6
vOTU123_CB17_73886	7	vOTU123_CB17_73886_7
vOTU123_CB17_73886	8	vOTU123_CB17_73886_8
vOTU123_CB17_73886	9	vOTU123_CB17_73886_9
vOTU123_CB17_73886	10	vOTU123_CB17_73886_10
vOTU123_CB17_73886	11	vOTU123_CB17_73886_11
vOTU123_CB17_73886	12	vOTU123_CB17_73886_12				BLAST:Uncharacterized protein n=1 Tax=Actinomyces turicensis ACS-279-V-Col4 RepID=K0YMN7_9ACTO(db=UNIREF evalue=1.4e-09 bit_score=69.3 identity=31.7)	IPRSCAN:Single-strand binding protein family(db=Pfam db_id=PF00436 evalue=2.5e-08 interpro_id=IPR999999 interpro_description=Single-strand binding protein family)
vOTU123_CB17_73886	13	vOTU123_CB17_73886_13
vOTU123_CB17_73886	14	vOTU123_CB17_73886_14
vOTU123_CB17_73886	15	vOTU123_CB17_73886_15
vOTU123_CB17_73886	16	vOTU123_CB17_73886_16			BLAST:hypothetical protein(db=KEGG evalue=1.2e-18 bit_score=99.4 identity=41.0)	BLAST:Gp90 n=1 Tax=Mycobacterium phage Nappy RepID=G8IDS8_9CAUD(db=UNIREF evalue=1.6e-37 bit_score=162.9 identity=52.2)	IPRSCAN:HNH endonuclease(db=Pfam db_id=PF13392 evalue=5.9e-17 interpro_id=IPR999999 interpro_description=HNH endonuclease)
vOTU123_CB17_73886	17	vOTU123_CB17_73886_17				BLAST:hypothetical protein n=1 Tax=Saccharopolyspora spinosa RepID=UPI000237A7A6(db=UNIREF evalue=1.9e-14 bit_score=85.1 identity=48.5)
vOTU123_CB17_73886	18	vOTU123_CB17_73886_18			BLAST:DNA modification methylase(db=KEGG evalue=2.7e-74 bit_score=284.3 identity=55.9)	BLAST:DNA modification methylase n=1 Tax=Mycobacterium smegmatis JS623 RepID=L0J867_MYCSM(db=UNIREF evalue=4.8e-74 bit_score=284.3 identity=55.9)	IPRSCAN:DNA methylase(db=Pfam db_id=PF01555 evalue=1e-20 interpro_id=IPR999999 interpro_description=DNA methylase)
vOTU123_CB17_73886	19	vOTU123_CB17_73886_19
vOTU123_CB17_73886	20	vOTU123_CB17_73886_20				BLAST:hypothetical protein n=1 Tax=Microbacterium sp. UCD-TDU RepID=UPI00037B69E1(db=UNIREF evalue=3.7e-11 bit_score=73.9 identity=46.1)
vOTU123_CB17_73886	21	vOTU123_CB17_73886_21			BLAST:bacteriophage protein(db=KEGG evalue=2.7e-15 bit_score=88.2 identity=31.6)	BLAST:Gp50 n=3 Tax=unclassified Siphoviridae RepID=G1D008_9CAUD(db=UNIREF evalue=5.9e-18 bit_score=97.8 identity=35.8)	IPRSCAN:HNH endonuclease(db=Pfam db_id=PF01844 evalue=1.2e-10 interpro_id=IPR999999 interpro_description=HNH endonuclease)
vOTU123_CB17_73886	22	vOTU123_CB17_73886_22			BLAST:proline dehydrogenase(db=KEGG evalue=1.6e-13 bit_score=81.6 identity=37.5)	BLAST:Uncharacterized protein n=1 Tax=Microbacterium maritypicum MF109 RepID=T5KI83_9MICO(db=UNIREF evalue=1.6e-24 bit_score=119.0 identity=43.4)
vOTU123_CB17_73886	23	vOTU123_CB17_73886_23			BLAST:hypothetical protein(db=KEGG evalue=2.9e-67 bit_score=261.9 identity=43.9)	BLAST:Uncharacterized protein n=1 Tax=Leifsonia xyli subsp. cynodontis DSM 46306 RepID=U3P8T4_LEIXC(db=UNIREF evalue=5.1e-67 bit_score=261.9 identity=43.9)
vOTU123_CB17_73886	24	vOTU123_CB17_73886_24
vOTU123_CB17_73886	25	vOTU123_CB17_73886_25
vOTU123_CB17_73886	26	vOTU123_CB17_73886_26			BLAST:TetR family transcriptional regulator(db=KEGG evalue=1.1e-08 bit_score=65.5 identity=39.1)	BLAST:hypothetical protein n=2 Tax=Microbacteriaceae RepID=UPI00035EA230(db=UNIREF evalue=7.9e-10 bit_score=70.1 identity=38.3)	IPRSCAN:Bacterial regulatory proteins, tetR family(db=Pfam db_id=PF00440 evalue=1e-06 interpro_id=IPR999999 interpro_description=Bacterial regulatory proteins, tetR family)
vOTU123_CB17_73886	27	vOTU123_CB17_73886_27			BLAST:hypothetical protein(db=KEGG evalue=5.8e-10 bit_score=70.5 identity=28.3)	BLAST:Uncharacterized protein n=1 Tax=Rhizobium sp. RepID=L0NE65_RHISP(db=UNIREF evalue=3.7e-15 bit_score=88.6 identity=28.2)
vOTU123_CB17_73886	28	vOTU123_CB17_73886_28
vOTU123_CB17_73886	29	vOTU123_CB17_73886_29
vOTU123_CB17_73886	30	vOTU123_CB17_73886_30
vOTU123_CB17_73886	31	vOTU123_CB17_73886_31
vOTU123_CB17_73886	32	vOTU123_CB17_73886_32
vOTU123_CB17_73886	33	vOTU123_CB17_73886_33
vOTU123_CB17_73886	34	vOTU123_CB17_73886_34
vOTU123_CB17_73886	35	vOTU123_CB17_73886_35			BLAST:hypothetical protein(db=KEGG evalue=4.2e-38 bit_score=164.1 identity=37.5)	BLAST:Gp51 n=1 Tax=Mycobacterium phage Dori RepID=G8I4Q8_9CAUD(db=UNIREF evalue=5.3e-52 bit_score=211.1 identity=45.4)	IPRSCAN:BRO family, N-terminal domain(db=Pfam db_id=PF02498 evalue=9.7e-21 interpro_id=IPR999999 interpro_description=BRO family, N-terminal domain)
vOTU123_CB17_73886	36	vOTU123_CB17_73886_36					IPRSCAN:Helix-turn-helix domain(db=Pfam db_id=PF12728 evalue=1.9e-11 interpro_id=IPR999999 interpro_description=Helix-turn-helix domain)
vOTU123_CB17_73886	37	vOTU123_CB17_73886_37				BLAST:Uncharacterized protein n=1 Tax=Mycobacterium parascrofulaceum ATCC BAA-614 RepID=D5PFA1_9MYCO(db=UNIREF evalue=2.8e-12 bit_score=78.2 identity=43.8)
vOTU123_CB17_73886	38	vOTU123_CB17_73886_38			BLAST:site-specific tyrosine recombinase XerD(db=KEGG evalue=8.4e-45 bit_score=186.4 identity=39.9)	BLAST:Uncharacterized protein n=1 Tax=Rhodococcus equi NBRC 101255 = C 7 RepID=U5DSL4_COREQ(db=UNIREF evalue=8.4e-48 bit_score=197.2 identity=42.7)	IPRSCAN:Phage integrase family(db=Pfam db_id=PF00589 evalue=1.3e-33 interpro_id=IPR999999 interpro_description=Phage integrase family)
vOTU123_CB17_73886	39	vOTU123_CB17_73886_39			BLAST:hypothetical protein(db=KEGG evalue=4.5e-13 bit_score=80.1 identity=35.5)	BLAST:hypothetical protein n=1 Tax=Curtobacterium flaccumfaciens RepID=UPI00036FF2D0(db=UNIREF evalue=6.9e-17 bit_score=93.6 identity=41.9)
vOTU123_CB17_73886	40	vOTU123_CB17_73886_40
vOTU123_CB17_73886	41	vOTU123_CB17_73886_41			BLAST:uncharacterized LOC496414; K06236 collagen, type I/II/III/V/XI, alpha(db=KEGG evalue=1.6e-14 bit_score=84.7 identity=49.4)	BLAST:collagen triple helix repeat protein n=1 Tax=Brachybacterium paraconglomeratum RepID=UPI00026C69C9(db=UNIREF evalue=2.8e-14 bit_score=84.7 identity=43.4)	IPRSCAN:Collagen triple helix repeat (20 copies)(db=Pfam db_id=PF01391 evalue=3.1e-10 interpro_id=IPR999999 interpro_description=Collagen triple helix repeat (20 copies))
vOTU123_CB17_73886	42	vOTU123_CB17_73886_42
vOTU123_CB17_73886	43	vOTU123_CB17_73886_43
vOTU123_CB17_73886	44	vOTU123_CB17_73886_44
vOTU123_CB17_73886	45	vOTU123_CB17_73886_45
vOTU123_CB17_73886	46	vOTU123_CB17_73886_46
vOTU123_CB17_73886	47	vOTU123_CB17_73886_47				BLAST:Uncharacterized protein n=1 Tax=Bifidobacterium longum E18 RepID=V6XY87_BIFLN(db=UNIREF evalue=2.9e-25 bit_score=122.1 identity=38.5)
vOTU123_CB17_73886	48	vOTU123_CB17_73886_48					IPRSCAN:Peptidase family M23(db=Pfam db_id=PF01551 evalue=1.3e-10 interpro_id=IPR999999 interpro_description=Peptidase family M23)
vOTU123_CB17_73886	49	vOTU123_CB17_73886_49
vOTU123_CB17_73886	50	vOTU123_CB17_73886_50
vOTU123_CB17_73886	51	vOTU123_CB17_73886_51				BLAST:Uncharacterized protein n=1 Tax=Bifidobacterium longum E18 RepID=V6Y0I4_BIFLN(db=UNIREF evalue=5e-19 bit_score=100.5 identity=45.4)
vOTU123_CB17_73886	52	vOTU123_CB17_73886_52
vOTU123_CB17_73886	53	vOTU123_CB17_73886_53			BLAST:hypothetical protein(db=KEGG evalue=5e-17 bit_score=94.4 identity=29.7)	BLAST:hypothetical protein n=1 Tax=Curtobacterium flaccumfaciens RepID=UPI0003763C0E(db=UNIREF evalue=5.9e-53 bit_score=214.5 identity=40.0)
vOTU123_CB17_73886	54	vOTU123_CB17_73886_54			BLAST:phage tail tape measure protein, TP901 family(db=KEGG evalue=4.8e-47 bit_score=194.5 identity=33.2)	BLAST:hypothetical protein n=1 Tax=Pseudoclavibacter faecalis RepID=UPI00035E0BE9(db=UNIREF evalue=1.2e-74 bit_score=287.0 identity=42.6)
vOTU123_CB17_73886	55	vOTU123_CB17_73886_55			BLAST:phage tail tape measure protein, TP901 family(db=KEGG evalue=1.7e-53 bit_score=214.5 identity=72.0)	BLAST:hypothetical protein n=1 Tax=Pseudoclavibacter faecalis RepID=UPI00035E0BE9(db=UNIREF evalue=7e-55 bit_score=219.9 identity=71.8)	IPRSCAN:Phage-related minor tail protein(db=Pfam db_id=PF10145 evalue=4e-14 interpro_id=IPR999999 interpro_description=Phage-related minor tail protein)
vOTU123_CB17_73886	56	vOTU123_CB17_73886_56
vOTU123_CB17_73886	57	vOTU123_CB17_73886_57
vOTU123_CB17_73886	58	vOTU123_CB17_73886_58			BLAST:hypothetical protein(db=KEGG evalue=1e-09 bit_score=69.7 identity=46.3)	BLAST:Uncharacterized protein n=1 Tax=Nocardia farcinica (strain IFM 10152) RepID=Q5YSS5_NOCFA(db=UNIREF evalue=1.8e-09 bit_score=69.7 identity=46.3)
vOTU123_CB17_73886	59	vOTU123_CB17_73886_59			BLAST:hypothetical protein(db=KEGG evalue=2.8e-17 bit_score=94.0 identity=45.9)	BLAST:Uncharacterized protein n=1 Tax=Thauera sp. 27 RepID=N6YFL0_9RHOO(db=UNIREF evalue=3.9e-22 bit_score=110.9 identity=43.0)	IPRSCAN:HNH endonuclease(db=Pfam db_id=PF13392 evalue=3.6e-12 interpro_id=IPR999999 interpro_description=HNH endonuclease)
vOTU123_CB17_73886	60	vOTU123_CB17_73886_60
vOTU123_CB17_73886	61	vOTU123_CB17_73886_61				BLAST:hypothetical protein n=1 Tax=Paenibacillus fonticola RepID=UPI0003798593(db=UNIREF evalue=1.9e-07 bit_score=62.0 identity=41.2)
vOTU123_CB17_73886	62	vOTU123_CB17_73886_62
vOTU123_CB17_73886	63	vOTU123_CB17_73886_63			BLAST:hypothetical protein(db=KEGG evalue=7e-08 bit_score=62.8 identity=33.3)	BLAST:Uncharacterized protein n=1 Tax=Corynebacterium striatum ATCC 6940 RepID=C2CRR7_CORST(db=UNIREF evalue=5.9e-10 bit_score=70.5 identity=33.8)
vOTU123_CB17_73886	64	vOTU123_CB17_73886_64
vOTU123_CB17_73886	65	vOTU123_CB17_73886_65
vOTU123_CB17_73886	66	vOTU123_CB17_73886_66			BLAST:hypothetical protein(db=KEGG evalue=4.6e-32 bit_score=143.3 identity=49.3)	BLAST:hypothetical protein n=1 Tax=Actinokineospora enzanensis RepID=UPI00036D77B5(db=UNIREF evalue=5.2e-39 bit_score=167.2 identity=59.2)	IPRSCAN:Family of unknown function (DUF5309)(db=Pfam db_id=PF17236 evalue=3.4e-16 interpro_id=IPR999999 interpro_description=Family of unknown function (DUF5309))
vOTU123_CB17_73886	67	vOTU123_CB17_73886_67			BLAST:hypothetical protein(db=KEGG evalue=9.5e-30 bit_score=135.2 identity=59.5)	BLAST:hypothetical protein n=1 Tax=Actinokineospora enzanensis RepID=UPI00036D77B5(db=UNIREF evalue=5.8e-30 bit_score=136.7 identity=60.0)	IPRSCAN:Family of unknown function (DUF5309)(db=Pfam db_id=PF17236 evalue=7.7e-15 interpro_id=IPR999999 interpro_description=Family of unknown function (DUF5309))
vOTU123_CB17_73886	68	vOTU123_CB17_73886_68			BLAST:LigA protein(db=KEGG evalue=8.4e-10 bit_score=70.1 identity=29.1)	BLAST:Uncharacterized protein n=1 Tax=Streptomyces phage SV1 RepID=K4HYD2_9CAUD(db=UNIREF evalue=4.6e-11 bit_score=75.1 identity=33.0)
vOTU123_CB17_73886	69	vOTU123_CB17_73886_69
vOTU123_CB17_73886	70	vOTU123_CB17_73886_70			BLAST:hypothetical protein(db=KEGG evalue=3.6e-08 bit_score=63.5 identity=39.2)	BLAST:hypothetical protein n=1 Tax=Actinopolyspora halophila RepID=UPI00037E47C7(db=UNIREF evalue=3.4e-09 bit_score=67.8 identity=44.9)	IPRSCAN:Phage minor capsid protein 2(db=Pfam db_id=PF06152 evalue=5.5e-09 interpro_id=IPR999999 interpro_description=Phage minor capsid protein 2)
vOTU123_CB17_73886	71	vOTU123_CB17_73886_71			BLAST:Phage minor capsid protein 2(db=KEGG evalue=2.3e-11 bit_score=75.1 identity=28.8)	BLAST:hypothetical protein n=1 Tax=Salinispora arenicola RepID=UPI0003603268(db=UNIREF evalue=4.4e-21 bit_score=108.2 identity=35.9)	IPRSCAN:Phage minor capsid protein 2(db=Pfam db_id=PF06152 evalue=9e-11 interpro_id=IPR999999 interpro_description=Phage minor capsid protein 2)
vOTU123_CB17_73886	72	vOTU123_CB17_73886_72
vOTU123_CB17_73886	73	vOTU123_CB17_73886_73			BLAST:hypothetical protein(db=KEGG evalue=4.1e-62 bit_score=244.6 identity=36.0)	BLAST:hypothetical protein n=1 Tax=Nocardiopsis synnemataformans RepID=UPI00034A9244(db=UNIREF evalue=7.4e-67 bit_score=261.2 identity=36.8)
vOTU123_CB17_73886	74	vOTU123_CB17_73886_74			BLAST:translation initiation factor IF-2(db=KEGG evalue=4.6e-73 bit_score=280.8 identity=43.3)	BLAST:hypothetical protein n=1 Tax=Nocardiopsis synnemataformans RepID=UPI00035DBAF7(db=UNIREF evalue=2.5e-93 bit_score=349.0 identity=51.4)	IPRSCAN:Terminase-like family(db=Pfam db_id=PF03237 evalue=7.8e-12 interpro_id=IPR999999 interpro_description=Terminase-like family)
vOTU123_CB17_73886	75	vOTU123_CB17_73886_75				BLAST:Putative uncharacterized protein n=3 Tax=Streptomyces RepID=F3ZD44_9ACTO(db=UNIREF evalue=8.2e-16 bit_score=90.1 identity=37.8)
vOTU123_CB17_73886	76	vOTU123_CB17_73886_76
vOTU123_CB17_73886	77	vOTU123_CB17_73886_77
vOTU123_CB17_73886	78	vOTU123_CB17_73886_78			BLAST:hypothetical protein(db=KEGG evalue=5e-28 bit_score=129.8 identity=50.7)	BLAST:Uncharacterized protein n=6 Tax=Mycobacterium RepID=B2HIP3_MYCMM(db=UNIREF evalue=8.8e-28 bit_score=129.8 identity=50.7)	IPRSCAN:HD domain(db=Pfam db_id=PF13328 evalue=2.7e-06 interpro_id=IPR999999 interpro_description=HD domain)
vOTU123_CB17_73886	79	vOTU123_CB17_73886_79
vOTU123_CB17_73886	80	vOTU123_CB17_73886_80
vOTU123_CB17_73886	81	vOTU123_CB17_73886_81
vOTU123_CB17_73886	82	vOTU123_CB17_73886_82
vOTU123_CB17_73886	83	vOTU123_CB17_73886_83
vOTU123_CB17_73886	84	vOTU123_CB17_73886_84
vOTU123_CB17_73886	85	vOTU123_CB17_73886_85
vOTU123_CB17_73886	86	vOTU123_CB17_73886_86
vOTU123_CB17_73886	87	vOTU123_CB17_73886_87
vOTU123_CB17_73886	88	vOTU123_CB17_73886_88				BLAST:Uncharacterized protein n=2 Tax=unclassified Siphoviridae RepID=S5M887_9CAUD(db=UNIREF evalue=3.6e-10 bit_score=71.2 identity=48.7)
vOTU123_CB17_73886	89	vOTU123_CB17_73886_89
vOTU123_CB17_73886	90	vOTU123_CB17_73886_90
vOTU123_CB17_73886	91	vOTU123_CB17_73886_91
vOTU123_CB17_73886	92	vOTU123_CB17_73886_92				BLAST:Uncharacterized protein n=1 Tax=Streptomyces sp. HPH0547 RepID=S3AZA5_9ACTO(db=UNIREF evalue=6.1e-10 bit_score=71.2 identity=29.1)
vOTU123_CB17_73886	93	vOTU123_CB17_73886_93				BLAST:hypothetical protein n=1 Tax=Saccharopolyspora spinosa RepID=UPI000237A7A6(db=UNIREF evalue=1.9e-10 bit_score=72.0 identity=45.3)
vOTU123_CB17_73886	94	vOTU123_CB17_73886_94			BLAST:SLP2.27; putative DNA modification methylase; K00558 DNA (cytosine-5-)-methyltransferase [EC:2.1.1.37](db=KEGG evalue=2.8e-126 bit_score=458.0 identity=55.3)	BLAST:DNA methyltransferase n=1 Tax=Microbacterium paraoxydans RepID=UPI0003708758(db=UNIREF evalue=1.5e-143 bit_score=516.2 identity=59.8)	IPRSCAN:C-5 cytosine-specific DNA methylase(db=Pfam db_id=PF00145 evalue=0.00013 interpro_id=IPR999999 interpro_description=C-5 cytosine-specific DNA methylase)
vOTU123_CB17_73886	95	vOTU123_CB17_73886_95			BLAST:Site-specific DNA methylase; K00558 DNA (cytosine-5-)-methyltransferase [EC:2.1.1.37](db=KEGG evalue=3.3e-07 bit_score=60.8 identity=46.3)	BLAST:DNA methyltransferase n=1 Tax=Microbacterium paraoxydans RepID=UPI0003708758(db=UNIREF evalue=6.8e-16 bit_score=90.5 identity=71.2)
vOTU123_CB17_73886	96	vOTU123_CB17_73886_96			BLAST:DNA methylase(db=KEGG evalue=4.9e-44 bit_score=183.3 identity=48.2)	BLAST:Gp56 n=1 Tax=Mycobacterium phage Charlie RepID=G1FTZ4_9CAUD(db=UNIREF evalue=2.2e-47 bit_score=195.3 identity=49.7)	IPRSCAN:DNA methylase(db=Pfam db_id=PF01555 evalue=6.3e-15 interpro_id=IPR999999 interpro_description=DNA methylase)
vOTU123_CB17_73886	97	vOTU123_CB17_73886_97			BLAST:DNA/RNA helicase(db=KEGG evalue=3.2e-159 bit_score=567.8 identity=53.7)	BLAST:Uncharacterized protein n=1 Tax=Gordonia sihwensis NBRC 108236 RepID=L7LIR1_9ACTO(db=UNIREF evalue=7.9e-185 bit_score=653.7 identity=59.6)	IPRSCAN:Helicase conserved C-terminal domain(db=Pfam db_id=PF00271 evalue=7.8e-08 interpro_id=IPR999999 interpro_description=Helicase conserved C-terminal domain)
vOTU123_CB17_73886	98	vOTU123_CB17_73886_98			BLAST:hypothetical protein(db=KEGG evalue=2.4e-11 bit_score=74.3 identity=36.5)	BLAST:hypothetical protein n=1 Tax=Microbacterium sp. UCD-TDU RepID=UPI00037B69E1(db=UNIREF evalue=1.7e-28 bit_score=132.1 identity=48.9)
vOTU123_CB17_73886	99	vOTU123_CB17_73886_99				BLAST:Uncharacterized protein n=1 Tax=Microbacterium maritypicum MF109 RepID=T5KI83_9MICO(db=UNIREF evalue=1.8e-21 bit_score=109.0 identity=42.8)
vOTU123_CB17_73886	100	vOTU123_CB17_73886_100			BLAST:hypothetical protein(db=KEGG evalue=1.2e-46 bit_score=192.2 identity=44.2)	BLAST:Uncharacterized protein n=1 Tax=Leifsonia xyli subsp. cynodontis DSM 46306 RepID=U3P8T4_LEIXC(db=UNIREF evalue=2.2e-46 bit_score=192.2 identity=44.2)
vOTU123_CB17_73886	101	vOTU123_CB17_73886_101
vOTU123_CB17_73886	102	vOTU123_CB17_73886_102			BLAST:hypothetical protein(db=KEGG evalue=8.8e-17 bit_score=91.7 identity=56.6)	BLAST:Uncharacterized protein n=1 Tax=Leifsonia xyli subsp. cynodontis DSM 46306 RepID=U3PA49_LEIXC(db=UNIREF evalue=1.5e-16 bit_score=91.7 identity=56.6)
vOTU123_CB17_73886	103	vOTU123_CB17_73886_103
vOTU123_CB17_73886	104	vOTU123_CB17_73886_104
vOTU123_CB17_73886	105	vOTU123_CB17_73886_105			BLAST:TetR family transcriptional regulator(db=KEGG evalue=8.5e-09 bit_score=65.1 identity=51.4)	BLAST:TetR family transcriptional regulator n=1 Tax=Curtobacterium sp. B8 RepID=UPI00034687AC(db=UNIREF evalue=1.4e-09 bit_score=68.6 identity=55.1)	IPRSCAN:Bacterial regulatory proteins, tetR family(db=Pfam db_id=PF00440 evalue=5.6e-07 interpro_id=IPR999999 interpro_description=Bacterial regulatory proteins, tetR family)
vOTU123_CB17_73886	106	vOTU123_CB17_73886_106
vOTU123_CB17_73886	107	vOTU123_CB17_73886_107
vOTU123_CB17_73886	108	vOTU123_CB17_73886_108
vOTU123_CB17_73886	109	vOTU123_CB17_73886_109
vOTU123_CB17_73886	110	vOTU123_CB17_73886_110
vOTU123_CB17_73886	111	vOTU123_CB17_73886_111
vOTU123_CB17_73886	112	vOTU123_CB17_73886_112
vOTU123_CB17_73886	113	vOTU123_CB17_73886_113
vOTU123_CB17_73886	114	vOTU123_CB17_73886_114
vOTU123_CB17_73886	115	vOTU123_CB17_73886_115
vOTU123_CB17_73886	116	vOTU123_CB17_73886_116
vOTU123_CB17_73886	117	vOTU123_CB17_73886_117			BLAST:hypothetical protein(db=KEGG evalue=1.7e-20 bit_score=105.1 identity=34.2)	BLAST:Gp51 n=1 Tax=Mycobacterium phage Dori RepID=G8I4Q8_9CAUD(db=UNIREF evalue=8.5e-31 bit_score=140.2 identity=45.0)	IPRSCAN:Phage antirepressor protein KilAC domain(db=Pfam db_id=PF03374 evalue=5e-13 interpro_id=IPR999999 interpro_description=Phage antirepressor protein KilAC domain)
vOTU123_CB17_73886	118	vOTU123_CB17_73886_118
vOTU123_CB17_73886	119	vOTU123_CB17_73886_119				BLAST:hypothetical protein n=1 Tax=Leucobacter chromiiresistens RepID=UPI000262A0C9(db=UNIREF evalue=2.1e-07 bit_score=61.2 identity=50.0)
vOTU123_CB17_73886	120	vOTU123_CB17_73886_120
vOTU123_CB17_73886	121	vOTU123_CB17_73886_121			BLAST:hypothetical protein(db=KEGG evalue=1.4e-10 bit_score=71.6 identity=35.2)	BLAST:hypothetical protein n=1 Tax=Microbacterium paraoxydans RepID=UPI00035F704B(db=UNIREF evalue=1.4e-11 bit_score=75.9 identity=43.9)	IPRSCAN:Helix-turn-helix(db=Pfam db_id=PF01381 evalue=6.6e-06 interpro_id=IPR999999 interpro_description=Helix-turn-helix)
vOTU123_CB17_73886	122	vOTU123_CB17_73886_122			BLAST:integrase(db=KEGG evalue=2.8e-54 bit_score=218.4 identity=37.0)	BLAST:Integrase n=1 Tax=Blastococcus saxobsidens (strain DD2) RepID=H6RVE7_BLASD(db=UNIREF evalue=5e-54 bit_score=218.4 identity=37.0)	IPRSCAN:Phage integrase, N-terminal SAM-like domain(db=Pfam db_id=PF14659 evalue=3.2e-06 interpro_id=IPR999999 interpro_description=Phage integrase, N-terminal SAM-like domain)
vOTU123_CB17_73886	123	vOTU123_CB17_73886_123
vOTU123_CB17_73886	124	vOTU123_CB17_73886_124
vOTU123_CB17_73886	125	vOTU123_CB17_73886_125
vOTU123_CB17_73886	126	vOTU123_CB17_73886_126					IPRSCAN:Putative lactococcus lactis phage r1t holin(db=Pfam db_id=PF16945 evalue=5.6e-09 interpro_id=IPR999999 interpro_description=Putative lactococcus lactis phage r1t holin)
vOTU123_CB17_73886	127	vOTU123_CB17_73886_127					IPRSCAN:N-acetylmuramoyl-L-alanine amidase(db=Pfam db_id=PF01510 evalue=1e-14 interpro_id=IPR999999 interpro_description=N-acetylmuramoyl-L-alanine amidase)
vOTU123_CB17_73886	128	vOTU123_CB17_73886_128
vOTU123_CB17_73886	129	vOTU123_CB17_73886_129				BLAST:Putative uncharacterized protein (Fragment) n=1 Tax=Bacillus phage 12826 RepID=P89922_9VIRU(db=UNIREF evalue=7.8e-27 bit_score=127.5 identity=35.8)
vOTU123_CB17_73886	130	vOTU123_CB17_73886_130
vOTU123_CB17_73886	131	vOTU123_CB17_73886_131
vOTU123_CB17_73886	132	vOTU123_CB17_73886_132
vOTU123_CB17_73886	133	vOTU123_CB17_73886_133			BLAST:hypothetical protein(db=KEGG evalue=4.8e-11 bit_score=74.3 identity=30.4)	BLAST:Uncharacterized protein n=1 Tax=Arthrobacter sp. AK-YN10 RepID=U1Y1E1_9MICC(db=UNIREF evalue=2e-20 bit_score=106.3 identity=32.5)
vOTU123_CB17_73886	134	vOTU123_CB17_73886_134
vOTU123_CB17_73886	135	vOTU123_CB17_73886_135
vOTU123_CB17_73886	136	vOTU123_CB17_73886_136				BLAST:hypothetical protein n=1 Tax=Corynebacterium-like bacterium B27 RepID=UPI0003B65994(db=UNIREF evalue=6.5e-28 bit_score=131.0 identity=37.4)
vOTU123_CB17_73886	137	vOTU123_CB17_73886_137			BLAST:hypothetical protein(db=KEGG evalue=1.4e-10 bit_score=71.2 identity=37.7)	BLAST:hypothetical protein n=1 Tax=Corynebacterium doosanense RepID=UPI000364AB9B(db=UNIREF evalue=1.1e-10 bit_score=72.4 identity=54.5)
vOTU164_CB17_23496	1	vOTU164_CB17_23496_1
vOTU164_CB17_23496	2	vOTU164_CB17_23496_2			BLAST:valine-pyruvate aminotransferase(db=KEGG evalue=2.5e-36 bit_score=158.7 identity=32.5)	BLAST:hypothetical protein n=1 Tax=Glaciibacter superstes RepID=UPI0003B66426(db=UNIREF evalue=7.8e-134 bit_score=483.4 identity=64.5)
vOTU164_CB17_23496	3	vOTU164_CB17_23496_3			BLAST:nucleoside-diphosphate-sugar epimerase(db=KEGG evalue=8.1e-27 bit_score=126.7 identity=31.1)	BLAST:hypothetical protein n=1 Tax=Glaciibacter superstes RepID=UPI0003B669EF(db=UNIREF evalue=1e-93 bit_score=349.7 identity=59.9)
vOTU164_CB17_23496	4	vOTU164_CB17_23496_4				BLAST:hypothetical protein n=1 Tax=Glaciibacter superstes RepID=UPI0003B4E8D8(db=UNIREF evalue=4.1e-19 bit_score=101.3 identity=39.2)
vOTU164_CB17_23496	5	vOTU164_CB17_23496_5			BLAST:peptidase M23(db=KEGG evalue=7.8e-21 bit_score=106.7 identity=42.8)	BLAST:Peptidase, M23 family n=1 Tax=Leifsonia aquatica ATCC 14665 RepID=U2TET9_LEIAQ(db=UNIREF evalue=3.6e-21 bit_score=108.6 identity=44.5)	IPRSCAN:Peptidase family M23(db=Pfam db_id=PF01551 evalue=3.3e-25 interpro_id=IPR999999 interpro_description=Peptidase family M23)
vOTU164_CB17_23496	6	vOTU164_CB17_23496_6			BLAST:arginyl-tRNA synthetase(db=KEGG evalue=6.5e-11 bit_score=72.0 identity=47.3)	BLAST:Arginyl-tRNA synthetase n=1 Tax=Leifsonia xyli subsp. cynodontis DSM 46306 RepID=U3PFM4_LEIXC(db=UNIREF evalue=1.2e-10 bit_score=72.0 identity=47.3)
vOTU164_CB17_23496	7	vOTU164_CB17_23496_7
vOTU164_CB17_23496	8	vOTU164_CB17_23496_8			BLAST:lysophospholipase L1-like esterase(db=KEGG evalue=6e-09 bit_score=67.0 identity=30.9)	BLAST:Uncharacterized protein n=1 Tax=Asticcacaulis sp. AC460 RepID=V4PX66_9CAUL(db=UNIREF evalue=2.1e-09 bit_score=69.3 identity=37.7)	IPRSCAN:GDSL-like Lipase/Acylhydrolase family(db=Pfam db_id=PF13472 evalue=9.9e-12 interpro_id=IPR999999 interpro_description=GDSL-like Lipase/Acylhydrolase family)
vOTU164_CB17_23496	9	vOTU164_CB17_23496_9
vOTU164_CB17_23496	10	vOTU164_CB17_23496_10
vOTU164_CB17_23496	11	vOTU164_CB17_23496_11
vOTU164_CB17_23496	12	vOTU164_CB17_23496_12
vOTU164_CB17_23496	13	vOTU164_CB17_23496_13
vOTU164_CB17_23496	14	vOTU164_CB17_23496_14
vOTU164_CB17_23496	15	vOTU164_CB17_23496_15
vOTU164_CB17_23496	16	vOTU164_CB17_23496_16			BLAST:phage-related integrase(db=KEGG evalue=5.4e-20 bit_score=103.2 identity=39.8)	BLAST:Phage-related integrase n=1 Tax=Leifsonia xyli subsp. xyli (strain CTCB07) RepID=Q6AFR9_LEIXX(db=UNIREF evalue=9.6e-20 bit_score=103.2 identity=39.8)	IPRSCAN:Phage integrase, N-terminal SAM-like domain(db=Pfam db_id=PF14659 evalue=4.3e-10 interpro_id=IPR999999 interpro_description=Phage integrase, N-terminal SAM-like domain)
vOTU164_CB17_23496	17	vOTU164_CB17_23496_17			BLAST:integrase(db=KEGG evalue=1.8e-39 bit_score=168.7 identity=36.2)	BLAST:Integrase family protein n=1 Tax=Microbacterium laevaniformans OR221 RepID=H8E1T5_9MICO(db=UNIREF evalue=3.2e-55 bit_score=221.9 identity=43.9)	IPRSCAN:Phage integrase family(db=Pfam db_id=PF00589 evalue=4.2e-08 interpro_id=IPR999999 interpro_description=Phage integrase family)
vOTU164_CB17_23496	18	vOTU164_CB17_23496_18
vOTU164_CB17_23496	19	vOTU164_CB17_23496_19
vOTU164_CB17_23496	20	vOTU164_CB17_23496_20					IPRSCAN:Helix-turn-helix(db=Pfam db_id=PF01381 evalue=5.2e-07 interpro_id=IPR999999 interpro_description=Helix-turn-helix)
vOTU164_CB17_23496	21	vOTU164_CB17_23496_21
vOTU164_CB17_23496	22	vOTU164_CB17_23496_22
vOTU164_CB17_23496	23	vOTU164_CB17_23496_23
vOTU164_CB17_23496	24	vOTU164_CB17_23496_24
vOTU164_CB17_23496	25	vOTU164_CB17_23496_25
vOTU164_CB17_23496	26	vOTU164_CB17_23496_26
vOTU164_CB17_23496	27	vOTU164_CB17_23496_27
vOTU164_CB17_23496	28	vOTU164_CB17_23496_28
vOTU164_CB17_23496	29	vOTU164_CB17_23496_29
vOTU164_CB17_23496	30	vOTU164_CB17_23496_30
vOTU164_CB17_23496	31	vOTU164_CB17_23496_31
vOTU164_CB17_23496	32	vOTU164_CB17_23496_32
vOTU164_CB17_23496	33	vOTU164_CB17_23496_33
vOTU164_CB17_23496	34	vOTU164_CB17_23496_34
vOTU164_CB17_23496	35	vOTU164_CB17_23496_35			BLAST:hypothetical protein(db=KEGG evalue=1.3e-12 bit_score=78.2 identity=47.7)	BLAST:Putative uncharacterized protein n=2 Tax=Corynebacterium aurimucosum RepID=C3PI76_CORA7(db=UNIREF evalue=2.2e-12 bit_score=78.2 identity=47.7)
vOTU164_CB17_23496	36	vOTU164_CB17_23496_36				BLAST:Gp3 n=1 Tax=Mycobacterium phage JC27 RepID=G1D352_9CAUD(db=UNIREF evalue=3.8e-07 bit_score=61.6 identity=39.4)
vOTU164_CB17_23496	37	vOTU164_CB17_23496_37			BLAST:hypothetical protein(db=KEGG evalue=5.8e-58 bit_score=230.7 identity=56.4)	BLAST:Putative uncharacterized protein n=1 Tax=Jonesia denitrificans (strain ATCC 14870 / DSM 20603 / CIP 55134) RepID=C7R154_JONDD(db=UNIREF evalue=1e-57 bit_score=230.7 identity=56.4)	IPRSCAN:YqaJ-like viral recombinase domain(db=Pfam db_id=PF09588 evalue=2.4e-12 interpro_id=IPR999999 interpro_description=YqaJ-like viral recombinase domain)
vOTU164_CB17_23496	38	vOTU164_CB17_23496_38
vOTU164_CB17_23496	39	vOTU164_CB17_23496_39
vOTU164_CB17_23496	40	vOTU164_CB17_23496_40
vOTU164_CB17_23496	41	vOTU164_CB17_23496_41
vOTU164_CB17_23496	42	vOTU164_CB17_23496_42			BLAST:DnaB domain-containing protein helicase domain-containing protein(db=KEGG evalue=6.1e-14 bit_score=83.2 identity=36.0)	BLAST:hypothetical protein n=1 Tax=Pseudoclavibacter faecalis RepID=UPI00036BC5E3(db=UNIREF evalue=3.6e-17 bit_score=94.7 identity=33.1)	IPRSCAN:DnaB-like helicase N terminal domain(db=Pfam db_id=PF00772 evalue=1.2e-09 interpro_id=IPR999999 interpro_description=DnaB-like helicase N terminal domain)
vOTU164_CB17_23496	43	vOTU164_CB17_23496_43			BLAST:DnaB domain-containing protein helicase domain-containing protein(db=KEGG evalue=2.6e-79 bit_score=300.8 identity=61.7)	BLAST:hypothetical protein n=1 Tax=Glaciibacter superstes RepID=UPI0003B5CEEA(db=UNIREF evalue=9.1e-80 bit_score=303.1 identity=63.4)	IPRSCAN:AAA domain(db=Pfam db_id=PF13481 evalue=3.4e-18 interpro_id=IPR999999 interpro_description=AAA domain)
vOTU164_CB17_23496	44	vOTU164_CB17_23496_44
vOTU164_CB17_23496	45	vOTU164_CB17_23496_45
vOTU164_CB17_23496	46	vOTU164_CB17_23496_46
vOTU164_CB17_23496	47	vOTU164_CB17_23496_47
vOTU164_CB17_23496	48	vOTU164_CB17_23496_48
vOTU164_CB17_23496	49	vOTU164_CB17_23496_49
vOTU164_CB17_23496	50	vOTU164_CB17_23496_50
vOTU9712_CB17_49949	1	vOTU9712_CB17_49949_1			BLAST:ABC transporter; K09687 antibiotic transport system ATP-binding protein(db=KEGG evalue=2.8e-08 bit_score=62.4 identity=76.3)	BLAST:ABC transporter related protein n=1 Tax=Frankia symbiont subsp. Datisca glomerata RepID=F8B1C3_FRADG(db=UNIREF evalue=5e-08 bit_score=62.4 identity=72.5)	IPRSCAN:ABC transporter(db=Pfam db_id=PF00005 evalue=1.3e-08 interpro_id=IPR999999 interpro_description=ABC transporter)
vOTU9712_CB17_49949	2	vOTU9712_CB17_49949_2
vOTU9712_CB17_49949	3	vOTU9712_CB17_49949_3
vOTU9712_CB17_49949	4	vOTU9712_CB17_49949_4
vOTU9712_CB17_49949	5	vOTU9712_CB17_49949_5
vOTU9712_CB17_49949	6	vOTU9712_CB17_49949_6
vOTU9712_CB17_49949	7	vOTU9712_CB17_49949_7			BLAST:ppiB; peptidyl-prolyl cis-trans isomerase (EC:5.2.1.8)(db=KEGG evalue=9.1e-12 bit_score=75.1 identity=50.0)	BLAST:Peptidyl-prolyl cis-trans isomerase n=1 Tax=Flavobacteriales bacterium ALC-1 RepID=A8UKH4_9FLAO(db=UNIREF evalue=2.5e-12 bit_score=77.8 identity=52.6)	IPRSCAN:FKBP-type peptidyl-prolyl cis-trans isomerase(db=Pfam db_id=PF00254 evalue=1e-13 interpro_id=IPR999999 interpro_description=FKBP-type peptidyl-prolyl cis-trans isomerase)
vOTU9712_CB17_49949	8	vOTU9712_CB17_49949_8
vOTU9712_CB17_49949	9	vOTU9712_CB17_49949_9
vOTU9712_CB17_49949	10	vOTU9712_CB17_49949_10
vOTU9712_CB17_49949	11	vOTU9712_CB17_49949_11
vOTU9712_CB17_49949	12	vOTU9712_CB17_49949_12			BLAST:integral membrane sensor signal transduction histidine kinase(db=KEGG evalue=1.6e-07 bit_score=60.5 identity=55.6)	BLAST:Integral membrane sensor signal transduction histidine kinase n=1 Tax=Fluviicola taffensis (strain DSM 16823 / RW262 / RW262) RepID=F2IDM4_FLUTR(db=UNIREF evalue=2.8e-07 bit_score=60.5 identity=55.6)
vOTU9712_CB17_49949	13	vOTU9712_CB17_49949_13
vOTU9712_CB17_49949	14	vOTU9712_CB17_49949_14
vOTU9712_CB17_49949	15	vOTU9712_CB17_49949_15			BLAST:CmpR(db=KEGG evalue=1e-24 bit_score=117.9 identity=79.2)	BLAST:LysR family transcriptional regulator n=1 Tax=Cytophagales str. B6 RepID=UPI0003B5F38D(db=UNIREF evalue=7.9e-25 bit_score=119.0 identity=77.8)	IPRSCAN:Bacterial regulatory helix-turn-helix protein, lysR family(db=Pfam db_id=PF00126 evalue=9.5e-15 interpro_id=IPR999999 interpro_description=Bacterial regulatory helix-turn-helix protein, lysR family)
vOTU9712_CB17_49949	16	vOTU9712_CB17_49949_16			BLAST:transcriptional regulator, LysR family(db=KEGG evalue=3.9e-09 bit_score=65.5 identity=60.4)	BLAST:Transcriptional regulator n=1 Tax=Aequorivita sublithincola (strain DSM 14238 / LMG 21431 / ACAM 643 / 9-3) RepID=I3YZ61_AEQSU(db=UNIREF evalue=7e-09 bit_score=65.5 identity=62.5)
vOTU9712_CB17_49949	17	vOTU9712_CB17_49949_17
vOTU9712_CB17_49949	18	vOTU9712_CB17_49949_18			BLAST:hypothetical protein(db=KEGG evalue=7.8e-17 bit_score=91.3 identity=72.7)	BLAST:hypothetical protein n=1 Tax=Polaribacter franzmannii RepID=UPI00036994FB(db=UNIREF evalue=2.8e-17 bit_score=93.6 identity=73.2)
vOTU9712_CB17_49949	19	vOTU9712_CB17_49949_19			BLAST:hypothetical protein(db=KEGG evalue=1.9e-08 bit_score=63.5 identity=72.5)	BLAST:hypothetical protein n=2 Tax=Fischerella RepID=UPI0002DB1D58(db=UNIREF evalue=1.1e-08 bit_score=65.1 identity=64.0)
vOTU9712_CB17_49949	20	vOTU9712_CB17_49949_20			BLAST:hypothetical protein(db=KEGG evalue=2.9e-08 bit_score=63.2 identity=45.2)	BLAST:Uncharacterized protein n=1 Tax=Haliscomenobacter hydrossis (strain ATCC 27775 / DSM 1100 / LMG 10767 / O) RepID=F4KSI0_HALH1(db=UNIREF evalue=5.1e-08 bit_score=63.2 identity=45.2)
vOTU9712_CB17_49949	21	vOTU9712_CB17_49949_21			BLAST:hypothetical protein; K09822 hypothetical protein(db=KEGG evalue=3.3e-14 bit_score=82.8 identity=57.8)	BLAST:UPF0753 protein ADIS_2129 n=1 Tax=Cyclobacteriaceae bacterium AK24 RepID=R7ZSY3_9BACT(db=UNIREF evalue=6.2e-16 bit_score=89.4 identity=65.1)	IPRSCAN:Uncharacterized protein conserved in bacteria (DUF2309)(db=Pfam db_id=PF10070 evalue=3.4e-08 interpro_id=IPR999999 interpro_description=Uncharacterized protein conserved in bacteria (DUF2309))
vOTU9712_CB17_49949	22	vOTU9712_CB17_49949_22			BLAST:hypothetical protein; K09822 hypothetical protein(db=KEGG evalue=3.3e-17 bit_score=92.8 identity=62.3)	BLAST:hypothetical protein n=1 Tax=Cytophaga aurantiaca RepID=UPI0003603014(db=UNIREF evalue=1.9e-20 bit_score=104.4 identity=72.5)	IPRSCAN:Uncharacterized protein conserved in bacteria (DUF2309)(db=Pfam db_id=PF10070 evalue=8.6e-24 interpro_id=IPR999999 interpro_description=Uncharacterized protein conserved in bacteria (DUF2309))
vOTU9712_CB17_49949	23	vOTU9712_CB17_49949_23			BLAST:hypothetical protein; K09822 hypothetical protein(db=KEGG evalue=8.5e-15 bit_score=84.3 identity=69.2)	BLAST:UPF0753 protein ADIS_2129 n=1 Tax=Cyclobacteriaceae bacterium AK24 RepID=R7ZSY3_9BACT(db=UNIREF evalue=2.3e-15 bit_score=87.0 identity=75.0)	IPRSCAN:Uncharacterized protein conserved in bacteria (DUF2309)(db=Pfam db_id=PF10070 evalue=6.5e-23 interpro_id=IPR999999 interpro_description=Uncharacterized protein conserved in bacteria (DUF2309))
vOTU9712_CB17_49949	24	vOTU9712_CB17_49949_24			BLAST:hypothetical protein; K09822 hypothetical protein(db=KEGG evalue=2.8e-26 bit_score=123.6 identity=56.9)	BLAST:hypothetical protein n=1 Tax=Cytophaga aurantiaca RepID=UPI0003603014(db=UNIREF evalue=2.6e-27 bit_score=127.9 identity=56.0)	IPRSCAN:Uncharacterized protein conserved in bacteria (DUF2309)(db=Pfam db_id=PF10070 evalue=1.7e-28 interpro_id=IPR999999 interpro_description=Uncharacterized protein conserved in bacteria (DUF2309))
vOTU9712_CB17_49949	25	vOTU9712_CB17_49949_25
vOTU9712_CB17_49949	26	vOTU9712_CB17_49949_26			BLAST:hypothetical protein; K09822 hypothetical protein(db=KEGG evalue=3.5e-09 bit_score=66.2 identity=44.3)	BLAST:hypothetical protein n=1 Tax=Gracilimonas tropica RepID=UPI0003819548(db=UNIREF evalue=1.2e-12 bit_score=78.6 identity=52.5)	IPRSCAN:Uncharacterized protein conserved in bacteria (DUF2309)(db=Pfam db_id=PF10070 evalue=2.1e-08 interpro_id=IPR999999 interpro_description=Uncharacterized protein conserved in bacteria (DUF2309))
vOTU9712_CB17_49949	27	vOTU9712_CB17_49949_27			BLAST:hypothetical protein; K09822 hypothetical protein(db=KEGG evalue=6e-09 bit_score=65.9 identity=37.9)	BLAST:hypothetical protein n=1 Tax=Cytophaga aurantiaca RepID=UPI0003603014(db=UNIREF evalue=1.5e-10 bit_score=72.0 identity=37.2)	IPRSCAN:Uncharacterized protein conserved in bacteria (DUF2309)(db=Pfam db_id=PF10070 evalue=6.2e-07 interpro_id=IPR999999 interpro_description=Uncharacterized protein conserved in bacteria (DUF2309))
vOTU9712_CB17_49949	28	vOTU9712_CB17_49949_28			BLAST:NADH/ubiquinone/plastoquinone (complex i); K05577 NAD(P)H-quinone oxidoreductase subunit 5 [EC:1.6.5.3](db=KEGG evalue=6.6e-44 bit_score=182.6 identity=71.8)	BLAST:hypothetical protein n=1 Tax=Cytophaga aurantiaca RepID=UPI00035D5664(db=UNIREF evalue=3.3e-46 bit_score=191.0 identity=78.9)	IPRSCAN:Proton-conducting membrane transporter(db=Pfam db_id=PF00361 evalue=1.6e-24 interpro_id=IPR999999 interpro_description=Proton-conducting membrane transporter)
vOTU9712_CB17_49949	29	vOTU9712_CB17_49949_29			BLAST:NADH/ubiquinone/plastoquinone (complex i); K05577 NAD(P)H-quinone oxidoreductase subunit 5 [EC:1.6.5.3](db=KEGG evalue=1e-45 bit_score=188.7 identity=57.6)	BLAST:hypothetical protein n=1 Tax=Cytophaga aurantiaca RepID=UPI00035D5664(db=UNIREF evalue=1.7e-48 bit_score=198.7 identity=62.2)	IPRSCAN:NADH-Ubiquinone oxidoreductase (complex I), chain 5 N-terminus(db=Pfam db_id=PF00662 evalue=2.6e-08 interpro_id=IPR999999 interpro_description=NADH-Ubiquinone oxidoreductase (complex I), chain 5 N-terminus)
vOTU9712_CB17_49949	30	vOTU9712_CB17_49949_30
vOTU9712_CB17_49949	31	vOTU9712_CB17_49949_31			BLAST:NodT family efflux transporter outer membrane lipoprotein(db=KEGG evalue=1.3e-24 bit_score=117.9 identity=59.3)	BLAST:hypothetical protein n=1 Tax=Echinicola pacifica RepID=UPI0003771C2E(db=UNIREF evalue=1.8e-24 bit_score=118.2 identity=59.3)	IPRSCAN:Outer membrane efflux protein(db=Pfam db_id=PF02321 evalue=6.1e-08 interpro_id=IPR999999 interpro_description=Outer membrane efflux protein)
vOTU9712_CB17_49949	32	vOTU9712_CB17_49949_32			BLAST:hydrophobe/amphiphile efflux-1 (HAE1) family protein; K03296 hydrophobic/amphiphilic exporter-1 (mainly G- bacteria), HAE1 family(db=KEGG evalue=1.9e-26 bit_score=123.6 identity=87.1)	BLAST:Transporter, hydrophobe/amphiphile efflux-1 (HAE1) family n=1 Tax=Flavobacterium johnsoniae (strain ATCC 17061 / DSM 2064 / UW101) RepID=A5FBL0_FLAJ1(db=UNIREF evalue=3.3e-26 bit_score=123.6 identity=87.1)	IPRSCAN:AcrB/AcrD/AcrF family(db=Pfam db_id=PF00873 evalue=5.8e-22 interpro_id=IPR999999 interpro_description=AcrB/AcrD/AcrF family)
vOTU9712_CB17_49949	33	vOTU9712_CB17_49949_33
vOTU9712_CB17_49949	34	vOTU9712_CB17_49949_34			BLAST:HAE1 efflux family protein; K03296 hydrophobic/amphiphilic exporter-1 (mainly G- bacteria), HAE1 family(db=KEGG evalue=4.1e-50 bit_score=203.0 identity=75.0)	BLAST:HAE1 efflux family protein n=1 Tax=Leeuwenhoekiella blandensis (strain CECT 7118 / CCUG 51940 / MED217) RepID=A3XM45_LEEBM(db=UNIREF evalue=5.6e-50 bit_score=203.4 identity=73.5)	IPRSCAN:AcrB/AcrD/AcrF family(db=Pfam db_id=PF00873 evalue=6.6e-24 interpro_id=IPR999999 interpro_description=AcrB/AcrD/AcrF family)
vOTU9712_CB17_49949	35	vOTU9712_CB17_49949_35			BLAST:hydrophobe/amphiphile efflux-1 (HAE1) family transporter; K03296 hydrophobic/amphiphilic exporter-1 (mainly G- bacteria), HAE1 family(db=KEGG evalue=5.3e-33 bit_score=145.6 identity=83.3)	BLAST:HAE1 efflux family protein n=1 Tax=Flavobacterium enshiense DK69 RepID=V6SDU7_9FLAO(db=UNIREF evalue=1.9e-33 bit_score=147.9 identity=80.7)	IPRSCAN:AcrB/AcrD/AcrF family(db=Pfam db_id=PF00873 evalue=3.8e-24 interpro_id=IPR999999 interpro_description=AcrB/AcrD/AcrF family)
vOTU9712_CB17_49949	36	vOTU9712_CB17_49949_36			BLAST:RND family efflux transporter MFP subunit; K03585 membrane fusion protein(db=KEGG evalue=2.7e-24 bit_score=116.7 identity=63.2)	BLAST:RND family efflux transporter, MFP subunit n=1 Tax=Joostella marina DSM 19592 RepID=I3C6M7_9FLAO(db=UNIREF evalue=7.4e-25 bit_score=119.4 identity=67.1)	IPRSCAN:HlyD family secretion protein(db=Pfam db_id=PF13437 evalue=3.3e-05 interpro_id=IPR999999 interpro_description=HlyD family secretion protein)
vOTU9712_CB17_49949	37	vOTU9712_CB17_49949_37			BLAST:RND family efflux transporter, MFP subunit; K03585 membrane fusion protein(db=KEGG evalue=1.8e-15 bit_score=87.0 identity=68.9)	BLAST:RND family efflux transporter, MFP subunit n=1 Tax=Owenweeksia hongkongensis (strain DSM 17368 / JCM 12287 / NRRL B-23963) RepID=G8R5Y6_OWEHD(db=UNIREF evalue=3.2e-15 bit_score=87.0 identity=68.9)
vOTU9712_CB17_49949	38	vOTU9712_CB17_49949_38			BLAST:RND family efflux transporter, MFP subunit(db=KEGG evalue=1.3e-16 bit_score=90.9 identity=57.5)	BLAST:hemolysin D n=1 Tax=Spirosoma panaciterrae RepID=UPI00036652D9(db=UNIREF evalue=1.4e-16 bit_score=91.7 identity=65.2)
vOTU9712_CB17_49949	39	vOTU9712_CB17_49949_39			BLAST:type II restriction enzyme, methylase subunit(db=KEGG evalue=7e-12 bit_score=75.9 identity=33.6)	BLAST:Adenine-specific methylase like n=2 Tax=Microcystis aeruginosa RepID=I4G5Y5_MICAE(db=UNIREF evalue=7.2e-12 bit_score=76.6 identity=41.3)	IPRSCAN:Eco57I restriction-modification methylase(db=Pfam db_id=PF07669 evalue=2.9e-13 interpro_id=IPR999999 interpro_description=Eco57I restriction-modification methylase)
vOTU9712_CB17_49949	40	vOTU9712_CB17_49949_40
vOTU9712_CB17_49949	41	vOTU9712_CB17_49949_41
vOTU9712_CB17_49949	42	vOTU9712_CB17_49949_42
vOTU9712_CB17_49949	43	vOTU9712_CB17_49949_43				BLAST:Uncharacterized protein n=1 Tax=Capnocytophaga sp. oral taxon 332 str. F0381 RepID=L1P3B9_9FLAO(db=UNIREF evalue=1.3e-25 bit_score=122.9 identity=37.5)
vOTU9712_CB17_49949	44	vOTU9712_CB17_49949_44
vOTU9712_CB17_49949	45	vOTU9712_CB17_49949_45			BLAST:integrase(db=KEGG evalue=6.3e-20 bit_score=102.1 identity=72.5)	BLAST:Integrase n=1 Tax=Croceibacter atlanticus (strain ATCC BAA-628 / HTCC2559 / KCTC 12090) RepID=A3U6K9_CROAH(db=UNIREF evalue=1.1e-19 bit_score=102.1 identity=72.5)	IPRSCAN:Phage integrase SAM-like domain(db=Pfam db_id=PF13102 evalue=1.5e-15 interpro_id=IPR999999 interpro_description=Phage integrase SAM-like domain)
vOTU9712_CB17_49949	46	vOTU9712_CB17_49949_46			BLAST:integrase(db=KEGG evalue=6.1e-43 bit_score=179.5 identity=55.5)	BLAST:Integrase n=1 Tax=Croceibacter atlanticus (strain ATCC BAA-628 / HTCC2559 / KCTC 12090) RepID=A3U6K9_CROAH(db=UNIREF evalue=1.1e-42 bit_score=179.5 identity=55.5)	IPRSCAN:Phage integrase family(db=Pfam db_id=PF00589 evalue=9e-20 interpro_id=IPR999999 interpro_description=Phage integrase family)
vOTU9712_CB17_49949	47	vOTU9712_CB17_49949_47
vOTU9712_CB17_49949	48	vOTU9712_CB17_49949_48
vOTU9712_CB17_49949	49	vOTU9712_CB17_49949_49
vOTU9712_CB17_49949	50	vOTU9712_CB17_49949_50
vOTU9712_CB17_49949	51	vOTU9712_CB17_49949_51
vOTU9712_CB17_49949	52	vOTU9712_CB17_49949_52
vOTU9712_CB17_49949	53	vOTU9712_CB17_49949_53				BLAST:hypothetical protein n=1 Tax=Polaribacter franzmannii RepID=UPI00036032A0(db=UNIREF evalue=1.6e-23 bit_score=115.5 identity=51.6)	IPRSCAN:DEAD/DEAH box helicase(db=Pfam db_id=PF00270 evalue=6.5e-10 interpro_id=IPR999999 interpro_description=DEAD/DEAH box helicase)
vOTU9712_CB17_49949	54	vOTU9712_CB17_49949_54				BLAST:hypothetical protein n=1 Tax=Polaribacter franzmannii RepID=UPI00036032A0(db=UNIREF evalue=4.4e-20 bit_score=104.4 identity=37.2)
vOTU9712_CB17_49949	55	vOTU9712_CB17_49949_55
vOTU9712_CB17_49949	56	vOTU9712_CB17_49949_56
vOTU9712_CB17_49949	57	vOTU9712_CB17_49949_57				BLAST:hypothetical protein n=1 Tax=Nafulsella turpanensis RepID=UPI00034C7B7A(db=UNIREF evalue=2.3e-39 bit_score=168.3 identity=51.3)
vOTU9712_CB17_49949	58	vOTU9712_CB17_49949_58			BLAST:glutaryl-CoA dehydrogenase (EC:1.3.99.7); K00252 glutaryl-CoA dehydrogenase [EC:1.3.99.7](db=KEGG evalue=5.5e-38 bit_score=162.2 identity=90.8)	BLAST:Glutaryl-CoA dehydrogenase n=1 Tax=Fluviicola taffensis (strain DSM 16823 / RW262 / RW262) RepID=F2ICW7_FLUTR(db=UNIREF evalue=9.8e-38 bit_score=162.2 identity=90.8)	IPRSCAN:Acyl-CoA dehydrogenase, C-terminal domain(db=Pfam db_id=PF00441 evalue=2.5e-12 interpro_id=IPR999999 interpro_description=Acyl-CoA dehydrogenase, C-terminal domain)
vOTU9712_CB17_49949	59	vOTU9712_CB17_49949_59			BLAST:glutaryl-CoA dehydrogenase (EC:1.3.99.7); K00252 glutaryl-CoA dehydrogenase [EC:1.3.99.7](db=KEGG evalue=3.1e-20 bit_score=103.2 identity=76.7)	BLAST:Glutaryl-CoA dehydrogenase n=1 Tax=Fluviicola taffensis (strain DSM 16823 / RW262 / RW262) RepID=F2ICW7_FLUTR(db=UNIREF evalue=5.5e-20 bit_score=103.2 identity=76.7)	IPRSCAN:Acyl-CoA dehydrogenase, N-terminal domain(db=Pfam db_id=PF02771 evalue=2.8e-05 interpro_id=IPR999999 interpro_description=Acyl-CoA dehydrogenase, N-terminal domain)
vOTU9712_CB17_49949	60	vOTU9712_CB17_49949_60
vOTU9712_CB17_49949	61	vOTU9712_CB17_49949_61
vOTU9712_CB17_49949	62	vOTU9712_CB17_49949_62			BLAST:uroporphyrinogen-III synthase (EC:4.2.1.75); K01719 uroporphyrinogen-III synthase [EC:4.2.1.75](db=KEGG evalue=9.3e-39 bit_score=165.2 identity=64.2)	BLAST:Uroporphyrinogen-III synthase n=1 Tax=Fluviicola taffensis (strain DSM 16823 / RW262 / RW262) RepID=F2ICW5_FLUTR(db=UNIREF evalue=1.6e-38 bit_score=165.2 identity=64.2)	IPRSCAN:Uroporphyrinogen-III synthase HemD(db=Pfam db_id=PF02602 evalue=1.2e-14 interpro_id=IPR999999 interpro_description=Uroporphyrinogen-III synthase HemD)
vOTU9712_CB17_49949	63	vOTU9712_CB17_49949_63
vOTU9712_CB17_49949	64	vOTU9712_CB17_49949_64			BLAST:glycosyl transferase family 51; K05366 penicillin-binding protein 1A [EC:2.4.1.- 3.4.-.-](db=KEGG evalue=7.5e-42 bit_score=176.0 identity=53.1)	BLAST:Glycosyl transferase family 51 n=1 Tax=Fluviicola taffensis (strain DSM 16823 / RW262 / RW262) RepID=F2ICW4_FLUTR(db=UNIREF evalue=1.3e-41 bit_score=176.0 identity=53.1)	IPRSCAN:Transglycosylase(db=Pfam db_id=PF00912 evalue=1.7e-21 interpro_id=IPR999999 interpro_description=Transglycosylase)
vOTU9712_CB17_49949	65	vOTU9712_CB17_49949_65					IPRSCAN:Transglycosylase(db=Pfam db_id=PF00912 evalue=6.1e-05 interpro_id=IPR999999 interpro_description=Transglycosylase)
vOTU9712_CB17_49949	66	vOTU9712_CB17_49949_66			BLAST:glycosyl transferase family 51; K05366 penicillin-binding protein 1A [EC:2.4.1.- 3.4.-.-](db=KEGG evalue=2.5e-07 bit_score=60.1 identity=42.4)	BLAST:Glycosyl transferase family 51 n=1 Tax=Fluviicola taffensis (strain DSM 16823 / RW262 / RW262) RepID=F2ICW4_FLUTR(db=UNIREF evalue=4.5e-07 bit_score=60.1 identity=42.4)
vOTU9712_CB17_49949	67	vOTU9712_CB17_49949_67			BLAST:glycosyl transferase family 51; K05366 penicillin-binding protein 1A [EC:2.4.1.- 3.4.-.-](db=KEGG evalue=3.2e-25 bit_score=119.8 identity=62.5)	BLAST:Glycosyl transferase family 51 n=1 Tax=Fluviicola taffensis (strain DSM 16823 / RW262 / RW262) RepID=F2ICW4_FLUTR(db=UNIREF evalue=5.7e-25 bit_score=119.8 identity=62.5)	IPRSCAN:Penicillin binding protein transpeptidase domain(db=Pfam db_id=PF00905 evalue=3.7e-06 interpro_id=IPR999999 interpro_description=Penicillin binding protein transpeptidase domain)
vOTU9712_CB17_49949	68	vOTU9712_CB17_49949_68			BLAST:glycosyl transferase family 51; K05366 penicillin-binding protein 1A [EC:2.4.1.- 3.4.-.-](db=KEGG evalue=9.6e-60 bit_score=235.7 identity=57.3)	BLAST:Glycosyl transferase family 51 n=1 Tax=Fluviicola taffensis (strain DSM 16823 / RW262 / RW262) RepID=F2ICW4_FLUTR(db=UNIREF evalue=1.7e-59 bit_score=235.7 identity=57.3)	IPRSCAN:Penicillin binding protein transpeptidase domain(db=Pfam db_id=PF00905 evalue=1.1e-12 interpro_id=IPR999999 interpro_description=Penicillin binding protein transpeptidase domain)
vOTU9712_CB17_49949	69	vOTU9712_CB17_49949_69			BLAST:Acyl CoA:acetate/3-ketoacid CoA transferase subunit alpha(db=KEGG evalue=7.3e-11 bit_score=71.2 identity=68.1)	BLAST:3-oxoacid CoA-transferase, a subunit n=4 Tax=Elizabethkingia RepID=H0KMQ5_9FLAO(db=UNIREF evalue=4.4e-11 bit_score=72.8 identity=73.3)	IPRSCAN:Coenzyme A transferase(db=Pfam db_id=PF01144 evalue=1.4e-08 interpro_id=IPR999999 interpro_description=Coenzyme A transferase)
vOTU9712_CB17_49949	70	vOTU9712_CB17_49949_70			BLAST:3-oxoacid CoA-transferase subunit A (EC:2.8.3.5); K01028 3-oxoacid CoA-transferase subunit A [EC:2.8.3.5](db=KEGG evalue=1.2e-23 bit_score=114.0 identity=90.0)	BLAST:3-oxoacid CoA-transferase, A subunit n=1 Tax=Fluviicola taffensis (strain DSM 16823 / RW262 / RW262) RepID=F2ICW3_FLUTR(db=UNIREF evalue=2.1e-23 bit_score=114.0 identity=90.0)	IPRSCAN:Coenzyme A transferase(db=Pfam db_id=PF01144 evalue=1.4e-17 interpro_id=IPR999999 interpro_description=Coenzyme A transferase)
vOTU9713_CB17_33004	1	vOTU9713_CB17_33004_1
vOTU9713_CB17_33004	2	vOTU9713_CB17_33004_2
vOTU9713_CB17_33004	3	vOTU9713_CB17_33004_3			BLAST:hypothetical protein(db=KEGG evalue=7.1e-14 bit_score=81.6 identity=61.2)	BLAST:Putative uncharacterized protein n=1 Tax=Gramella forsetii (strain KT0803) RepID=A0M423_GRAFK(db=UNIREF evalue=1.3e-13 bit_score=81.6 identity=61.2)	IPRSCAN:Cro/C1-type HTH DNA-binding domain(db=Pfam db_id=PF13443 evalue=8.1e-05 interpro_id=IPR999999 interpro_description=Cro/C1-type HTH DNA-binding domain)
vOTU9713_CB17_33004	4	vOTU9713_CB17_33004_4			BLAST:hypothetical protein(db=KEGG evalue=6.7e-18 bit_score=95.9 identity=52.0)	BLAST:Putative secretion activating protein n=1 Tax=Desulfovibrio africanus PCS RepID=M5PYH8_DESAF(db=UNIREF evalue=3.7e-19 bit_score=100.9 identity=49.1)	IPRSCAN:Glycosyl hydrolase 108(db=Pfam db_id=PF05838 evalue=3.7e-25 interpro_id=IPR999999 interpro_description=Glycosyl hydrolase 108)
vOTU9713_CB17_33004	5	vOTU9713_CB17_33004_5
vOTU9713_CB17_33004	6	vOTU9713_CB17_33004_6
vOTU9713_CB17_33004	7	vOTU9713_CB17_33004_7
vOTU9713_CB17_33004	8	vOTU9713_CB17_33004_8
vOTU9713_CB17_33004	9	vOTU9713_CB17_33004_9
vOTU9713_CB17_33004	10	vOTU9713_CB17_33004_10
vOTU9713_CB17_33004	11	vOTU9713_CB17_33004_11
vOTU9713_CB17_33004	12	vOTU9713_CB17_33004_12
vOTU9713_CB17_33004	13	vOTU9713_CB17_33004_13
vOTU9713_CB17_33004	14	vOTU9713_CB17_33004_14			BLAST:hypothetical protein(db=KEGG evalue=8.1e-11 bit_score=72.0 identity=47.0)	BLAST:Putative uncharacterized protein n=1 Tax=Gramella forsetii (strain KT0803) RepID=A0M434_GRAFK(db=UNIREF evalue=1.4e-10 bit_score=72.0 identity=47.0)
vOTU9713_CB17_33004	15	vOTU9713_CB17_33004_15
vOTU9713_CB17_33004	16	vOTU9713_CB17_33004_16
vOTU9713_CB17_33004	17	vOTU9713_CB17_33004_17
vOTU9713_CB17_33004	18	vOTU9713_CB17_33004_18
vOTU9713_CB17_33004	19	vOTU9713_CB17_33004_19
vOTU9713_CB17_33004	20	vOTU9713_CB17_33004_20
vOTU9713_CB17_33004	21	vOTU9713_CB17_33004_21
vOTU9713_CB17_33004	22	vOTU9713_CB17_33004_22
vOTU9713_CB17_33004	23	vOTU9713_CB17_33004_23				BLAST:Structural protein n=1 Tax=Cellulophaga phage phi39:1 RepID=S0A3Y8_9CAUD(db=UNIREF evalue=1.7e-18 bit_score=98.6 identity=47.7)
vOTU9713_CB17_33004	24	vOTU9713_CB17_33004_24
vOTU9713_CB17_33004	25	vOTU9713_CB17_33004_25				BLAST:hypothetical protein n=1 Tax=Proteiniphilum acetatigenes RepID=UPI0003651366(db=UNIREF evalue=4.7e-08 bit_score=63.5 identity=49.3)
vOTU9713_CB17_33004	26	vOTU9713_CB17_33004_26
vOTU9713_CB17_33004	27	vOTU9713_CB17_33004_27
vOTU9713_CB17_33004	28	vOTU9713_CB17_33004_28					IPRSCAN:Phage-related minor tail protein(db=Pfam db_id=PF10145 evalue=1.8e-10 interpro_id=IPR999999 interpro_description=Phage-related minor tail protein)
vOTU9713_CB17_33004	29	vOTU9713_CB17_33004_29
vOTU9713_CB17_33004	30	vOTU9713_CB17_33004_30
vOTU9713_CB17_33004	31	vOTU9713_CB17_33004_31
vOTU9713_CB17_33004	32	vOTU9713_CB17_33004_32
vOTU9713_CB17_33004	33	vOTU9713_CB17_33004_33
vOTU9713_CB17_33004	34	vOTU9713_CB17_33004_34
vOTU9713_CB17_33004	35	vOTU9713_CB17_33004_35				BLAST:Phage capsid protein n=1 Tax=Cellulophaga phage phi39:1 RepID=S0A3Y1_9CAUD(db=UNIREF evalue=5.8e-09 bit_score=66.2 identity=45.0)	IPRSCAN:Phage capsid family(db=Pfam db_id=PF05065 evalue=6e-08 interpro_id=IPR999999 interpro_description=Phage capsid family)
vOTU9713_CB17_33004	36	vOTU9713_CB17_33004_36
vOTU9713_CB17_33004	37	vOTU9713_CB17_33004_37
vOTU9713_CB17_33004	38	vOTU9713_CB17_33004_38				BLAST:Prohead protease n=1 Tax=Cellulophaga phage phi39:1 RepID=S0A174_9CAUD(db=UNIREF evalue=1.4e-18 bit_score=98.6 identity=51.7)
vOTU9713_CB17_33004	39	vOTU9713_CB17_33004_39			BLAST:phage portal protein, HK97 family(db=KEGG evalue=3.3e-09 bit_score=67.4 identity=29.2)	BLAST:Phage portal protein n=1 Tax=Cellulophaga phage phi39:1 RepID=S0A2U9_9CAUD(db=UNIREF evalue=4.3e-36 bit_score=157.5 identity=48.8)	IPRSCAN:Phage portal protein(db=Pfam db_id=PF04860 evalue=5.4e-13 interpro_id=IPR999999 interpro_description=Phage portal protein)
vOTU9713_CB17_33004	40	vOTU9713_CB17_33004_40				BLAST:Phage portal protein n=1 Tax=Cellulophaga phage phi39:1 RepID=S0A2U9_9CAUD(db=UNIREF evalue=5.8e-16 bit_score=90.5 identity=38.4)	IPRSCAN:Phage portal protein(db=Pfam db_id=PF04860 evalue=4.3e-10 interpro_id=IPR999999 interpro_description=Phage portal protein)
vOTU9713_CB17_33004	41	vOTU9713_CB17_33004_41			BLAST:Retron-type reverse transcriptase(db=KEGG evalue=3.9e-24 bit_score=115.9 identity=72.0)	BLAST:RNA-directed DNA polymerase n=1 Tax=Flavobacterium limnosediminis JC2902 RepID=V6SP26_9FLAO(db=UNIREF evalue=4.7e-28 bit_score=129.8 identity=80.0)
vOTU9713_CB17_33004	42	vOTU9713_CB17_33004_42			BLAST:Retron-type reverse transcriptase(db=KEGG evalue=3.4e-23 bit_score=112.8 identity=66.7)	BLAST:RNA-directed DNA polymerase n=1 Tax=Flavobacterium limnosediminis JC2902 RepID=V6SP26_9FLAO(db=UNIREF evalue=1.7e-25 bit_score=121.3 identity=73.3)
vOTU9713_CB17_33004	43	vOTU9713_CB17_33004_43			BLAST:hypothetical protein(db=KEGG evalue=9.5e-19 bit_score=98.2 identity=53.5)	BLAST:hypothetical protein n=1 Tax=Pedobacter arcticus RepID=UPI0002FBB3EA(db=UNIREF evalue=1.4e-20 bit_score=105.1 identity=60.5)
vOTU9713_CB17_33004	44	vOTU9713_CB17_33004_44
vOTU9713_CB17_33004	45	vOTU9713_CB17_33004_45
vOTU9713_CB17_33004	46	vOTU9713_CB17_33004_46
vOTU9713_CB17_33004	47	vOTU9713_CB17_33004_47			BLAST:terminase(db=KEGG evalue=4.4e-13 bit_score=79.3 identity=52.1)	BLAST:Phage terminase large subunit n=1 Tax=Cellulophaga phage phi39:1 RepID=S0A2U5_9CAUD(db=UNIREF evalue=3.5e-21 bit_score=107.1 identity=69.1)	IPRSCAN:Phage Terminase(db=Pfam db_id=PF03354 evalue=1.8e-13 interpro_id=IPR999999 interpro_description=Phage Terminase)
vOTU9713_CB17_33004	48	vOTU9713_CB17_33004_48			BLAST:terminase(db=KEGG evalue=7.1e-16 bit_score=88.6 identity=55.8)	BLAST:Phage terminase large subunit n=1 Tax=Cellulophaga phage phi39:1 RepID=S0A2U5_9CAUD(db=UNIREF evalue=1.6e-18 bit_score=98.2 identity=57.9)	IPRSCAN:Phage Terminase(db=Pfam db_id=PF03354 evalue=6.6e-15 interpro_id=IPR999999 interpro_description=Phage Terminase)
vOTU9713_CB17_33004	49	vOTU9713_CB17_33004_49			BLAST:phage terminase large subunit(db=KEGG evalue=6.7e-12 bit_score=75.5 identity=46.1)	BLAST:Phage terminase large subunit n=1 Tax=Cellulophaga phage phi39:1 RepID=S0A2U5_9CAUD(db=UNIREF evalue=1.8e-15 bit_score=88.2 identity=47.8)	IPRSCAN:Phage Terminase(db=Pfam db_id=PF03354 evalue=7.7e-08 interpro_id=IPR999999 interpro_description=Phage Terminase)
vOTU9713_CB17_33004	50	vOTU9713_CB17_33004_50
vOTU9713_CB17_33004	51	vOTU9713_CB17_33004_51
vOTU9713_CB17_33004	52	vOTU9713_CB17_33004_52			BLAST:primary replicative DNA helicase (EC:3.6.1.-)(db=KEGG evalue=1.4e-38 bit_score=165.2 identity=51.8)	BLAST:Replicative DNA helicase n=1 Tax=Cellulophaga phage phi39:1 RepID=S0A403_9CAUD(db=UNIREF evalue=4.1e-46 bit_score=191.0 identity=53.8)	IPRSCAN:DnaB-like helicase C terminal domain(db=Pfam db_id=PF03796 evalue=9.3e-53 interpro_id=IPR999999 interpro_description=DnaB-like helicase C terminal domain)
vOTU9713_CB17_33004	53	vOTU9713_CB17_33004_53
vOTU9713_CB17_33004	54	vOTU9713_CB17_33004_54			BLAST:dnaB; replicative DNA helicase (EC:3.6.1.-); K02314 replicative DNA helicase [EC:3.6.4.12](db=KEGG evalue=1.2e-07 bit_score=60.5 identity=66.7)	BLAST:Replicative DNA helicase n=2 Tax=Flavobacteriaceae RepID=A4CN81_ROBBH(db=UNIREF evalue=2.1e-07 bit_score=60.5 identity=69.0)	IPRSCAN:DnaB-like helicase C terminal domain(db=Pfam db_id=PF03796 evalue=3.9e-11 interpro_id=IPR999999 interpro_description=DnaB-like helicase C terminal domain)
vOTU9713_CB17_33004	55	vOTU9713_CB17_33004_55
vOTU22_CB17_42216	1	vOTU22_CB17_42216_1
vOTU22_CB17_42216	2	vOTU22_CB17_42216_2
vOTU22_CB17_42216	3	vOTU22_CB17_42216_3
vOTU22_CB17_42216	4	vOTU22_CB17_42216_4			BLAST:ssb; single-stranded DNA-binding protein; K03111 single-strand DNA-binding protein(db=KEGG evalue=1.9e-35 bit_score=154.1 identity=66.1)	BLAST:Single-stranded DNA-binding protein n=3 Tax=Actinobacteria RepID=A4AEU3_9ACTN(db=UNIREF evalue=2.6e-43 bit_score=181.0 identity=76.7)	IPRSCAN:Single-strand binding protein family(db=Pfam db_id=PF00436 evalue=2e-09 interpro_id=IPR999999 interpro_description=Single-strand binding protein family)
vOTU22_CB17_42216	5	vOTU22_CB17_42216_5			BLAST:single-strand binding protein(db=KEGG evalue=2.7e-08 bit_score=63.2 identity=43.9)	BLAST:Single-stranded DNA-binding protein n=3 Tax=Actinobacteria RepID=A4AEU3_9ACTN(db=UNIREF evalue=5.7e-09 bit_score=66.2 identity=48.8)	IPRSCAN:Single-strand binding protein family(db=Pfam db_id=PF00436 evalue=7.2e-06 interpro_id=IPR999999 interpro_description=Single-strand binding protein family)
vOTU22_CB17_42216	6	vOTU22_CB17_42216_6
vOTU22_CB17_42216	7	vOTU22_CB17_42216_7
vOTU22_CB17_42216	8	vOTU22_CB17_42216_8				BLAST:Uncharacterized protein n=1 Tax=Streptomyces turgidiscabies Car8 RepID=L7FAG2_9ACTO(db=UNIREF evalue=8.3e-14 bit_score=83.2 identity=42.4)
vOTU22_CB17_42216	9	vOTU22_CB17_42216_9				BLAST:Uncharacterized protein n=1 Tax=Streptomyces sp. HPH0547 RepID=S3AZA5_9ACTO(db=UNIREF evalue=1.6e-10 bit_score=73.2 identity=27.8)
vOTU22_CB17_42216	10	vOTU22_CB17_42216_10				BLAST:hypothetical protein n=1 Tax=Saccharopolyspora spinosa RepID=UPI000237A7A6(db=UNIREF evalue=1.7e-09 bit_score=68.9 identity=44.2)
vOTU22_CB17_42216	11	vOTU22_CB17_42216_11
vOTU22_CB17_42216	12	vOTU22_CB17_42216_12			BLAST:hypothetical protein(db=KEGG evalue=1.3e-13 bit_score=83.2 identity=33.5)	BLAST:Uncharacterized protein n=1 Tax=Microbacterium laevaniformans OR221 RepID=H8E721_9MICO(db=UNIREF evalue=2.8e-35 bit_score=156.0 identity=42.3)
vOTU22_CB17_42216	13	vOTU22_CB17_42216_13
vOTU22_CB17_42216	14	vOTU22_CB17_42216_14		RBH:DNA methyltransferase n=1 Tax=Williamsia sp. D3 RepID=V8CW11_9ACTO(db=UNIREF)	BLAST:DNA methylase N-4/N-6(db=KEGG evalue=3.4e-77 bit_score=294.3 identity=47.9)	BLAST:DNA methyltransferase n=1 Tax=Williamsia sp. D3 RepID=V8CW11_9ACTO(db=UNIREF evalue=8.6e-84 bit_score=317.0 identity=50.7)	IPRSCAN:DNA methylase(db=Pfam db_id=PF01555 evalue=4.9e-54 interpro_id=IPR999999 interpro_description=DNA methylase)
vOTU22_CB17_42216	15	vOTU22_CB17_42216_15			BLAST:proline dehydrogenase(db=KEGG evalue=2.3e-09 bit_score=67.4 identity=36.4)	BLAST:Uncharacterized protein n=1 Tax=Microbacterium maritypicum MF109 RepID=T5KI83_9MICO(db=UNIREF evalue=4.3e-19 bit_score=100.5 identity=44.9)
vOTU22_CB17_42216	16	vOTU22_CB17_42216_16			BLAST:hypothetical protein(db=KEGG evalue=2.3e-67 bit_score=261.5 identity=44.2)	BLAST:Uncharacterized protein n=1 Tax=Leifsonia xyli subsp. cynodontis DSM 46306 RepID=U3P8T4_LEIXC(db=UNIREF evalue=4.1e-67 bit_score=261.5 identity=44.2)
vOTU22_CB17_42216	17	vOTU22_CB17_42216_17			BLAST:hypothetical protein(db=KEGG evalue=1e-63 bit_score=248.8 identity=61.8)	BLAST:Uncharacterized protein n=1 Tax=Leifsonia xyli subsp. cynodontis DSM 46306 RepID=U3PA49_LEIXC(db=UNIREF evalue=1.8e-63 bit_score=248.8 identity=61.8)
vOTU22_CB17_42216	18	vOTU22_CB17_42216_18			BLAST:hypothetical protein(db=KEGG evalue=1e-31 bit_score=142.5 identity=40.8)	BLAST:Uncharacterized protein n=1 Tax=Agrococcus pavilionensis RW1 RepID=U1MNJ5_9MICO(db=UNIREF evalue=1e-31 bit_score=143.3 identity=45.1)	IPRSCAN:NUMOD4 motif(db=Pfam db_id=PF07463 evalue=9.4e-13 interpro_id=IPR999999 interpro_description=NUMOD4 motif)
vOTU22_CB17_42216	19	vOTU22_CB17_42216_19
vOTU22_CB17_42216	20	vOTU22_CB17_42216_20
vOTU22_CB17_42216	21	vOTU22_CB17_42216_21			BLAST:TetR family transcriptional regulator(db=KEGG evalue=2.9e-09 bit_score=67.4 identity=39.0)	BLAST:Transcriptional regulator, TetR family n=1 Tax=Leifsonia aquatica ATCC 14665 RepID=U2T0Z1_LEIAQ(db=UNIREF evalue=2.1e-10 bit_score=72.0 identity=41.0)	IPRSCAN:Bacterial regulatory proteins, tetR family(db=Pfam db_id=PF00440 evalue=1.3e-06 interpro_id=IPR999999 interpro_description=Bacterial regulatory proteins, tetR family)
vOTU22_CB17_42216	22	vOTU22_CB17_42216_22
vOTU22_CB17_42216	23	vOTU22_CB17_42216_23			BLAST:hypothetical protein(db=KEGG evalue=2.1e-10 bit_score=72.0 identity=27.9)	BLAST:RecF/RecN/SMC N-terminal domain protein n=2 Tax=Eubacterium siraeum RepID=B0MKX0_9FIRM(db=UNIREF evalue=1.3e-10 bit_score=73.6 identity=27.5)
vOTU22_CB17_42216	24	vOTU22_CB17_42216_24
vOTU22_CB17_42216	25	vOTU22_CB17_42216_25
vOTU22_CB17_42216	26	vOTU22_CB17_42216_26
vOTU22_CB17_42216	27	vOTU22_CB17_42216_27
vOTU22_CB17_42216	28	vOTU22_CB17_42216_28
vOTU22_CB17_42216	29	vOTU22_CB17_42216_29
vOTU22_CB17_42216	30	vOTU22_CB17_42216_30
vOTU22_CB17_42216	31	vOTU22_CB17_42216_31
vOTU22_CB17_42216	32	vOTU22_CB17_42216_32
vOTU22_CB17_42216	33	vOTU22_CB17_42216_33			BLAST:hypothetical protein(db=KEGG evalue=3.9e-11 bit_score=73.6 identity=32.3)	BLAST:hypothetical protein n=1 Tax=Microbacterium sp. UCD-TDU RepID=UPI00034DBA7A(db=UNIREF evalue=3.4e-26 bit_score=124.4 identity=42.2)
vOTU22_CB17_42216	34	vOTU22_CB17_42216_34
vOTU22_CB17_42216	35	vOTU22_CB17_42216_35
vOTU22_CB17_42216	36	vOTU22_CB17_42216_36			BLAST:hypothetical protein(db=KEGG evalue=4.6e-10 bit_score=69.7 identity=38.8)	BLAST:Uncharacterized protein n=7 Tax=Mycobacterium abscessus RepID=B1MFD0_MYCA9(db=UNIREF evalue=8e-10 bit_score=69.7 identity=38.8)
vOTU22_CB17_42216	37	vOTU22_CB17_42216_37
vOTU22_CB17_42216	38	vOTU22_CB17_42216_38			BLAST:bifunctional glutamine-synthetase adenylyltransferase/deadenyltransferase(db=KEGG evalue=2.5e-09 bit_score=67.4 identity=47.2)	BLAST:Bifunctional glutamine-synthetase adenylyltransferase/deadenyltransferase n=1 Tax=Leifsonia xyli subsp. cynodontis DSM 46306 RepID=U3P9N0_LEIXC(db=UNIREF evalue=4.4e-09 bit_score=67.4 identity=47.2)
vOTU22_CB17_42216	39	vOTU22_CB17_42216_39
vOTU22_CB17_42216	40	vOTU22_CB17_42216_40
vOTU22_CB17_42216	41	vOTU22_CB17_42216_41
vOTU22_CB17_42216	42	vOTU22_CB17_42216_42
vOTU22_CB17_42216	43	vOTU22_CB17_42216_43					IPRSCAN:N-acetylmuramoyl-L-alanine amidase(db=Pfam db_id=PF01510 evalue=1e-14 interpro_id=IPR999999 interpro_description=N-acetylmuramoyl-L-alanine amidase)
vOTU22_CB17_42216	44	vOTU22_CB17_42216_44
vOTU22_CB17_42216	45	vOTU22_CB17_42216_45				BLAST:Putative uncharacterized protein n=1 Tax=Rhodococcus phage REQ2 RepID=G9FH39_9VIRU(db=UNIREF evalue=1.2e-23 bit_score=115.9 identity=44.4)
vOTU22_CB17_42216	46	vOTU22_CB17_42216_46				BLAST:Putative uncharacterized protein n=1 Tax=Rhodococcus phage REQ2 RepID=G9FH39_9VIRU(db=UNIREF evalue=1.2e-24 bit_score=119.4 identity=45.8)
vOTU22_CB17_42216	47	vOTU22_CB17_42216_47				BLAST:hypothetical protein n=1 Tax=Nocardia sp. 348MFTsu5.1 RepID=UPI00036928D3(db=UNIREF evalue=1e-23 bit_score=117.1 identity=32.4)
vOTU22_CB17_42216	48	vOTU22_CB17_42216_48
vOTU22_CB17_42216	49	vOTU22_CB17_42216_49
vOTU22_CB17_42216	50	vOTU22_CB17_42216_50			BLAST:hypothetical protein(db=KEGG evalue=4.9e-13 bit_score=80.9 identity=29.2)	BLAST:Uncharacterized protein n=1 Tax=Emticicia oligotrophica (strain DSM 17448 / GPTSA100-15) RepID=I2EV14_EMTOG(db=UNIREF evalue=8.6e-13 bit_score=80.9 identity=29.2)
vOTU22_CB17_42216	51	vOTU22_CB17_42216_51
vOTU22_CB17_42216	52	vOTU22_CB17_42216_52				BLAST:hypothetical protein n=1 Tax=Corynebacterium-like bacterium B27 RepID=UPI0003B65994(db=UNIREF evalue=3.2e-27 bit_score=128.6 identity=37.4)
vOTU22_CB17_42216	53	vOTU22_CB17_42216_53			BLAST:hypothetical protein(db=KEGG evalue=2.5e-25 bit_score=122.5 identity=28.8)	BLAST:hypothetical protein n=1 Tax=Agromyces subbeticus RepID=UPI0003B67375(db=UNIREF evalue=3.2e-92 bit_score=345.5 identity=44.9)
vOTU22_CB17_42216	54	vOTU22_CB17_42216_54			BLAST:phage tail tape measure protein, TP901 family(db=KEGG evalue=1.2e-26 bit_score=125.6 identity=39.9)	BLAST:hypothetical protein n=1 Tax=Pseudoclavibacter faecalis RepID=UPI00035E0BE9(db=UNIREF evalue=1e-28 bit_score=133.3 identity=42.4)
vOTU22_CB17_42216	55	vOTU22_CB17_42216_55			BLAST:phage tail tape measure protein, TP901 family(db=KEGG evalue=1.8e-68 bit_score=265.0 identity=55.3)	BLAST:hypothetical protein n=1 Tax=Pseudoclavibacter faecalis RepID=UPI00035E0BE9(db=UNIREF evalue=1.8e-79 bit_score=302.4 identity=62.9)	IPRSCAN:Phage-related minor tail protein(db=Pfam db_id=PF10145 evalue=1.6e-17 interpro_id=IPR999999 interpro_description=Phage-related minor tail protein)
vOTU22_CB17_42216	56	vOTU22_CB17_42216_56
vOTU22_CB17_42216	57	vOTU22_CB17_42216_57
vOTU22_CB17_42216	58	vOTU22_CB17_42216_58
vOTU22_CB17_42216	59	vOTU22_CB17_42216_59			BLAST:hypothetical protein(db=KEGG evalue=3e-09 bit_score=68.2 identity=27.6)	BLAST:Uncharacterized protein n=1 Tax=Agrococcus pavilionensis RW1 RepID=U1MS98_9MICO(db=UNIREF evalue=8.1e-10 bit_score=70.9 identity=25.7)
vOTU22_CB17_42216	60	vOTU22_CB17_42216_60
vOTU22_CB17_42216	61	vOTU22_CB17_42216_61				BLAST:Uncharacterized protein n=1 Tax=Paenibacillus alvei TS-15 RepID=S9TWR1_PAEAL(db=UNIREF evalue=3.8e-08 bit_score=64.3 identity=38.3)
vOTU22_CB17_42216	62	vOTU22_CB17_42216_62
vOTU22_CB17_42216	63	vOTU22_CB17_42216_63			BLAST:hypothetical protein(db=KEGG evalue=3.7e-09 bit_score=67.0 identity=34.0)	BLAST:Uncharacterized protein n=1 Tax=Corynebacterium striatum ATCC 6940 RepID=C2CRR7_CORST(db=UNIREF evalue=1.6e-10 bit_score=72.4 identity=33.8)
vOTU22_CB17_42216	64	vOTU22_CB17_42216_64
vOTU22_CB17_42216	65	vOTU22_CB17_42216_65
vOTU22_CB17_42216	66	vOTU22_CB17_42216_66			BLAST:hypothetical protein(db=KEGG evalue=1.9e-106 bit_score=391.7 identity=53.3)	BLAST:hypothetical protein n=1 Tax=Actinokineospora enzanensis RepID=UPI00036D77B5(db=UNIREF evalue=7e-112 bit_score=410.6 identity=54.1)	IPRSCAN:Family of unknown function (DUF5309)(db=Pfam db_id=PF17236 evalue=5.7e-24 interpro_id=IPR999999 interpro_description=Family of unknown function (DUF5309))
vOTU22_CB17_42216	67	vOTU22_CB17_42216_67			BLAST:LigA protein(db=KEGG evalue=1.1e-09 bit_score=69.7 identity=30.4)	BLAST:Uncharacterized protein n=1 Tax=Streptomyces phage SV1 RepID=K4HYD2_9CAUD(db=UNIREF evalue=1.3e-10 bit_score=73.6 identity=32.6)
vOTU22_CB17_42216	68	vOTU22_CB17_42216_68				BLAST:hypothetical protein n=1 Tax=Xanthobacteraceae RepID=UPI0003655C0C(db=UNIREF evalue=9.1e-08 bit_score=62.8 identity=59.6)	IPRSCAN:Helix-turn-helix domain(db=Pfam db_id=PF12728 evalue=2.4e-10 interpro_id=IPR999999 interpro_description=Helix-turn-helix domain)
vOTU22_CB17_42216	69	vOTU22_CB17_42216_69
vOTU22_CB17_42216	70	vOTU22_CB17_42216_70			BLAST:hypothetical protein(db=KEGG evalue=1.7e-15 bit_score=89.4 identity=29.1)	BLAST:Putative uncharacterized protein n=1 Tax=Corynebacterium aurimucosum (strain ATCC 700975 / DSM 44827 / CN-1) RepID=C3PIC4_CORA7(db=UNIREF evalue=3e-15 bit_score=89.4 identity=29.1)	IPRSCAN:Phage minor capsid protein 2(db=Pfam db_id=PF06152 evalue=5.2e-09 interpro_id=IPR999999 interpro_description=Phage minor capsid protein 2)
vOTU22_CB17_42216	71	vOTU22_CB17_42216_71			BLAST:hypothetical protein(db=KEGG evalue=7.6e-31 bit_score=140.6 identity=28.8)	BLAST:hypothetical protein n=1 Tax=Salinispora arenicola RepID=UPI0003603268(db=UNIREF evalue=3.7e-36 bit_score=159.1 identity=35.9)	IPRSCAN:Phage minor capsid protein 2(db=Pfam db_id=PF06152 evalue=1.2e-22 interpro_id=IPR999999 interpro_description=Phage minor capsid protein 2)
vOTU22_CB17_42216	72	vOTU22_CB17_42216_72
vOTU22_CB17_42216	73	vOTU22_CB17_42216_73			BLAST:hypothetical protein(db=KEGG evalue=7.7e-79 bit_score=300.4 identity=34.8)	BLAST:hypothetical protein n=1 Tax=Nocardiopsis synnemataformans RepID=UPI00034A9244(db=UNIREF evalue=2.2e-81 bit_score=309.7 identity=35.2)
vOTU22_CB17_42216	74	vOTU22_CB17_42216_74			BLAST:translation initiation factor IF-2(db=KEGG evalue=1.8e-105 bit_score=388.7 identity=46.3)	BLAST:Uncharacterized protein n=1 Tax=Rhodococcus sp. P27 RepID=U0FL70_9NOCA(db=UNIREF evalue=1.6e-117 bit_score=429.5 identity=50.0)	IPRSCAN:Terminase-like family(db=Pfam db_id=PF03237 evalue=2.3e-08 interpro_id=IPR999999 interpro_description=Terminase-like family)
vOTU22_CB17_42216	75	vOTU22_CB17_42216_75			BLAST:hypothetical protein(db=KEGG evalue=2.8e-08 bit_score=64.3 identity=29.9)	BLAST:Putative uncharacterized protein n=1 Tax=Streptomyces griseus XylebKG-1 RepID=G0PQR3_STRGR(db=UNIREF evalue=2e-17 bit_score=95.5 identity=38.4)
vOTU22_CB17_42216	76	vOTU22_CB17_42216_76
vOTU22_CB17_42216	77	vOTU22_CB17_42216_77
vOTU262_CB17_12942	1	vOTU262_CB17_12942_1
vOTU262_CB17_12942	2	vOTU262_CB17_12942_2
vOTU262_CB17_12942	3	vOTU262_CB17_12942_3			BLAST:phage tail tape measure protein, TP901 family(db=KEGG evalue=6.9e-08 bit_score=62.4 identity=39.4)	BLAST:hypothetical protein n=1 Tax=Microbacterium paraoxydans RepID=UPI000373DAD6(db=UNIREF evalue=1.7e-17 bit_score=95.1 identity=53.5)
vOTU262_CB17_12942	4	vOTU262_CB17_12942_4
vOTU262_CB17_12942	5	vOTU262_CB17_12942_5
vOTU262_CB17_12942	6	vOTU262_CB17_12942_6
vOTU262_CB17_12942	7	vOTU262_CB17_12942_7
vOTU262_CB17_12942	8	vOTU262_CB17_12942_8
vOTU262_CB17_12942	9	vOTU262_CB17_12942_9			BLAST:hypothetical protein(db=KEGG evalue=8.5e-74 bit_score=282.7 identity=51.3)	BLAST:Uncharacterized protein n=1 Tax=Leifsonia xyli subsp. xyli (strain CTCB07) RepID=Q6AGV9_LEIXX(db=UNIREF evalue=1.5e-73 bit_score=282.7 identity=51.3)
vOTU262_CB17_12942	10	vOTU262_CB17_12942_10
vOTU262_CB17_12942	11	vOTU262_CB17_12942_11
vOTU262_CB17_12942	12	vOTU262_CB17_12942_12
vOTU262_CB17_12942	13	vOTU262_CB17_12942_13
vOTU262_CB17_12942	14	vOTU262_CB17_12942_14			BLAST:phage-related integrase(db=KEGG evalue=1.6e-15 bit_score=87.8 identity=49.5)	BLAST:Integrase family protein n=1 Tax=Microbacterium laevaniformans OR221 RepID=H8E1T5_9MICO(db=UNIREF evalue=5e-17 bit_score=93.6 identity=51.5)
vOTU262_CB17_12942	15	vOTU262_CB17_12942_15			BLAST:integrase(db=KEGG evalue=8e-22 bit_score=108.6 identity=63.5)	BLAST:Integrase family protein n=1 Tax=Microbacterium laevaniformans OR221 RepID=H8E1T5_9MICO(db=UNIREF evalue=6.4e-22 bit_score=109.8 identity=62.9)	IPRSCAN:Phage integrase family(db=Pfam db_id=PF00589 evalue=2.2e-08 interpro_id=IPR999999 interpro_description=Phage integrase family)
vOTU262_CB17_12942	16	vOTU262_CB17_12942_16			BLAST:hypothetical protein(db=KEGG evalue=2.2e-14 bit_score=84.3 identity=39.4)	BLAST:Uncharacterized protein n=1 Tax=Leifsonia xyli subsp. xyli (strain CTCB07) RepID=Q6AC70_LEIXX(db=UNIREF evalue=3.9e-14 bit_score=84.3 identity=39.4)	IPRSCAN:IrrE N-terminal-like domain(db=Pfam db_id=PF06114 evalue=2.1e-07 interpro_id=IPR999999 interpro_description=IrrE N-terminal-like domain)
vOTU262_CB17_12942	17	vOTU262_CB17_12942_17					IPRSCAN:Helix-turn-helix(db=Pfam db_id=PF01381 evalue=2.2e-05 interpro_id=IPR999999 interpro_description=Helix-turn-helix)
vOTU262_CB17_12942	18	vOTU262_CB17_12942_18
vOTU262_CB17_12942	19	vOTU262_CB17_12942_19				BLAST:hypothetical protein n=1 Tax=Curtobacterium flaccumfaciens RepID=UPI000367B301(db=UNIREF evalue=3.8e-10 bit_score=70.1 identity=57.1)
vOTU262_CB17_12942	20	vOTU262_CB17_12942_20
vOTU262_CB17_12942	21	vOTU262_CB17_12942_21			BLAST:hypothetical protein(db=KEGG evalue=2.7e-10 bit_score=71.2 identity=37.3)	BLAST:Uncharacterized protein n=1 Tax=Modestobacter marinus (strain BC501) RepID=I4ETQ1_MODMB(db=UNIREF evalue=4.8e-10 bit_score=71.2 identity=37.3)
vOTU262_CB17_12942	22	vOTU262_CB17_12942_22
vOTU262_CB17_12942	23	vOTU262_CB17_12942_23
vOTU262_CB17_12942	24	vOTU262_CB17_12942_24
vOTU262_CB17_12942	25	vOTU262_CB17_12942_25
vOTU262_CB17_12942	26	vOTU262_CB17_12942_26
vOTU262_CB17_12942	27	vOTU262_CB17_12942_27			BLAST:phage-related exonuclease(db=KEGG evalue=1.1e-18 bit_score=99.4 identity=30.9)	BLAST:hypothetical protein n=1 Tax=Microbacterium sp. UCD-TDU RepID=UPI0003456DD3(db=UNIREF evalue=1.4e-45 bit_score=189.5 identity=47.5)	IPRSCAN:PDDEXK-like domain of unknown function (DUF3799)(db=Pfam db_id=PF12684 evalue=5.8e-17 interpro_id=IPR999999 interpro_description=PDDEXK-like domain of unknown function (DUF3799))
vOTU30_CB17_16853	1	vOTU30_CB17_16853_1
vOTU30_CB17_16853	2	vOTU30_CB17_16853_2
vOTU30_CB17_16853	3	vOTU30_CB17_16853_3			BLAST:fibronectin, type III domain protein(db=KEGG evalue=1.3e-09 bit_score=68.6 identity=40.9)	BLAST:Fibronectin, type III domain protein n=2 Tax=Marinobacter RepID=E4PL17_MARAH(db=UNIREF evalue=2.4e-09 bit_score=68.6 identity=40.9)
vOTU30_CB17_16853	4	vOTU30_CB17_16853_4
vOTU30_CB17_16853	5	vOTU30_CB17_16853_5			BLAST:GK25648 gene product from transcript GK25648-RA(db=KEGG evalue=8.2e-18 bit_score=97.4 identity=26.2)	BLAST:PREDICTED: uncharacterized protein LOC102380914 n=1 Tax=Alligator sinensis RepID=UPI0003C28A54(db=UNIREF evalue=8.5e-18 bit_score=98.2 identity=24.1)
vOTU30_CB17_16853	6	vOTU30_CB17_16853_6
vOTU30_CB17_16853	7	vOTU30_CB17_16853_7
vOTU30_CB17_16853	8	vOTU30_CB17_16853_8
vOTU30_CB17_16853	9	vOTU30_CB17_16853_9
vOTU30_CB17_16853	10	vOTU30_CB17_16853_10				BLAST:Phage terminase, large subunit, PBSX family n=2 Tax=Oscillibacter RepID=U2QF37_9FIRM(db=UNIREF evalue=4.8e-07 bit_score=60.1 identity=41.8)	IPRSCAN:Phage terminase large subunit(db=Pfam db_id=PF04466 evalue=1.8e-08 interpro_id=IPR999999 interpro_description=Phage terminase large subunit)
vOTU30_CB17_16853	11	vOTU30_CB17_16853_11			BLAST:phage terminase, large subunit, PBSX family; K06909(db=KEGG evalue=3.3e-23 bit_score=113.2 identity=51.0)	BLAST:Phage terminase, large subunit, PBSX family n=1 Tax=Thermoanaerobacterium phage THSA-485A RepID=I3VYX0_9CAUD(db=UNIREF evalue=6.9e-24 bit_score=116.3 identity=56.6)	IPRSCAN:Phage terminase large subunit(db=Pfam db_id=PF04466 evalue=1.3e-27 interpro_id=IPR999999 interpro_description=Phage terminase large subunit)
vOTU30_CB17_16853	12	vOTU30_CB17_16853_12			BLAST:phage terminase, large subunit, PBSX family; K06909(db=KEGG evalue=1.4e-42 bit_score=178.7 identity=49.0)	BLAST:Phage terminase large subunit PBSX family n=1 Tax=Clostridium sp. CAG:575 RepID=R6HF73_9CLOT(db=UNIREF evalue=1.8e-45 bit_score=189.1 identity=46.2)	IPRSCAN:Terminase RNAseH like domain(db=Pfam db_id=PF17288 evalue=5.6e-17 interpro_id=IPR999999 interpro_description=Terminase RNAseH like domain)
vOTU30_CB17_16853	13	vOTU30_CB17_16853_13
vOTU30_CB17_16853	14	vOTU30_CB17_16853_14
vOTU30_CB17_16853	15	vOTU30_CB17_16853_15
vOTU30_CB17_16853	16	vOTU30_CB17_16853_16			BLAST:hypothetical protein(db=KEGG evalue=1.2e-14 bit_score=85.1 identity=38.8)	BLAST:Uncharacterized protein n=1 Tax=Acinetobacter nectaris CIP 110549 RepID=V2TSY1_9GAMM(db=UNIREF evalue=1.3e-16 bit_score=92.4 identity=39.8)	IPRSCAN:Domain of unknown function (DUF4055)(db=Pfam db_id=PF13264 evalue=1e-15 interpro_id=IPR999999 interpro_description=Domain of unknown function (DUF4055))
vOTU30_CB17_16853	17	vOTU30_CB17_16853_17
vOTU30_CB17_16853	18	vOTU30_CB17_16853_18
vOTU30_CB17_16853	19	vOTU30_CB17_16853_19
vOTU30_CB17_16853	20	vOTU30_CB17_16853_20			BLAST:phage coat protein(db=KEGG evalue=4.9e-61 bit_score=240.4 identity=47.5)	BLAST:BcepGomrgp07 n=1 Tax=Burkholderia phage BcepGomr RepID=A5A3P6_9CAUD(db=UNIREF evalue=1.1e-63 bit_score=250.0 identity=47.8)
vOTU30_CB17_16853	21	vOTU30_CB17_16853_21
vOTU30_CB17_16853	22	vOTU30_CB17_16853_22
vOTU30_CB17_16853	23	vOTU30_CB17_16853_23
vOTU30_CB17_16853	24	vOTU30_CB17_16853_24
vOTU30_CB17_16853	25	vOTU30_CB17_16853_25
vOTU30_CB17_16853	26	vOTU30_CB17_16853_26				BLAST:hypothetical protein n=1 Tax=Thiobacillus denitrificans RepID=UPI000369D39E(db=UNIREF evalue=2.4e-17 bit_score=94.4 identity=53.4)
vOTU30_CB17_16853	27	vOTU30_CB17_16853_27
vOTU30_CB17_16853	28	vOTU30_CB17_16853_28
vOTU30_CB17_16853	29	vOTU30_CB17_16853_29			BLAST:putative head morphogenesis protein SPP1 gp7(db=KEGG evalue=5e-37 bit_score=160.2 identity=41.5)	BLAST:Uncharacterized protein n=1 Tax=Salicola phage CGphi29 RepID=M4R217_9VIRU(db=UNIREF evalue=3.7e-51 bit_score=208.0 identity=48.8)
vOTU30_CB17_16853	30	vOTU30_CB17_16853_30			BLAST:putative head morphogenesis protein SPP1 gp7(db=KEGG evalue=5.3e-13 bit_score=79.7 identity=28.2)	BLAST:Uncharacterized protein n=1 Tax=Salicola phage CGphi29 RepID=M4R217_9VIRU(db=UNIREF evalue=9.7e-26 bit_score=122.9 identity=48.9)
vOTU30_CB17_16853	31	vOTU30_CB17_16853_31				BLAST:Uncharacterized protein n=1 Tax=Salicola phage CGphi29 RepID=M4QSD5_9VIRU(db=UNIREF evalue=7.4e-20 bit_score=103.2 identity=44.0)
vOTU30_CB17_16853	32	vOTU30_CB17_16853_32				BLAST:Uncharacterized protein n=1 Tax=Salicola phage CGphi29 RepID=M4QPV5_9VIRU(db=UNIREF evalue=1.3e-09 bit_score=68.6 identity=48.6)	IPRSCAN:Bacteriophage related domain of unknown function(db=Pfam db_id=PF13554 evalue=1.2e-07 interpro_id=IPR999999 interpro_description=Bacteriophage related domain of unknown function)
vOTU30_CB17_16853	33	vOTU30_CB17_16853_33
vOTU30_CB17_16853	34	vOTU30_CB17_16853_34			BLAST:hypothetical protein(db=KEGG evalue=2.4e-20 bit_score=103.6 identity=62.8)	BLAST:Uncharacterized protein n=1 Tax=Mesorhizobium sp. (strain BNC1) RepID=Q11J01_MESSB(db=UNIREF evalue=4.2e-20 bit_score=103.6 identity=62.8)
vOTU30_CB17_16853	35	vOTU30_CB17_16853_35
vOTU30_CB17_16853	36	vOTU30_CB17_16853_36
vOTU30_CB17_16853	37	vOTU30_CB17_16853_37
vOTU30_CB17_16853	38	vOTU30_CB17_16853_38			BLAST:hypothetical protein(db=KEGG evalue=2.4e-30 bit_score=137.5 identity=57.4)	BLAST:Uncharacterized protein n=1 Tax=Thioalkalivibrio sp. (strain HL-EbGR7) RepID=B8GUX3_THISH(db=UNIREF evalue=4.3e-30 bit_score=137.5 identity=57.4)
vOTU30_CB17_16853	39	vOTU30_CB17_16853_39
vOTU30_CB17_16853	40	vOTU30_CB17_16853_40
vOTU30_CB17_16853	41	vOTU30_CB17_16853_41			BLAST:hypothetical protein(db=KEGG evalue=2.9e-24 bit_score=117.5 identity=41.8)	BLAST:hypothetical protein n=1 Tax=Pseudoalteromonas sp. PAMC 22718 RepID=UPI00037A4AC6(db=UNIREF evalue=7.6e-28 bit_score=130.2 identity=39.6)
vOTU66_CB17_11550	1	vOTU66_CB17_11550_1			BLAST:hypothetical protein(db=KEGG evalue=2.8e-28 bit_score=131.0 identity=37.2)	BLAST:Uncharacterized protein n=1 Tax=Mycobacterium marinum (strain ATCC BAA-535 / M) RepID=B2HPG3_MYCMM(db=UNIREF evalue=4.9e-28 bit_score=131.0 identity=37.2)
vOTU66_CB17_11550	2	vOTU66_CB17_11550_2					IPRSCAN:HNH endonuclease(db=Pfam db_id=PF01844 evalue=0.00014 interpro_id=IPR999999 interpro_description=HNH endonuclease)
vOTU66_CB17_11550	3	vOTU66_CB17_11550_3			BLAST:hypothetical protein(db=KEGG evalue=2.1e-25 bit_score=121.7 identity=30.9)	BLAST:Uncharacterized protein n=1 Tax=Gordonia soli NBRC 108243 RepID=M0QR94_9ACTO(db=UNIREF evalue=1.7e-30 bit_score=139.4 identity=38.6)
vOTU66_CB17_11550	4	vOTU66_CB17_11550_4
vOTU66_CB17_11550	5	vOTU66_CB17_11550_5
vOTU66_CB17_11550	6	vOTU66_CB17_11550_6				BLAST:single-stranded DNA-binding protein n=1 Tax=Corynebacterium-like bacterium B27 RepID=UPI0003B685D0(db=UNIREF evalue=1.1e-12 bit_score=79.7 identity=32.0)	IPRSCAN:Single-strand binding protein family(db=Pfam db_id=PF00436 evalue=1.6e-08 interpro_id=IPR999999 interpro_description=Single-strand binding protein family)
vOTU66_CB17_11550	7	vOTU66_CB17_11550_7
vOTU66_CB17_11550	8	vOTU66_CB17_11550_8
vOTU66_CB17_11550	9	vOTU66_CB17_11550_9
vOTU66_CB17_11550	10	vOTU66_CB17_11550_10
vOTU66_CB17_11550	11	vOTU66_CB17_11550_11
vOTU66_CB17_11550	12	vOTU66_CB17_11550_12
vOTU66_CB17_11550	13	vOTU66_CB17_11550_13
vOTU66_CB17_11550	14	vOTU66_CB17_11550_14
vOTU66_CB17_11550	15	vOTU66_CB17_11550_15			BLAST:hypothetical protein(db=KEGG evalue=1.5e-14 bit_score=85.1 identity=41.2)	BLAST:Uncharacterized protein n=1 Tax=Actinoplanes missouriensis (strain ATCC 14538 / DSM 43046 / CBS 188.64 / JCM 3121 / NCIMB 12654 / NBRC 102363 / 431) RepID=I0GXI9_ACTM4(db=UNIREF evalue=2.7e-14 bit_score=85.1 identity=41.2)
vOTU66_CB17_11550	16	vOTU66_CB17_11550_16			BLAST:Phage terminase, large subunit, PBSX family(db=KEGG evalue=2.9e-37 bit_score=160.6 identity=55.6)	BLAST:hypothetical protein n=1 Tax=Nocardiopsis synnemataformans RepID=UPI00035DBAF7(db=UNIREF evalue=3.1e-42 bit_score=177.9 identity=63.5)	IPRSCAN:Terminase-like family(db=Pfam db_id=PF03237 evalue=4.8e-07 interpro_id=IPR999999 interpro_description=Terminase-like family)
vOTU66_CB17_11550	17	vOTU66_CB17_11550_17			BLAST:phage terminase(db=KEGG evalue=8.2e-29 bit_score=132.5 identity=44.7)	BLAST:hypothetical protein n=1 Tax=Acaricomes phytoseiuli RepID=UPI00038105B5(db=UNIREF evalue=2.6e-33 bit_score=148.3 identity=48.8)
vOTU66_CB17_11550	18	vOTU66_CB17_11550_18			BLAST:hypothetical protein(db=KEGG evalue=6e-76 bit_score=290.8 identity=34.2)	BLAST:hypothetical protein n=1 Tax=Nocardiopsis synnemataformans RepID=UPI00034A9244(db=UNIREF evalue=1.4e-80 bit_score=307.0 identity=35.3)
vOTU66_CB17_11550	19	vOTU66_CB17_11550_19			BLAST:Phage minor capsid protein 2(db=KEGG evalue=5e-38 bit_score=164.5 identity=32.3)	BLAST:hypothetical protein n=1 Tax=Salinispora arenicola RepID=UPI0003603268(db=UNIREF evalue=8.2e-52 bit_score=211.1 identity=35.1)	IPRSCAN:Phage minor capsid protein 2(db=Pfam db_id=PF06152 evalue=9.7e-37 interpro_id=IPR999999 interpro_description=Phage minor capsid protein 2)
vOTU66_CB17_11550	20	vOTU66_CB17_11550_20
vOTU9714_CB17_23192	1	vOTU9714_CB17_23192_1			BLAST:hyalin domain-containing protein(db=KEGG evalue=2.8e-12 bit_score=75.9 identity=68.8)	BLAST:Laminin G sub domain 2 n=1 Tax=Gillisia limnaea DSM 15749 RepID=H2BX39_9FLAO(db=UNIREF evalue=1.3e-12 bit_score=77.8 identity=69.4)
vOTU9714_CB17_23192	2	vOTU9714_CB17_23192_2
vOTU9714_CB17_23192	3	vOTU9714_CB17_23192_3			BLAST:hyalin domain-containing protein(db=KEGG evalue=4.8e-16 bit_score=90.1 identity=41.5)	BLAST:Uncharacterized protein n=1 Tax=Flavobacterium enshiense DK69 RepID=V6SA46_9FLAO(db=UNIREF evalue=5.1e-21 bit_score=107.5 identity=40.7)
vOTU9714_CB17_23192	4	vOTU9714_CB17_23192_4			BLAST:hyalin domain-containing protein(db=KEGG evalue=5.7e-26 bit_score=122.5 identity=56.9)	BLAST:hyalin domain-containing protein, partial n=1 Tax=Gillisia marina RepID=UPI00029A57AE(db=UNIREF evalue=1.2e-31 bit_score=142.1 identity=67.7)
vOTU9714_CB17_23192	5	vOTU9714_CB17_23192_5
vOTU9714_CB17_23192	6	vOTU9714_CB17_23192_6
vOTU9714_CB17_23192	7	vOTU9714_CB17_23192_7
vOTU9714_CB17_23192	8	vOTU9714_CB17_23192_8
vOTU9714_CB17_23192	9	vOTU9714_CB17_23192_9
vOTU9714_CB17_23192	10	vOTU9714_CB17_23192_10
vOTU9714_CB17_23192	11	vOTU9714_CB17_23192_11			BLAST:hyalin domain-containing protein(db=KEGG evalue=2e-11 bit_score=74.3 identity=35.5)	BLAST:Hyalin domain-containing protein n=1 Tax=Zunongwangia profunda (strain DSM 18752 / CCTCC AB 206139 / SM-A87) RepID=D5BHB5_ZUNPS(db=UNIREF evalue=3.6e-11 bit_score=74.3 identity=35.5)
vOTU9714_CB17_23192	12	vOTU9714_CB17_23192_12			BLAST:hypothetical protein(db=KEGG evalue=5.2e-36 bit_score=156.8 identity=51.3)	BLAST:Uncharacterized protein n=1 Tax=Emticicia oligotrophica (strain DSM 17448 / GPTSA100-15) RepID=I2EXW2_EMTOG(db=UNIREF evalue=2.2e-37 bit_score=162.2 identity=52.3)
vOTU9714_CB17_23192	13	vOTU9714_CB17_23192_13
vOTU9714_CB17_23192	14	vOTU9714_CB17_23192_14
vOTU9714_CB17_23192	15	vOTU9714_CB17_23192_15
vOTU9714_CB17_23192	16	vOTU9714_CB17_23192_16
vOTU9714_CB17_23192	17	vOTU9714_CB17_23192_17
vOTU9714_CB17_23192	18	vOTU9714_CB17_23192_18			BLAST:hyalin domain-containing protein(db=KEGG evalue=9.4e-11 bit_score=72.4 identity=48.7)	BLAST:Hyalin domain-containing protein n=1 Tax=Zunongwangia profunda (strain DSM 18752 / CCTCC AB 206139 / SM-A87) RepID=D5BHB5_ZUNPS(db=UNIREF evalue=1.7e-10 bit_score=72.4 identity=48.7)	IPRSCAN:Concanavalin A-like lectin/glucanases superfamily(db=Pfam db_id=PF13385 evalue=2.1e-09 interpro_id=IPR999999 interpro_description=Concanavalin A-like lectin/glucanases superfamily)
vOTU9714_CB17_23192	19	vOTU9714_CB17_23192_19
vOTU9714_CB17_23192	20	vOTU9714_CB17_23192_20			BLAST:hypothetical protein(db=KEGG evalue=1.6e-49 bit_score=202.2 identity=46.6)	BLAST:Uncharacterized protein n=1 Tax=Flavobacterium indicum (strain DSM 17447 / CIP 109464 / GPTSA100-9) RepID=H8XTI4_FLAIG(db=UNIREF evalue=2.7e-49 bit_score=202.2 identity=46.6)
vOTU9714_CB17_23192	21	vOTU9714_CB17_23192_21			BLAST:putative adhesin(db=KEGG evalue=6.4e-25 bit_score=119.4 identity=58.1)	BLAST:tail protein n=1 Tax=Flavobacterium sp. ACAM 123 RepID=UPI000311F9A5(db=UNIREF evalue=2.3e-25 bit_score=121.7 identity=51.4)
vOTU9714_CB17_23192	22	vOTU9714_CB17_23192_22
vOTU9714_CB17_23192	23	vOTU9714_CB17_23192_23			BLAST:hypothetical protein(db=KEGG evalue=5e-38 bit_score=164.1 identity=37.9)	BLAST:tail protein n=1 Tax=Flavobacterium sp. ACAM 123 RepID=UPI000311F9A5(db=UNIREF evalue=9.4e-48 bit_score=197.2 identity=41.6)
vOTU9714_CB17_23192	24	vOTU9714_CB17_23192_24
vOTU9714_CB17_23192	25	vOTU9714_CB17_23192_25				BLAST:tail protein n=1 Tax=Flavobacterium sp. ACAM 123 RepID=UPI000311F9A5(db=UNIREF evalue=5.2e-36 bit_score=157.1 identity=58.8)
vOTU9714_CB17_23192	26	vOTU9714_CB17_23192_26			BLAST:immunoglobulin-like domain-containing protein(db=KEGG evalue=4e-29 bit_score=134.4 identity=31.8)	BLAST:tail protein n=1 Tax=Flavobacterium sp. ACAM 123 RepID=UPI000311F9A5(db=UNIREF evalue=1.1e-50 bit_score=206.8 identity=54.7)
vOTU9714_CB17_23192	27	vOTU9714_CB17_23192_27
vOTU9714_CB17_23192	28	vOTU9714_CB17_23192_28			BLAST:delta-1-pyrroline-5-carboxylate dehydrogenase; K00294 1-pyrroline-5-carboxylate dehydrogenase [EC:1.5.1.12](db=KEGG evalue=5.2e-14 bit_score=82.4 identity=69.2)	BLAST:1-pyrroline-5-carboxylate dehydrogenase n=1 Tax=Flavobacterium sp. SCGC AAA160-P02 RepID=UPI00035C543E(db=UNIREF evalue=1.1e-14 bit_score=85.5 identity=61.6)
vOTU9714_CB17_23192	29	vOTU9714_CB17_23192_29			BLAST:delta-1-pyrroline-5-carboxylate dehydrogenase; K00294 1-pyrroline-5-carboxylate dehydrogenase [EC:1.5.1.12](db=KEGG evalue=2.4e-12 bit_score=76.3 identity=82.5)	BLAST:1-pyrroline-5-carboxylate dehydrogenase n=1 Tax=Gillisia marina RepID=UPI00029A7E1B(db=UNIREF evalue=8.6e-13 bit_score=78.6 identity=92.5)
vOTU9714_CB17_23192	30	vOTU9714_CB17_23192_30			BLAST:hypothetical protein(db=KEGG evalue=3.1e-09 bit_score=66.2 identity=52.6)	BLAST:Uncharacterized protein n=1 Tax=Gillisia limnaea DSM 15749 RepID=H2BX35_9FLAO(db=UNIREF evalue=2.6e-11 bit_score=73.9 identity=63.0)
vOTU9715_CB17_68972	1	vOTU9715_CB17_68972_1				BLAST:Putative uncharacterized protein n=1 Tax=Clavibacter phage CMP1 RepID=D0U217_9CAUD(db=UNIREF evalue=4.6e-30 bit_score=137.9 identity=38.0)
vOTU9715_CB17_68972	2	vOTU9715_CB17_68972_2
vOTU9715_CB17_68972	3	vOTU9715_CB17_68972_3
vOTU9715_CB17_68972	4	vOTU9715_CB17_68972_4
vOTU9715_CB17_68972	5	vOTU9715_CB17_68972_5
vOTU9715_CB17_68972	6	vOTU9715_CB17_68972_6				BLAST:holin n=1 Tax=Alloscardovia omnicolens RepID=UPI0003B46A7A(db=UNIREF evalue=4.1e-07 bit_score=60.1 identity=41.2)	IPRSCAN:Putative lactococcus lactis phage r1t holin(db=Pfam db_id=PF16945 evalue=4.5e-21 interpro_id=IPR999999 interpro_description=Putative lactococcus lactis phage r1t holin)
vOTU9715_CB17_68972	7	vOTU9715_CB17_68972_7
vOTU9715_CB17_68972	8	vOTU9715_CB17_68972_8
vOTU9715_CB17_68972	9	vOTU9715_CB17_68972_9
vOTU9715_CB17_68972	10	vOTU9715_CB17_68972_10			BLAST:hypothetical protein(db=KEGG evalue=1.7e-10 bit_score=71.6 identity=38.3)	BLAST:hypothetical protein n=1 Tax=Microbacterium barkeri RepID=UPI0002DD0FCB(db=UNIREF evalue=2.9e-18 bit_score=98.2 identity=45.2)	IPRSCAN:Bifunctional DNA primase/polymerase, N-terminal(db=Pfam db_id=PF09250 evalue=1e-12 interpro_id=IPR999999 interpro_description=Bifunctional DNA primase/polymerase, N-terminal)
vOTU9715_CB17_68972	11	vOTU9715_CB17_68972_11
vOTU9715_CB17_68972	12	vOTU9715_CB17_68972_12
vOTU9715_CB17_68972	13	vOTU9715_CB17_68972_13
vOTU9715_CB17_68972	14	vOTU9715_CB17_68972_14
vOTU9715_CB17_68972	15	vOTU9715_CB17_68972_15
vOTU9715_CB17_68972	16	vOTU9715_CB17_68972_16
vOTU9715_CB17_68972	17	vOTU9715_CB17_68972_17
vOTU9715_CB17_68972	18	vOTU9715_CB17_68972_18
vOTU9715_CB17_68972	19	vOTU9715_CB17_68972_19
vOTU9715_CB17_68972	20	vOTU9715_CB17_68972_20
vOTU9715_CB17_68972	21	vOTU9715_CB17_68972_21
vOTU9715_CB17_68972	22	vOTU9715_CB17_68972_22
vOTU9715_CB17_68972	23	vOTU9715_CB17_68972_23
vOTU9715_CB17_68972	24	vOTU9715_CB17_68972_24
vOTU9715_CB17_68972	25	vOTU9715_CB17_68972_25
vOTU9715_CB17_68972	26	vOTU9715_CB17_68972_26
vOTU9715_CB17_68972	27	vOTU9715_CB17_68972_27			BLAST:hypothetical protein(db=KEGG evalue=8.5e-14 bit_score=82.8 identity=32.0)	BLAST:Gp90 n=1 Tax=Mycobacterium phage Nappy RepID=G8IDS8_9CAUD(db=UNIREF evalue=2.7e-31 bit_score=141.7 identity=47.3)	IPRSCAN:HNH endonuclease(db=Pfam db_id=PF13392 evalue=2e-09 interpro_id=IPR999999 interpro_description=HNH endonuclease)
vOTU9715_CB17_68972	28	vOTU9715_CB17_68972_28
vOTU9715_CB17_68972	29	vOTU9715_CB17_68972_29
vOTU9715_CB17_68972	30	vOTU9715_CB17_68972_30
vOTU9715_CB17_68972	31	vOTU9715_CB17_68972_31
vOTU9715_CB17_68972	32	vOTU9715_CB17_68972_32
vOTU9715_CB17_68972	33	vOTU9715_CB17_68972_33
vOTU9715_CB17_68972	34	vOTU9715_CB17_68972_34
vOTU9715_CB17_68972	35	vOTU9715_CB17_68972_35
vOTU9715_CB17_68972	36	vOTU9715_CB17_68972_36				BLAST:Gp231 n=3 Tax=unclassified Siphoviridae RepID=G1D0I8_9CAUD(db=UNIREF evalue=6.3e-11 bit_score=72.8 identity=44.8)
vOTU9715_CB17_68972	37	vOTU9715_CB17_68972_37
vOTU9715_CB17_68972	38	vOTU9715_CB17_68972_38
vOTU9715_CB17_68972	39	vOTU9715_CB17_68972_39
vOTU9715_CB17_68972	40	vOTU9715_CB17_68972_40
vOTU9715_CB17_68972	41	vOTU9715_CB17_68972_41
vOTU9715_CB17_68972	42	vOTU9715_CB17_68972_42
vOTU9715_CB17_68972	43	vOTU9715_CB17_68972_43
vOTU9715_CB17_68972	44	vOTU9715_CB17_68972_44
vOTU9715_CB17_68972	45	vOTU9715_CB17_68972_45
vOTU9715_CB17_68972	46	vOTU9715_CB17_68972_46			BLAST:hypothetical protein(db=KEGG evalue=2e-07 bit_score=61.6 identity=36.9)	BLAST:Gp84 n=1 Tax=Mycobacterium phage Rey RepID=G1D5E6_9CAUD(db=UNIREF evalue=3.5e-23 bit_score=114.8 identity=62.4)
vOTU9715_CB17_68972	47	vOTU9715_CB17_68972_47				BLAST:Putative uncharacterized protein n=1 Tax=Ralstonia phage RSL1 RepID=B2ZY33_9CAUD(db=UNIREF evalue=1.2e-07 bit_score=62.4 identity=37.8)
vOTU9715_CB17_68972	48	vOTU9715_CB17_68972_48
vOTU9715_CB17_68972	49	vOTU9715_CB17_68972_49
vOTU9715_CB17_68972	50	vOTU9715_CB17_68972_50
vOTU9715_CB17_68972	51	vOTU9715_CB17_68972_51
vOTU9715_CB17_68972	52	vOTU9715_CB17_68972_52
vOTU9715_CB17_68972	53	vOTU9715_CB17_68972_53			BLAST:phage terminase(db=KEGG evalue=2.2e-25 bit_score=121.7 identity=37.9)	BLAST:Putative large subunit terminase n=1 Tax=Clavibacter phage CMP1 RepID=D0U1Z5_9CAUD(db=UNIREF evalue=9.3e-43 bit_score=180.3 identity=39.0)
vOTU9715_CB17_68972	54	vOTU9715_CB17_68972_54			BLAST:DnaB domain-containing protein; K02314 replicative DNA helicase [EC:3.6.4.12](db=KEGG evalue=1.1e-08 bit_score=65.9 identity=35.0)	BLAST:Putative large subunit terminase n=1 Tax=Clavibacter phage CMP1 RepID=D0U1Z5_9CAUD(db=UNIREF evalue=8e-13 bit_score=80.5 identity=40.6)
vOTU9715_CB17_68972	55	vOTU9715_CB17_68972_55
vOTU9715_CB17_68972	56	vOTU9715_CB17_68972_56
vOTU9715_CB17_68972	57	vOTU9715_CB17_68972_57
vOTU9715_CB17_68972	58	vOTU9715_CB17_68972_58
vOTU9715_CB17_68972	59	vOTU9715_CB17_68972_59
vOTU9715_CB17_68972	60	vOTU9715_CB17_68972_60
vOTU9715_CB17_68972	61	vOTU9715_CB17_68972_61
vOTU9715_CB17_68972	62	vOTU9715_CB17_68972_62
vOTU9715_CB17_68972	63	vOTU9715_CB17_68972_63				BLAST:Uncharacterized protein n=2 Tax=unclassified phages RepID=U5PTF6_9VIRU(db=UNIREF evalue=2.2e-40 bit_score=173.3 identity=39.2)	IPRSCAN:Uncharacterized conserved protein (DUF2190)(db=Pfam db_id=PF09956 evalue=4.1e-05 interpro_id=IPR999999 interpro_description=Uncharacterized conserved protein (DUF2190))
vOTU9715_CB17_68972	64	vOTU9715_CB17_68972_64
vOTU9715_CB17_68972	65	vOTU9715_CB17_68972_65
vOTU9715_CB17_68972	66	vOTU9715_CB17_68972_66
vOTU9715_CB17_68972	67	vOTU9715_CB17_68972_67
vOTU9715_CB17_68972	68	vOTU9715_CB17_68972_68
vOTU9715_CB17_68972	69	vOTU9715_CB17_68972_69				BLAST:Putative uncharacterized protein n=1 Tax=Clavibacter phage CMP1 RepID=D0U211_9CAUD(db=UNIREF evalue=3.5e-24 bit_score=117.5 identity=54.2)
vOTU9715_CB17_68972	70	vOTU9715_CB17_68972_70
vOTU9715_CB17_68972	71	vOTU9715_CB17_68972_71
vOTU9715_CB17_68972	72	vOTU9715_CB17_68972_72				BLAST:Putative uncharacterized protein n=1 Tax=Clavibacter phage CMP1 RepID=D0U212_9CAUD(db=UNIREF evalue=4.5e-08 bit_score=63.9 identity=38.7)
vOTU9715_CB17_68972	73	vOTU9715_CB17_68972_73
vOTU9715_CB17_68972	74	vOTU9715_CB17_68972_74
vOTU9715_CB17_68972	75	vOTU9715_CB17_68972_75
vOTU9715_CB17_68972	76	vOTU9715_CB17_68972_76
vOTU9715_CB17_68972	77	vOTU9715_CB17_68972_77
vOTU9715_CB17_68972	78	vOTU9715_CB17_68972_78			BLAST:phage tail tape measure protein, TP901 family(db=KEGG evalue=4e-43 bit_score=181.0 identity=32.9)	BLAST:Putative uncharacterized protein n=1 Tax=Clavibacter phage CMP1 RepID=D0U215_9CAUD(db=UNIREF evalue=1.9e-72 bit_score=279.3 identity=49.4)	IPRSCAN:Phage-related minor tail protein(db=Pfam db_id=PF10145 evalue=7.2e-09 interpro_id=IPR999999 interpro_description=Phage-related minor tail protein)
vOTU9715_CB17_68972	79	vOTU9715_CB17_68972_79
vOTU9715_CB17_68972	80	vOTU9715_CB17_68972_80				BLAST:Putative uncharacterized protein n=1 Tax=Clavibacter phage CMP1 RepID=D0U215_9CAUD(db=UNIREF evalue=1e-11 bit_score=76.6 identity=31.7)
vOTU9715_CB17_68972	81	vOTU9715_CB17_68972_81				BLAST:Uncharacterized protein n=1 Tax=Clavibacter phage CN1A RepID=U5PTE2_9VIRU(db=UNIREF evalue=1.4e-19 bit_score=103.2 identity=31.0)
vOTU9715_CB17_68972	82	vOTU9715_CB17_68972_82				BLAST:Putative uncharacterized protein n=1 Tax=Clavibacter phage CMP1 RepID=D0U217_9CAUD(db=UNIREF evalue=1.6e-36 bit_score=159.5 identity=40.8)
vOTU9715_CB17_68972	83	vOTU9715_CB17_68972_83				BLAST:Putative uncharacterized protein n=1 Tax=Clavibacter phage CMP1 RepID=D0U217_9CAUD(db=UNIREF evalue=1.3e-10 bit_score=72.0 identity=43.0)
vOTU9715_CB17_68972	84	vOTU9715_CB17_68972_84
vOTU9715_CB17_68972	85	vOTU9715_CB17_68972_85
vOTU9715_CB17_68972	86	vOTU9715_CB17_68972_86
vOTU9715_CB17_68972	87	vOTU9715_CB17_68972_87			BLAST:peptidase M23(db=KEGG evalue=4e-08 bit_score=63.9 identity=41.4)	BLAST:Peptidase M23 n=1 Tax=Modestobacter marinus (strain BC501) RepID=I4EVG3_MODMB(db=UNIREF evalue=7e-08 bit_score=63.9 identity=41.4)	IPRSCAN:Peptidase family M23(db=Pfam db_id=PF01551 evalue=8.1e-09 interpro_id=IPR999999 interpro_description=Peptidase family M23)
vOTU9715_CB17_68972	88	vOTU9715_CB17_68972_88
vOTU9715_CB17_68972	89	vOTU9715_CB17_68972_89
vOTU9715_CB17_68972	90	vOTU9715_CB17_68972_90				BLAST:holin n=1 Tax=Alloscardovia omnicolens RepID=UPI0003B46A7A(db=UNIREF evalue=4.1e-07 bit_score=60.1 identity=41.2)	IPRSCAN:Putative lactococcus lactis phage r1t holin(db=Pfam db_id=PF16945 evalue=4.5e-21 interpro_id=IPR999999 interpro_description=Putative lactococcus lactis phage r1t holin)
vOTU9715_CB17_68972	91	vOTU9715_CB17_68972_91
vOTU9715_CB17_68972	92	vOTU9715_CB17_68972_92
vOTU9715_CB17_68972	93	vOTU9715_CB17_68972_93
vOTU9715_CB17_68972	94	vOTU9715_CB17_68972_94
vOTU9715_CB17_68972	95	vOTU9715_CB17_68972_95				BLAST:Uncharacterized protein n=1 Tax=Clavibacter phage CN1A RepID=U5PTQ2_9VIRU(db=UNIREF evalue=1.5e-09 bit_score=68.9 identity=29.1)
vOTU9715_CB17_68972	96	vOTU9715_CB17_68972_96
vOTU9715_CB17_68972	97	vOTU9715_CB17_68972_97
vOTU9715_CB17_68972	98	vOTU9715_CB17_68972_98			BLAST:hypothetical protein(db=KEGG evalue=7.5e-23 bit_score=114.0 identity=31.3)	BLAST:Uncharacterized protein n=1 Tax=Nocardiopsis alba (strain ATCC BAA-2165 / BE74) RepID=J7LAK4_NOCAA(db=UNIREF evalue=1.3e-22 bit_score=114.0 identity=31.3)	IPRSCAN:Bifunctional DNA primase/polymerase, N-terminal(db=Pfam db_id=PF09250 evalue=2.3e-09 interpro_id=IPR999999 interpro_description=Bifunctional DNA primase/polymerase, N-terminal)
vOTU9715_CB17_68972	99	vOTU9715_CB17_68972_99
vOTU9715_CB17_68972	100	vOTU9715_CB17_68972_100
vOTU9715_CB17_68972	101	vOTU9715_CB17_68972_101
vOTU9715_CB17_68972	102	vOTU9715_CB17_68972_102			BLAST:hypothetical protein(db=KEGG evalue=2e-11 bit_score=74.3 identity=40.0)	BLAST:Gp90 n=1 Tax=Mycobacterium phage Nappy RepID=G8IDS8_9CAUD(db=UNIREF evalue=2.9e-29 bit_score=134.4 identity=57.1)	IPRSCAN:HNH endonuclease(db=Pfam db_id=PF13392 evalue=2.7e-19 interpro_id=IPR999999 interpro_description=HNH endonuclease)
vOTU9715_CB17_68972	103	vOTU9715_CB17_68972_103
vOTU9715_CB17_68972	104	vOTU9715_CB17_68972_104
vOTU9715_CB17_68972	105	vOTU9715_CB17_68972_105
vOTU9715_CB17_68972	106	vOTU9715_CB17_68972_106
vOTU9715_CB17_68972	107	vOTU9715_CB17_68972_107
vOTU9715_CB17_68972	108	vOTU9715_CB17_68972_108
vOTU9715_CB17_68972	109	vOTU9715_CB17_68972_109
vOTU9715_CB17_68972	110	vOTU9715_CB17_68972_110
vOTU9715_CB17_68972	111	vOTU9715_CB17_68972_111
vOTU9715_CB17_68972	112	vOTU9715_CB17_68972_112
vOTU9715_CB17_68972	113	vOTU9715_CB17_68972_113				BLAST:Uncharacterized protein n=1 Tax=Synechocystis sp. PCC 7509 RepID=L8KY68_9SYNC(db=UNIREF evalue=7.9e-09 bit_score=66.2 identity=49.2)
vOTU9715_CB17_68972	114	vOTU9715_CB17_68972_114
vOTU9715_CB17_68972	115	vOTU9715_CB17_68972_115
vOTU178_CB17_13318	1	vOTU178_CB17_13318_1			BLAST:translation initiation factor IF-2(db=KEGG evalue=1.8e-102 bit_score=378.6 identity=45.0)	BLAST:hypothetical protein n=1 Tax=Acaricomes phytoseiuli RepID=UPI00038105B5(db=UNIREF evalue=3.3e-115 bit_score=421.8 identity=50.6)	IPRSCAN:Terminase-like family(db=Pfam db_id=PF03237 evalue=2.7e-11 interpro_id=IPR999999 interpro_description=Terminase-like family)
vOTU178_CB17_13318	2	vOTU178_CB17_13318_2			BLAST:hypothetical protein(db=KEGG evalue=4.1e-07 bit_score=60.5 identity=28.9)	BLAST:Putative uncharacterized protein n=3 Tax=Streptomyces RepID=F3ZD44_9ACTO(db=UNIREF evalue=3.9e-16 bit_score=91.3 identity=37.7)
vOTU178_CB17_13318	3	vOTU178_CB17_13318_3
vOTU178_CB17_13318	4	vOTU178_CB17_13318_4
vOTU178_CB17_13318	5	vOTU178_CB17_13318_5
vOTU178_CB17_13318	6	vOTU178_CB17_13318_6			BLAST:hypothetical protein(db=KEGG evalue=1e-28 bit_score=132.1 identity=51.4)	BLAST:UPI0003D6B93D related cluster n=2 Tax=Rhodococcus sp. R1101 RepID=UPI0003D6B93D(db=UNIREF evalue=8e-29 bit_score=133.3 identity=54.8)	IPRSCAN:HD domain(db=Pfam db_id=PF13328 evalue=4.2e-06 interpro_id=IPR999999 interpro_description=HD domain)
vOTU178_CB17_13318	7	vOTU178_CB17_13318_7
vOTU178_CB17_13318	8	vOTU178_CB17_13318_8
vOTU178_CB17_13318	9	vOTU178_CB17_13318_9
vOTU178_CB17_13318	10	vOTU178_CB17_13318_10
vOTU178_CB17_13318	11	vOTU178_CB17_13318_11			BLAST:ssb; single-stranded DNA-binding protein; K03111 single-strand DNA-binding protein(db=KEGG evalue=4.1e-66 bit_score=256.5 identity=73.4)	BLAST:Single-stranded DNA-binding protein n=3 Tax=Actinobacteria RepID=A4AEU3_9ACTN(db=UNIREF evalue=3.7e-78 bit_score=297.4 identity=84.6)	IPRSCAN:Single-strand binding protein family(db=Pfam db_id=PF00436 evalue=3.4e-26 interpro_id=IPR999999 interpro_description=Single-strand binding protein family)
vOTU178_CB17_13318	12	vOTU178_CB17_13318_12			BLAST:hypothetical protein(db=KEGG evalue=7.7e-25 bit_score=119.8 identity=40.9)	BLAST:Probable bacteriophage t7-related protein protein n=1 Tax=Streptomyces himastatinicus ATCC 53653 RepID=D9WWZ6_9ACTO(db=UNIREF evalue=3.6e-25 bit_score=121.7 identity=39.3)	IPRSCAN:HNH endonuclease(db=Pfam db_id=PF13392 evalue=3.4e-06 interpro_id=IPR999999 interpro_description=HNH endonuclease)
vOTU178_CB17_13318	13	vOTU178_CB17_13318_13
vOTU178_CB17_13318	14	vOTU178_CB17_13318_14			BLAST:hypothetical protein(db=KEGG evalue=3e-63 bit_score=247.3 identity=62.1)	BLAST:Uncharacterized protein n=1 Tax=Arthrobacter chlorophenolicus (strain A6 / ATCC 700700 / DSM 12829 / JCM 12360) RepID=B8HIJ3_ARTCA(db=UNIREF evalue=5.4e-63 bit_score=247.3 identity=62.1)
vOTU178_CB17_13318	15	vOTU178_CB17_13318_15			BLAST:hypothetical protein(db=KEGG evalue=4.6e-30 bit_score=137.1 identity=38.3)	BLAST:Gp88 n=1 Tax=Mycobacterium phage Yoshi RepID=G1BSJ5_9CAUD(db=UNIREF evalue=5.4e-34 bit_score=151.0 identity=40.8)
vOTU178_CB17_13318	16	vOTU178_CB17_13318_16			BLAST:hypothetical protein(db=KEGG evalue=2.1e-20 bit_score=104.4 identity=43.0)	BLAST:Uncharacterized protein n=1 Tax=Leifsonia xyli subsp. cynodontis DSM 46306 RepID=U3PA55_LEIXC(db=UNIREF evalue=3.7e-20 bit_score=104.4 identity=43.0)
vOTU178_CB17_13318	17	vOTU178_CB17_13318_17			BLAST:SLP2.27; putative DNA modification methylase; K00558 DNA (cytosine-5-)-methyltransferase [EC:2.1.1.37](db=KEGG evalue=2e-12 bit_score=76.6 identity=76.4)	BLAST:DNA methyltransferase n=1 Tax=Microbacterium paraoxydans RepID=UPI0003708758(db=UNIREF evalue=2.7e-12 bit_score=77.0 identity=71.7)
vOTU178_CB17_13318	18	vOTU178_CB17_13318_18			BLAST:SLP2.27; putative DNA modification methylase; K00558 DNA (cytosine-5-)-methyltransferase [EC:2.1.1.37](db=KEGG evalue=8e-151 bit_score=539.7 identity=56.8)	BLAST:DNA methyltransferase n=1 Tax=Microbacterium paraoxydans RepID=UPI0003708758(db=UNIREF evalue=1.9e-192 bit_score=678.7 identity=63.6)	IPRSCAN:C-5 cytosine-specific DNA methylase(db=Pfam db_id=PF00145 evalue=9.6e-18 interpro_id=IPR999999 interpro_description=C-5 cytosine-specific DNA methylase)
vOTU178_CB17_13318	19	vOTU178_CB17_13318_19			BLAST:hypothetical protein(db=KEGG evalue=1.1e-101 bit_score=375.2 identity=72.0)	BLAST:DNA (Cytosine-5-)-methyltransferase n=1 Tax=Corynebacterium striatum ATCC 6940 RepID=C2CRN7_CORST(db=UNIREF evalue=1.2e-101 bit_score=375.9 identity=72.4)	IPRSCAN:DNA methylase(db=Pfam db_id=PF01555 evalue=3.7e-21 interpro_id=IPR999999 interpro_description=DNA methylase)
vOTU178_CB17_13318	20	vOTU178_CB17_13318_20
vOTU178_CB17_13318	21	vOTU178_CB17_13318_21			BLAST:hypothetical protein(db=KEGG evalue=5.3e-13 bit_score=79.7 identity=38.3)	BLAST:hypothetical protein n=1 Tax=Microbacterium sp. UCD-TDU RepID=UPI00037B69E1(db=UNIREF evalue=2.7e-28 bit_score=131.3 identity=48.0)
vOTU178_CB17_13318	22	vOTU178_CB17_13318_22			BLAST:proline dehydrogenase(db=KEGG evalue=1.4e-07 bit_score=61.2 identity=42.7)	BLAST:Uncharacterized protein n=1 Tax=Microbacterium maritypicum MF109 RepID=T5KI83_9MICO(db=UNIREF evalue=1.6e-14 bit_score=85.1 identity=44.1)
vOTU178_CB17_13318	23	vOTU178_CB17_13318_23			BLAST:hypothetical protein(db=KEGG evalue=7.4e-12 bit_score=76.3 identity=42.3)	BLAST:Uncharacterized protein n=1 Tax=Leifsonia xyli subsp. cynodontis DSM 46306 RepID=U3P8T4_LEIXC(db=UNIREF evalue=1.3e-11 bit_score=76.3 identity=42.3)
vOTU178_CB17_13318	24	vOTU178_CB17_13318_24
vOTU90_CB17_93362	1	vOTU90_CB17_93362_1
vOTU90_CB17_93362	2	vOTU90_CB17_93362_2				BLAST:Glycosyltransferase n=1 Tax=Thauera sp. 27 RepID=N6YIP2_9RHOO(db=UNIREF evalue=3.8e-09 bit_score=68.2 identity=31.6)
vOTU90_CB17_93362	3	vOTU90_CB17_93362_3
vOTU90_CB17_93362	4	vOTU90_CB17_93362_4				BLAST:Uncharacterized protein n=1 Tax=Cardiobacterium valvarum F0432 RepID=G9ZDE1_9GAMM(db=UNIREF evalue=2.6e-12 bit_score=80.1 identity=22.8)	IPRSCAN:Domain of unknown function (DUF927)(db=Pfam db_id=PF06048 evalue=4.2e-26 interpro_id=IPR999999 interpro_description=Domain of unknown function (DUF927))
vOTU90_CB17_93362	5	vOTU90_CB17_93362_5			BLAST:primase; K06919 putative DNA primase/helicase(db=KEGG evalue=4.9e-08 bit_score=64.7 identity=33.5)	BLAST:Uncharacterized protein n=1 Tax=Pelistega sp. HM-7 RepID=V8G9J5_9BURK(db=UNIREF evalue=1.8e-29 bit_score=136.7 identity=30.0)
vOTU90_CB17_93362	6	vOTU90_CB17_93362_6
vOTU90_CB17_93362	7	vOTU90_CB17_93362_7
vOTU90_CB17_93362	8	vOTU90_CB17_93362_8
vOTU90_CB17_93362	9	vOTU90_CB17_93362_9
vOTU90_CB17_93362	10	vOTU90_CB17_93362_10			BLAST:DNA/RNA helicase, superfamily II, SNF2 family(db=KEGG evalue=7.1e-39 bit_score=167.5 identity=29.1)	BLAST:hypothetical protein n=1 Tax=Methylobacterium sp. 285MFTsu5.1 RepID=UPI00035CC538(db=UNIREF evalue=5e-88 bit_score=331.6 identity=39.0)	IPRSCAN:SNF2 family N-terminal domain(db=Pfam db_id=PF00176 evalue=1.9e-15 interpro_id=IPR999999 interpro_description=SNF2 family N-terminal domain)
vOTU90_CB17_93362	11	vOTU90_CB17_93362_11			BLAST:VRR-NUC domain.(db=KEGG evalue=1.6e-07 bit_score=61.2 identity=30.6)	BLAST:Putative uncharacterized protein n=1 Tax=Gemella haemolysans M341 RepID=F3A2P6_9BACL(db=UNIREF evalue=1.6e-07 bit_score=62.0 identity=39.5)
vOTU90_CB17_93362	12	vOTU90_CB17_93362_12
vOTU90_CB17_93362	13	vOTU90_CB17_93362_13
vOTU90_CB17_93362	14	vOTU90_CB17_93362_14				BLAST:hypothetical protein n=1 Tax=Methylobacterium sp. 285MFTsu5.1 RepID=UPI00037C4CE4(db=UNIREF evalue=1.2e-26 bit_score=126.7 identity=31.9)	IPRSCAN:PD-(D/E)XK nuclease superfamily(db=Pfam db_id=PF12705 evalue=7.4e-15 interpro_id=IPR999999 interpro_description=PD-(D/E)XK nuclease superfamily)
vOTU90_CB17_93362	15	vOTU90_CB17_93362_15
vOTU90_CB17_93362	16	vOTU90_CB17_93362_16
vOTU90_CB17_93362	17	vOTU90_CB17_93362_17
vOTU90_CB17_93362	18	vOTU90_CB17_93362_18
vOTU90_CB17_93362	19	vOTU90_CB17_93362_19				BLAST:Phage-related DNA polymerase n=3 Tax=Pasteurella multocida RepID=S3H402_PASMD(db=UNIREF evalue=1.2e-21 bit_score=110.5 identity=35.6)
vOTU90_CB17_93362	20	vOTU90_CB17_93362_20			BLAST:phage-related DNA polymerase(db=KEGG evalue=9e-14 bit_score=82.8 identity=53.5)	BLAST:DNA-directed DNA polymerase I n=1 Tax=Methylobacterium sp. GXF4 RepID=I9CSF4_9RHIZ(db=UNIREF evalue=2.6e-16 bit_score=92.0 identity=32.3)
vOTU90_CB17_93362	21	vOTU90_CB17_93362_21			BLAST:phage-related DNA polymerase(db=KEGG evalue=3.3e-09 bit_score=66.6 identity=33.0)	BLAST:Phage-related DNA polymerase n=1 Tax=Myxococcus stipitatus (strain DSM 14675 / JCM 12634 / Mx s8) RepID=L7U6T8_MYXSD(db=UNIREF evalue=5.9e-09 bit_score=66.6 identity=33.0)
vOTU90_CB17_93362	22	vOTU90_CB17_93362_22
vOTU90_CB17_93362	23	vOTU90_CB17_93362_23
vOTU90_CB17_93362	24	vOTU90_CB17_93362_24
vOTU90_CB17_93362	25	vOTU90_CB17_93362_25
vOTU90_CB17_93362	26	vOTU90_CB17_93362_26			BLAST:exonuclease(db=KEGG evalue=3.8e-10 bit_score=70.1 identity=35.5)	BLAST:Uncharacterized protein n=4 Tax=Escherichia coli RepID=I2S613_ECOLX(db=UNIREF evalue=6.7e-10 bit_score=70.1 identity=35.5)	IPRSCAN:3' exoribonuclease, RNase T-like(db=Pfam db_id=PF16473 evalue=2.2e-10 interpro_id=IPR999999 interpro_description=3' exoribonuclease, RNase T-like)
vOTU90_CB17_93362	27	vOTU90_CB17_93362_27			BLAST:hypothetical protein(db=KEGG evalue=1.4e-19 bit_score=100.9 identity=59.5)	BLAST:UPI0003CEDDC1 related cluster n=1 Tax=unknown RepID=UPI0003CEDDC1(db=UNIREF evalue=7.7e-24 bit_score=115.9 identity=62.8)
vOTU90_CB17_93362	28	vOTU90_CB17_93362_28
vOTU90_CB17_93362	29	vOTU90_CB17_93362_29			BLAST:hypothetical protein(db=KEGG evalue=3.8e-11 bit_score=73.9 identity=40.5)	BLAST:Uncharacterized protein n=1 Tax=Alicycliphilus denitrificans (strain DSM 18852 / JCM 14587 / BC) RepID=E8TUZ8_ALIDB(db=UNIREF evalue=6.8e-11 bit_score=73.9 identity=40.5)
vOTU90_CB17_93362	30	vOTU90_CB17_93362_30
vOTU90_CB17_93362	31	vOTU90_CB17_93362_31
vOTU90_CB17_93362	32	vOTU90_CB17_93362_32
vOTU90_CB17_93362	33	vOTU90_CB17_93362_33
vOTU90_CB17_93362	34	vOTU90_CB17_93362_34
vOTU90_CB17_93362	35	vOTU90_CB17_93362_35			BLAST:hypothetical protein(db=KEGG evalue=3.2e-20 bit_score=104.0 identity=35.9)	BLAST:Putative uncharacterized protein n=1 Tax=Roseibium sp. TrichSKD4 RepID=E2CKR2_9RHOB(db=UNIREF evalue=5.5e-23 bit_score=114.0 identity=37.8)
vOTU90_CB17_93362	36	vOTU90_CB17_93362_36			BLAST:hypothetical protein(db=KEGG evalue=2.5e-08 bit_score=64.3 identity=33.7)	BLAST:Uncharacterized protein n=1 Tax=Rhizobium sp. RepID=L0NDM3_RHISP(db=UNIREF evalue=7.7e-13 bit_score=80.1 identity=35.3)
vOTU90_CB17_93362	37	vOTU90_CB17_93362_37
vOTU90_CB17_93362	38	vOTU90_CB17_93362_38			BLAST:hypothetical protein(db=KEGG evalue=8.1e-45 bit_score=186.8 identity=33.1)	BLAST:Uncharacterized protein n=1 Tax=Rhizobium sp. RepID=L0NEA8_RHISP(db=UNIREF evalue=1.1e-44 bit_score=187.2 identity=35.9)	IPRSCAN:Putative metallopeptidase domain(db=Pfam db_id=PF13203 evalue=1.4e-34 interpro_id=IPR999999 interpro_description=Putative metallopeptidase domain)
vOTU90_CB17_93362	39	vOTU90_CB17_93362_39			BLAST:ATPase(db=KEGG evalue=2.7e-27 bit_score=127.5 identity=35.8)	BLAST:ATPase associated with various cellular activities AAA_3 n=1 Tax=Desulfovibrio vulgaris (strain Miyazaki F / DSM 19637) RepID=B8DR30_DESVM(db=UNIREF evalue=4.7e-27 bit_score=127.5 identity=35.8)
vOTU90_CB17_93362	40	vOTU90_CB17_93362_40			BLAST:atpase associated with various cellular activities aaa_3(db=KEGG evalue=4.3e-21 bit_score=107.1 identity=36.8)	BLAST:ATPase associated with various cellular activities AAA_3 n=2 Tax=Sulfuricurvum RepID=E4TZV8_SULKY(db=UNIREF evalue=1.2e-21 bit_score=109.8 identity=38.6)
vOTU90_CB17_93362	41	vOTU90_CB17_93362_41
vOTU90_CB17_93362	42	vOTU90_CB17_93362_42
vOTU90_CB17_93362	43	vOTU90_CB17_93362_43
vOTU90_CB17_93362	44	vOTU90_CB17_93362_44
vOTU90_CB17_93362	45	vOTU90_CB17_93362_45
vOTU90_CB17_93362	46	vOTU90_CB17_93362_46
vOTU90_CB17_93362	47	vOTU90_CB17_93362_47
vOTU90_CB17_93362	48	vOTU90_CB17_93362_48
vOTU90_CB17_93362	49	vOTU90_CB17_93362_49
vOTU90_CB17_93362	50	vOTU90_CB17_93362_50
vOTU90_CB17_93362	51	vOTU90_CB17_93362_51
vOTU90_CB17_93362	52	vOTU90_CB17_93362_52
vOTU90_CB17_93362	53	vOTU90_CB17_93362_53
vOTU90_CB17_93362	54	vOTU90_CB17_93362_54
vOTU90_CB17_93362	55	vOTU90_CB17_93362_55
vOTU90_CB17_93362	56	vOTU90_CB17_93362_56
vOTU90_CB17_93362	57	vOTU90_CB17_93362_57
vOTU90_CB17_93362	58	vOTU90_CB17_93362_58
vOTU90_CB17_93362	59	vOTU90_CB17_93362_59
vOTU90_CB17_93362	60	vOTU90_CB17_93362_60
vOTU90_CB17_93362	61	vOTU90_CB17_93362_61
vOTU90_CB17_93362	62	vOTU90_CB17_93362_62					IPRSCAN:Protein of unknown function (DUF1353)(db=Pfam db_id=PF07087 evalue=2.3e-06 interpro_id=IPR999999 interpro_description=Protein of unknown function (DUF1353))
vOTU90_CB17_93362	63	vOTU90_CB17_93362_63					IPRSCAN:Protein of unknown function (DUF1353)(db=Pfam db_id=PF07087 evalue=1.1e-12 interpro_id=IPR999999 interpro_description=Protein of unknown function (DUF1353))
vOTU90_CB17_93362	64	vOTU90_CB17_93362_64
vOTU90_CB17_93362	65	vOTU90_CB17_93362_65
vOTU90_CB17_93362	66	vOTU90_CB17_93362_66			BLAST:hypothetical protein LOC100366058(db=KEGG evalue=8.4e-11 bit_score=72.8 identity=37.6)	BLAST:Uncharacterized protein (Fragment) n=1 Tax=Eimeria tenella RepID=U6KYS8_EIMTE(db=UNIREF evalue=1.2e-12 bit_score=79.7 identity=45.8)
vOTU90_CB17_93362	67	vOTU90_CB17_93362_67			BLAST:hypothetical protein(db=KEGG evalue=4.8e-11 bit_score=73.2 identity=35.7)	BLAST:Uncharacterized protein n=1 Tax=Aneurinibacillus aneurinilyticus ATCC 12856 RepID=U1X7D6_ANEAE(db=UNIREF evalue=2.1e-17 bit_score=95.1 identity=40.9)
vOTU90_CB17_93362	68	vOTU90_CB17_93362_68
vOTU90_CB17_93362	69	vOTU90_CB17_93362_69
vOTU90_CB17_93362	70	vOTU90_CB17_93362_70
vOTU90_CB17_93362	71	vOTU90_CB17_93362_71			BLAST:peptidase M23(db=KEGG evalue=9e-19 bit_score=99.0 identity=39.7)	BLAST:Uncharacterized protein n=1 Tax=Salicola phage CGphi29 RepID=M4QPX0_9VIRU(db=UNIREF evalue=1e-33 bit_score=149.4 identity=52.6)	IPRSCAN:Peptidase family M23(db=Pfam db_id=PF01551 evalue=3.3e-10 interpro_id=IPR999999 interpro_description=Peptidase family M23)
vOTU90_CB17_93362	72	vOTU90_CB17_93362_72
vOTU90_CB17_93362	73	vOTU90_CB17_93362_73			BLAST:hypothetical protein(db=KEGG evalue=2.3e-65 bit_score=256.1 identity=38.5)	BLAST:Uncharacterized protein n=1 Tax=Gluconacetobacter diazotrophicus (strain ATCC 49037 / DSM 5601 / PAl5) RepID=A9H796_GLUDA(db=UNIREF evalue=4.1e-65 bit_score=256.1 identity=38.5)
vOTU90_CB17_93362	74	vOTU90_CB17_93362_74			BLAST:hypothetical protein(db=KEGG evalue=1.8e-26 bit_score=125.9 identity=26.6)	BLAST:hypothetical protein n=1 Tax=Janthinobacterium sp. CG3 RepID=UPI000364170A(db=UNIREF evalue=5.6e-39 bit_score=168.3 identity=28.9)
vOTU90_CB17_93362	75	vOTU90_CB17_93362_75				BLAST:hypothetical protein n=1 Tax=Thioalkalivibrio sp. ALE12 RepID=UPI0003716BCF(db=UNIREF evalue=3.6e-19 bit_score=101.7 identity=30.3)
vOTU90_CB17_93362	76	vOTU90_CB17_93362_76
vOTU90_CB17_93362	77	vOTU90_CB17_93362_77			BLAST:hypothetical protein(db=KEGG evalue=1.2e-12 bit_score=78.6 identity=48.6)	BLAST:Predicted protein n=1 Tax=Micromonas sp. (strain RCC299 / NOUM17) RepID=C1EDM1_MICSR(db=UNIREF evalue=2.2e-12 bit_score=78.6 identity=48.6)
vOTU90_CB17_93362	78	vOTU90_CB17_93362_78				BLAST:hypothetical protein n=1 Tax=Acinetobacter sp. P8-3-8 RepID=UPI0002486961(db=UNIREF evalue=2e-13 bit_score=82.4 identity=35.3)
vOTU90_CB17_93362	79	vOTU90_CB17_93362_79		RBH:Uncharacterized protein n=1 Tax=Desulfovibrio africanus PCS RepID=M5PXW6_DESAF(db=UNIREF)	BLAST:hypothetical protein(db=KEGG evalue=4.7e-69 bit_score=267.3 identity=42.7)	BLAST:Uncharacterized protein n=1 Tax=Desulfovibrio africanus PCS RepID=M5PXW6_DESAF(db=UNIREF evalue=5.6e-102 bit_score=377.5 identity=54.9)
vOTU90_CB17_93362	80	vOTU90_CB17_93362_80
vOTU90_CB17_93362	81	vOTU90_CB17_93362_81
vOTU90_CB17_93362	82	vOTU90_CB17_93362_82
vOTU90_CB17_93362	83	vOTU90_CB17_93362_83
vOTU90_CB17_93362	84	vOTU90_CB17_93362_84
vOTU90_CB17_93362	85	vOTU90_CB17_93362_85
vOTU90_CB17_93362	86	vOTU90_CB17_93362_86
vOTU90_CB17_93362	87	vOTU90_CB17_93362_87
vOTU90_CB17_93362	88	vOTU90_CB17_93362_88
vOTU90_CB17_93362	89	vOTU90_CB17_93362_89
vOTU90_CB17_93362	90	vOTU90_CB17_93362_90				BLAST:Uncharacterized protein n=1 Tax=Pseudomonas sp. M47T1 RepID=I4N3L2_9PSED(db=UNIREF evalue=6.5e-19 bit_score=100.1 identity=41.1)
vOTU90_CB17_93362	91	vOTU90_CB17_93362_91				BLAST:Putative uncharacterized protein n=1 Tax=Pseudomonas syringae pv. maculicola str. ES4326 RepID=F3HIC0_PSEYM(db=UNIREF evalue=1.3e-37 bit_score=163.3 identity=37.1)
vOTU90_CB17_93362	92	vOTU90_CB17_93362_92			BLAST:hypothetical protein(db=KEGG evalue=1.2e-22 bit_score=112.1 identity=36.6)	BLAST:Uncharacterized protein n=1 Tax=Pseudomonas sp. M47T1 RepID=I4N3L1_9PSED(db=UNIREF evalue=1.7e-35 bit_score=155.6 identity=47.5)
vOTU90_CB17_93362	93	vOTU90_CB17_93362_93
vOTU90_CB17_93362	94	vOTU90_CB17_93362_94			BLAST:hypothetical protein(db=KEGG evalue=2.4e-27 bit_score=127.5 identity=48.3)	BLAST:Uncharacterized protein n=1 Tax=Thauera sp. 27 RepID=N6YPZ0_9RHOO(db=UNIREF evalue=2.1e-34 bit_score=151.8 identity=54.9)
vOTU90_CB17_93362	95	vOTU90_CB17_93362_95
vOTU90_CB17_93362	96	vOTU90_CB17_93362_96				BLAST:Putative uncharacterized protein n=1 Tax=Pseudomonas syringae pv. maculicola str. ES4326 RepID=F3HIB1_PSEYM(db=UNIREF evalue=1.9e-29 bit_score=137.1 identity=26.7)
vOTU90_CB17_93362	97	vOTU90_CB17_93362_97			BLAST:hypothetical protein(db=KEGG evalue=1.6e-11 bit_score=75.9 identity=27.7)	BLAST:Putative uncharacterized protein n=1 Tax=Pseudomonas syringae pv. maculicola str. ES4326 RepID=F3HIB0_PSEYM(db=UNIREF evalue=1.5e-52 bit_score=213.0 identity=39.1)
vOTU90_CB17_93362	98	vOTU90_CB17_93362_98
vOTU90_CB17_93362	99	vOTU90_CB17_93362_99
vOTU90_CB17_93362	100	vOTU90_CB17_93362_100
vOTU90_CB17_93362	101	vOTU90_CB17_93362_101			BLAST:hypothetical protein(db=KEGG evalue=2.8e-22 bit_score=111.7 identity=29.0)	BLAST:Uncharacterized protein n=1 Tax=Ruegeria sp. (strain TM1040) RepID=Q1GIG2_RUEST(db=UNIREF evalue=1.1e-21 bit_score=110.5 identity=29.1)
vOTU90_CB17_93362	102	vOTU90_CB17_93362_102				BLAST:Uncharacterized protein n=1 Tax=Cardiobacterium valvarum F0432 RepID=G9ZDE1_9GAMM(db=UNIREF evalue=7.9e-13 bit_score=82.0 identity=22.7)	IPRSCAN:Domain of unknown function (DUF927)(db=Pfam db_id=PF06048 evalue=6.2e-26 interpro_id=IPR999999 interpro_description=Domain of unknown function (DUF927))
vOTU90_CB17_93362	103	vOTU90_CB17_93362_103			BLAST:primase; K06919 putative DNA primase/helicase(db=KEGG evalue=5e-09 bit_score=68.2 identity=31.4)	BLAST:hypothetical protein n=1 Tax=Methylobacterium sp. 285MFTsu5.1 RepID=UPI00036E2392(db=UNIREF evalue=1.3e-28 bit_score=134.0 identity=29.0)
vOTU90_CB17_93362	104	vOTU90_CB17_93362_104
vOTU90_CB17_93362	105	vOTU90_CB17_93362_105			BLAST:SCH63.38; hypothetical protein(db=KEGG evalue=9e-07 bit_score=60.5 identity=32.4)	BLAST:Uncharacterized protein n=1 Tax=Streptomyces coelicolor (strain ATCC BAA-471 / A3(2) / M145) RepID=Q9F2J0_STRCO(db=UNIREF evalue=1.6e-06 bit_score=60.5 identity=32.4)
vOTU90_CB17_93362	106	vOTU90_CB17_93362_106				BLAST:hypothetical protein n=1 Tax=Uliginosibacterium gangwonense RepID=UPI00037D524A(db=UNIREF evalue=4.5e-07 bit_score=60.8 identity=31.1)
vOTU90_CB17_93362	107	vOTU90_CB17_93362_107
vOTU90_CB17_93362	108	vOTU90_CB17_93362_108			BLAST:DNA/RNA helicase, superfamily II, SNF2 family(db=KEGG evalue=1.9e-42 bit_score=179.5 identity=28.7)	BLAST:hypothetical protein n=1 Tax=Methylobacterium sp. 285MFTsu5.1 RepID=UPI00035CC538(db=UNIREF evalue=5.5e-93 bit_score=348.2 identity=37.7)	IPRSCAN:SNF2 family N-terminal domain(db=Pfam db_id=PF00176 evalue=4.5e-16 interpro_id=IPR999999 interpro_description=SNF2 family N-terminal domain)
vOTU90_CB17_93362	109	vOTU90_CB17_93362_109			BLAST:hypothetical protein(db=KEGG evalue=6.5e-09 bit_score=65.9 identity=43.7)	BLAST:Phage-related protein n=2 Tax=root RepID=A6Q257_NITSB(db=UNIREF evalue=1.1e-08 bit_score=65.9 identity=43.7)
vOTU90_CB17_93362	110	vOTU90_CB17_93362_110
vOTU90_CB17_93362	111	vOTU90_CB17_93362_111
vOTU90_CB17_93362	112	vOTU90_CB17_93362_112			BLAST:dnaB domain protein(db=KEGG evalue=7e-67 bit_score=260.8 identity=41.0)	BLAST:DnaB domain protein n=7 Tax=Mycobacterium abscessus RepID=R4UV56_MYCAB(db=UNIREF evalue=1.2e-66 bit_score=260.8 identity=41.0)	IPRSCAN:PD-(D/E)XK nuclease superfamily(db=Pfam db_id=PF12705 evalue=5.3e-07 interpro_id=IPR999999 interpro_description=PD-(D/E)XK nuclease superfamily)
vOTU90_CB17_93362	113	vOTU90_CB17_93362_113
vOTU90_CB17_93362	114	vOTU90_CB17_93362_114
vOTU90_CB17_93362	115	vOTU90_CB17_93362_115			BLAST:phage-related DNA polymerase(db=KEGG evalue=1.4e-52 bit_score=213.4 identity=36.1)	BLAST:Phage-related DNA polymerase n=1 Tax=Myxococcus stipitatus (strain DSM 14675 / JCM 12634 / Mx s8) RepID=L7U6T8_MYXSD(db=UNIREF evalue=2.4e-52 bit_score=213.4 identity=36.1)
vOTU90_CB17_93362	116	vOTU90_CB17_93362_116
vOTU90_CB17_93362	117	vOTU90_CB17_93362_117
vOTU90_CB17_93362	118	vOTU90_CB17_93362_118			BLAST:exonuclease(db=KEGG evalue=1.9e-25 bit_score=121.7 identity=39.3)	BLAST:Exodeoxyribonuclease 8 n=2 Tax=Salmonella enterica subsp. enterica serovar Bovismorbificans str. 3114 RepID=V5ZIR5_SALET(db=UNIREF evalue=1.3e-24 bit_score=119.8 identity=38.0)	IPRSCAN:3' exoribonuclease, RNase T-like(db=Pfam db_id=PF16473 evalue=1.1e-29 interpro_id=IPR999999 interpro_description=3' exoribonuclease, RNase T-like)
vOTU90_CB17_93362	119	vOTU90_CB17_93362_119
vOTU90_CB17_93362	120	vOTU90_CB17_93362_120			BLAST:hypothetical protein(db=KEGG evalue=4e-11 bit_score=72.8 identity=41.5)	BLAST:Uncharacterized protein n=1 Tax=Delftia acidovorans (strain DSM 14801 / SPH-1) RepID=A9BYL4_DELAS(db=UNIREF evalue=7e-11 bit_score=72.8 identity=41.5)
vOTU90_CB17_93362	121	vOTU90_CB17_93362_121
vOTU90_CB17_93362	122	vOTU90_CB17_93362_122
vOTU90_CB17_93362	123	vOTU90_CB17_93362_123					IPRSCAN:Helix-turn-helix(db=Pfam db_id=PF01381 evalue=1.3e-05 interpro_id=IPR999999 interpro_description=Helix-turn-helix)
vOTU90_CB17_93362	124	vOTU90_CB17_93362_124
vOTU90_CB17_93362	125	vOTU90_CB17_93362_125
vOTU90_CB17_93362	126	vOTU90_CB17_93362_126			BLAST:hypothetical protein(db=KEGG evalue=6.6e-37 bit_score=160.2 identity=34.2)	BLAST:Putative uncharacterized protein n=1 Tax=Roseibium sp. TrichSKD4 RepID=E2CKR2_9RHOB(db=UNIREF evalue=5.8e-44 bit_score=184.5 identity=34.9)
vOTU90_CB17_93362	127	vOTU90_CB17_93362_127
vOTU90_CB17_93362	128	vOTU90_CB17_93362_128			BLAST:hypothetical protein(db=KEGG evalue=2.8e-51 bit_score=208.4 identity=34.6)	BLAST:Uncharacterized protein n=1 Tax=Pelobacter carbinolicus (strain DSM 2380 / Gra Bd 1) RepID=Q3A766_PELCD(db=UNIREF evalue=5e-51 bit_score=208.4 identity=34.6)	IPRSCAN:Putative metallopeptidase domain(db=Pfam db_id=PF13203 evalue=4.9e-39 interpro_id=IPR999999 interpro_description=Putative metallopeptidase domain)
vOTU90_CB17_93362	129	vOTU90_CB17_93362_129			BLAST:ATPase(db=KEGG evalue=1.3e-56 bit_score=226.1 identity=34.1)	BLAST:ATPase associated with various cellular activities AAA_3 n=1 Tax=Desulfovibrio vulgaris (strain Miyazaki F / DSM 19637) RepID=B8DR30_DESVM(db=UNIREF evalue=2.2e-56 bit_score=226.1 identity=34.1)
vOTU90_CB17_93362	130	vOTU90_CB17_93362_130
vOTU90_CB17_93362	131	vOTU90_CB17_93362_131
vOTU90_CB17_93362	132	vOTU90_CB17_93362_132
vOTU90_CB17_93362	133	vOTU90_CB17_93362_133
vOTU90_CB17_93362	134	vOTU90_CB17_93362_134
vOTU90_CB17_93362	135	vOTU90_CB17_93362_135
vOTU90_CB17_93362	136	vOTU90_CB17_93362_136
vOTU90_CB17_93362	137	vOTU90_CB17_93362_137
vOTU90_CB17_93362	138	vOTU90_CB17_93362_138
vOTU90_CB17_93362	139	vOTU90_CB17_93362_139
vOTU90_CB17_93362	140	vOTU90_CB17_93362_140
vOTU90_CB17_93362	141	vOTU90_CB17_93362_141
vOTU90_CB17_93362	142	vOTU90_CB17_93362_142
vOTU90_CB17_93362	143	vOTU90_CB17_93362_143
vOTU90_CB17_93362	144	vOTU90_CB17_93362_144
vOTU90_CB17_93362	145	vOTU90_CB17_93362_145
vOTU90_CB17_93362	146	vOTU90_CB17_93362_146
vOTU90_CB17_93362	147	vOTU90_CB17_93362_147
vOTU9716_CB17_78702	1	vOTU9716_CB17_78702_1				BLAST:Uncharacterized protein n=1 Tax=Mobiluncus mulieris ATCC 35239 RepID=E0QRB3_9ACTO(db=UNIREF evalue=4.6e-20 bit_score=104.0 identity=47.6)
vOTU9716_CB17_78702	2	vOTU9716_CB17_78702_2		RBH:Uncharacterized protein n=1 Tax=Actinomyces neuii BVS029A5 RepID=K0Z3G9_9ACTO(db=UNIREF)	BLAST:hypothetical protein(db=KEGG evalue=1.1e-79 bit_score=303.1 identity=37.2)	BLAST:Uncharacterized protein n=1 Tax=Actinomyces neuii BVS029A5 RepID=K0Z3G9_9ACTO(db=UNIREF evalue=4.7e-113 bit_score=414.8 identity=45.9)	IPRSCAN:Phage Terminase(db=Pfam db_id=PF03354 evalue=1.6e-08 interpro_id=IPR999999 interpro_description=Phage Terminase)
vOTU9716_CB17_78702	3	vOTU9716_CB17_78702_3			BLAST:hypothetical protein(db=KEGG evalue=5.1e-67 bit_score=260.8 identity=37.8)	BLAST:Uncharacterized protein n=1 Tax=Rhodococcus rhodnii LMG 5362 RepID=R7WT22_9NOCA(db=UNIREF evalue=2.2e-68 bit_score=266.2 identity=40.8)	IPRSCAN:Phage portal protein, SPP1 Gp6-like(db=Pfam db_id=PF05133 evalue=1.1e-15 interpro_id=IPR999999 interpro_description=Phage portal protein, SPP1 Gp6-like)
vOTU9716_CB17_78702	4	vOTU9716_CB17_78702_4			BLAST:hypothetical protein(db=KEGG evalue=1.4e-17 bit_score=95.9 identity=30.5)	BLAST:Uncharacterized protein n=1 Tax=Rhodococcus rhodnii LMG 5362 RepID=R7WPT6_9NOCA(db=UNIREF evalue=1.1e-23 bit_score=117.1 identity=31.8)
vOTU9716_CB17_78702	5	vOTU9716_CB17_78702_5			BLAST:hypothetical protein(db=KEGG evalue=1.6e-27 bit_score=128.6 identity=42.9)	BLAST:Uncharacterized protein n=1 Tax=Mycobacterium abscessus subsp. bolletii 50594 RepID=R4UBS5_MYCAB(db=UNIREF evalue=2.8e-27 bit_score=128.6 identity=42.9)
vOTU9716_CB17_78702	6	vOTU9716_CB17_78702_6
vOTU9716_CB17_78702	7	vOTU9716_CB17_78702_7
vOTU9716_CB17_78702	8	vOTU9716_CB17_78702_8				BLAST:Phage protein Gp19/Gp15/Gp42 n=2 Tax=Mobiluncus mulieris RepID=D0YV08_9ACTO(db=UNIREF evalue=1.1e-29 bit_score=136.0 identity=55.0)	IPRSCAN:Phage protein Gp19/Gp15/Gp42(db=Pfam db_id=PF09355 evalue=3.7e-06 interpro_id=IPR999999 interpro_description=Phage protein Gp19/Gp15/Gp42)
vOTU9716_CB17_78702	9	vOTU9716_CB17_78702_9			BLAST:hypothetical protein(db=KEGG evalue=6.8e-14 bit_score=82.4 identity=40.4)	BLAST:Uncharacterized protein n=15 Tax=Mycobacterium abscessus RepID=R4UE39_MYCAB(db=UNIREF evalue=1.2e-13 bit_score=82.4 identity=40.4)
vOTU9716_CB17_78702	10	vOTU9716_CB17_78702_10				BLAST:Uncharacterized protein n=1 Tax=Rhodococcus triatomae BKS 15-14 RepID=M2UWU5_9NOCA(db=UNIREF evalue=7.4e-11 bit_score=72.8 identity=47.7)
vOTU9716_CB17_78702	11	vOTU9716_CB17_78702_11				BLAST:Uncharacterized protein n=1 Tax=Streptomyces niveus NCIMB 11891 RepID=V6JSG5_STRNV(db=UNIREF evalue=4.7e-17 bit_score=94.0 identity=42.4)
vOTU9716_CB17_78702	12	vOTU9716_CB17_78702_12			BLAST:Phage associated (putative structural protein)(db=KEGG evalue=2.3e-38 bit_score=164.5 identity=44.7)	BLAST:Phage associated n=17 Tax=Mycobacterium abscessus RepID=H0I9G9_MYCAB(db=UNIREF evalue=4.1e-38 bit_score=164.5 identity=44.7)
vOTU9716_CB17_78702	13	vOTU9716_CB17_78702_13
vOTU9716_CB17_78702	14	vOTU9716_CB17_78702_14			BLAST:hypothetical protein(db=KEGG evalue=2.5e-10 bit_score=70.9 identity=52.1)	BLAST:Uncharacterized protein n=1 Tax=Nocardia asteroides NBRC 15531 RepID=U5EDG5_NOCAS(db=UNIREF evalue=3.4e-26 bit_score=124.4 identity=50.0)	IPRSCAN:Family of unknown function (DUF5361)(db=Pfam db_id=PF17318 evalue=8.2e-09 interpro_id=IPR999999 interpro_description=Family of unknown function (DUF5361))
vOTU9716_CB17_78702	15	vOTU9716_CB17_78702_15			BLAST:hypothetical protein(db=KEGG evalue=1.3e-68 bit_score=265.8 identity=50.9)	BLAST:hypothetical protein n=1 Tax=Leucobacter sp. UCD-THU RepID=UPI000374685D(db=UNIREF evalue=1.4e-73 bit_score=283.1 identity=55.9)
vOTU9716_CB17_78702	16	vOTU9716_CB17_78702_16			BLAST:hypothetical protein(db=KEGG evalue=9.3e-35 bit_score=153.3 identity=32.8)	BLAST:Tape measure protein n=3 Tax=unclassified Siphoviridae RepID=B6CXF2_9CAUD(db=UNIREF evalue=6.6e-36 bit_score=157.9 identity=29.6)
vOTU9716_CB17_78702	17	vOTU9716_CB17_78702_17			BLAST:excinuclease ABC subunit C(db=KEGG evalue=1.4e-20 bit_score=105.5 identity=38.8)	BLAST:hypothetical protein n=1 Tax=Glaciibacter superstes RepID=UPI0003B71DDB(db=UNIREF evalue=1.7e-42 bit_score=179.1 identity=61.9)
vOTU9716_CB17_78702	18	vOTU9716_CB17_78702_18			BLAST:valine-pyruvate aminotransferase(db=KEGG evalue=4e-34 bit_score=151.4 identity=31.4)	BLAST:hypothetical protein n=1 Tax=Glaciibacter superstes RepID=UPI0003B66426(db=UNIREF evalue=1.2e-137 bit_score=496.1 identity=66.1)
vOTU9716_CB17_78702	19	vOTU9716_CB17_78702_19		RBH:hypothetical protein n=1 Tax=Glaciibacter superstes RepID=UPI0003B669EF(db=UNIREF)	BLAST:nucleoside-diphosphate-sugar epimerase(db=KEGG evalue=4.8e-27 bit_score=127.5 identity=31.9)	BLAST:hypothetical protein n=1 Tax=Glaciibacter superstes RepID=UPI0003B669EF(db=UNIREF evalue=2.6e-97 bit_score=361.7 identity=61.7)
vOTU9716_CB17_78702	20	vOTU9716_CB17_78702_20				BLAST:hypothetical protein n=1 Tax=Glaciibacter superstes RepID=UPI0003B4E8D8(db=UNIREF evalue=4.1e-19 bit_score=101.3 identity=39.2)
vOTU9716_CB17_78702	21	vOTU9716_CB17_78702_21			BLAST:peptidase M23(db=KEGG evalue=1.7e-20 bit_score=105.5 identity=42.1)	BLAST:Peptidase, M23 family n=1 Tax=Leifsonia aquatica ATCC 14665 RepID=U2TET9_LEIAQ(db=UNIREF evalue=3.6e-21 bit_score=108.6 identity=44.5)	IPRSCAN:Peptidase family M23(db=Pfam db_id=PF01551 evalue=4.2e-26 interpro_id=IPR999999 interpro_description=Peptidase family M23)
vOTU9716_CB17_78702	22	vOTU9716_CB17_78702_22			BLAST:arginyl-tRNA synthetase(db=KEGG evalue=1.1e-10 bit_score=71.2 identity=45.9)	BLAST:Arginyl-tRNA synthetase n=1 Tax=Leifsonia xyli subsp. cynodontis DSM 46306 RepID=U3PFM4_LEIXC(db=UNIREF evalue=2e-10 bit_score=71.2 identity=45.9)
vOTU9716_CB17_78702	23	vOTU9716_CB17_78702_23			BLAST:hypothetical protein(db=KEGG evalue=9.6e-08 bit_score=61.6 identity=38.0)	BLAST:Uncharacterized protein n=1 Tax=Stackebrandtia nassauensis (strain DSM 44728 / NRRL B-16338 / NBRC 102104 / LLR-40K-21) RepID=D3Q2F5_STANL(db=UNIREF evalue=1.7e-07 bit_score=61.6 identity=38.0)
vOTU9716_CB17_78702	24	vOTU9716_CB17_78702_24			BLAST:polysaccharide deacetylase(db=KEGG evalue=2.1e-58 bit_score=232.3 identity=44.4)	BLAST:Polysaccharide deacetylase n=2 Tax=Frankia RepID=E3IX58_FRASU(db=UNIREF evalue=3.7e-58 bit_score=232.3 identity=44.4)	IPRSCAN:Polysaccharide deacetylase(db=Pfam db_id=PF01522 evalue=9.4e-13 interpro_id=IPR999999 interpro_description=Polysaccharide deacetylase)
vOTU9716_CB17_78702	25	vOTU9716_CB17_78702_25
vOTU9716_CB17_78702	26	vOTU9716_CB17_78702_26
vOTU9716_CB17_78702	27	vOTU9716_CB17_78702_27			BLAST:hypothetical protein(db=KEGG evalue=2.6e-61 bit_score=241.5 identity=39.9)	BLAST:hypothetical protein n=1 Tax=Frankia sp. BMG5.12 RepID=UPI00037280A9(db=UNIREF evalue=3.1e-65 bit_score=255.4 identity=42.9)	IPRSCAN:Glycosyl transferases group 1(db=Pfam db_id=PF13524 evalue=3.4e-17 interpro_id=IPR999999 interpro_description=Glycosyl transferases group 1)
vOTU9716_CB17_78702	28	vOTU9716_CB17_78702_28
vOTU9716_CB17_78702	29	vOTU9716_CB17_78702_29
vOTU9716_CB17_78702	30	vOTU9716_CB17_78702_30
vOTU9716_CB17_78702	31	vOTU9716_CB17_78702_31
vOTU9716_CB17_78702	32	vOTU9716_CB17_78702_32
vOTU9716_CB17_78702	33	vOTU9716_CB17_78702_33
vOTU9716_CB17_78702	34	vOTU9716_CB17_78702_34
vOTU9716_CB17_78702	35	vOTU9716_CB17_78702_35
vOTU9716_CB17_78702	36	vOTU9716_CB17_78702_36
vOTU9716_CB17_78702	37	vOTU9716_CB17_78702_37			BLAST:phage-related integrase(db=KEGG evalue=2.2e-60 bit_score=238.8 identity=33.9)	BLAST:Integrase family protein n=1 Tax=Microbacterium laevaniformans OR221 RepID=H8E1T5_9MICO(db=UNIREF evalue=1.7e-79 bit_score=303.1 identity=41.5)	IPRSCAN:Phage integrase, N-terminal SAM-like domain(db=Pfam db_id=PF14659 evalue=2.3e-09 interpro_id=IPR999999 interpro_description=Phage integrase, N-terminal SAM-like domain)
vOTU9716_CB17_78702	38	vOTU9716_CB17_78702_38
vOTU9716_CB17_78702	39	vOTU9716_CB17_78702_39
vOTU9716_CB17_78702	40	vOTU9716_CB17_78702_40
vOTU9716_CB17_78702	41	vOTU9716_CB17_78702_41
vOTU9716_CB17_78702	42	vOTU9716_CB17_78702_42
vOTU9716_CB17_78702	43	vOTU9716_CB17_78702_43				BLAST:Uncharacterized protein n=1 Tax=marine actinobacterium PHSC20C1 RepID=A4ALM8_9ACTN(db=UNIREF evalue=2.1e-10 bit_score=70.9 identity=53.8)	IPRSCAN:Helix-turn-helix domain(db=Pfam db_id=PF12728 evalue=3.6e-09 interpro_id=IPR999999 interpro_description=Helix-turn-helix domain)
vOTU9716_CB17_78702	44	vOTU9716_CB17_78702_44
vOTU9716_CB17_78702	45	vOTU9716_CB17_78702_45
vOTU9716_CB17_78702	46	vOTU9716_CB17_78702_46
vOTU9716_CB17_78702	47	vOTU9716_CB17_78702_47
vOTU9716_CB17_78702	48	vOTU9716_CB17_78702_48
vOTU9716_CB17_78702	49	vOTU9716_CB17_78702_49
vOTU9716_CB17_78702	50	vOTU9716_CB17_78702_50
vOTU9716_CB17_78702	51	vOTU9716_CB17_78702_51
vOTU9716_CB17_78702	52	vOTU9716_CB17_78702_52
vOTU9716_CB17_78702	53	vOTU9716_CB17_78702_53
vOTU9716_CB17_78702	54	vOTU9716_CB17_78702_54			BLAST:hypothetical protein(db=KEGG evalue=8e-15 bit_score=85.9 identity=46.6)	BLAST:Putative uncharacterized protein n=2 Tax=Corynebacterium aurimucosum RepID=C3PI76_CORA7(db=UNIREF evalue=1.4e-14 bit_score=85.9 identity=46.6)
vOTU9716_CB17_78702	55	vOTU9716_CB17_78702_55			BLAST:hypothetical protein(db=KEGG evalue=5.2e-61 bit_score=240.0 identity=55.9)	BLAST:Putative uncharacterized protein n=1 Tax=Jonesia denitrificans (strain ATCC 14870 / DSM 20603 / CIP 55134) RepID=C7R154_JONDD(db=UNIREF evalue=9.2e-61 bit_score=240.0 identity=55.9)	IPRSCAN:YqaJ-like viral recombinase domain(db=Pfam db_id=PF09588 evalue=9.9e-13 interpro_id=IPR999999 interpro_description=YqaJ-like viral recombinase domain)
vOTU9716_CB17_78702	56	vOTU9716_CB17_78702_56
vOTU9716_CB17_78702	57	vOTU9716_CB17_78702_57
vOTU9716_CB17_78702	58	vOTU9716_CB17_78702_58			BLAST:hypothetical protein(db=KEGG evalue=7.9e-34 bit_score=149.4 identity=41.7)	BLAST:Putative uncharacterized protein n=1 Tax=Rhodococcus phage REQ2 RepID=G9FH01_9VIRU(db=UNIREF evalue=1.2e-37 bit_score=162.9 identity=46.3)
vOTU9716_CB17_78702	59	vOTU9716_CB17_78702_59
vOTU9716_CB17_78702	60	vOTU9716_CB17_78702_60
vOTU9716_CB17_78702	61	vOTU9716_CB17_78702_61
vOTU9716_CB17_78702	62	vOTU9716_CB17_78702_62			BLAST:hypothetical protein(db=KEGG evalue=2.3e-12 bit_score=78.6 identity=26.2)	BLAST:Uncharacterized protein n=1 Tax=Burkholderia sp. TJI49 RepID=F0FVX0_9BURK(db=UNIREF evalue=5.7e-14 bit_score=84.7 identity=34.6)
vOTU9716_CB17_78702	63	vOTU9716_CB17_78702_63
vOTU9716_CB17_78702	64	vOTU9716_CB17_78702_64
vOTU9716_CB17_78702	65	vOTU9716_CB17_78702_65
vOTU9716_CB17_78702	66	vOTU9716_CB17_78702_66
vOTU9716_CB17_78702	67	vOTU9716_CB17_78702_67			BLAST:ssb; single-stranded DNA-binding protein; K03111 single-strand DNA-binding protein(db=KEGG evalue=2.7e-42 bit_score=177.2 identity=57.2)	BLAST:single-stranded DNA-binding protein n=1 Tax=Glaciibacter superstes RepID=UPI0003B77862(db=UNIREF evalue=2.3e-44 bit_score=184.9 identity=59.5)	IPRSCAN:Single-strand binding protein family(db=Pfam db_id=PF00436 evalue=1.1e-19 interpro_id=IPR999999 interpro_description=Single-strand binding protein family)
vOTU9716_CB17_78702	68	vOTU9716_CB17_78702_68
vOTU9716_CB17_78702	69	vOTU9716_CB17_78702_69
vOTU9716_CB17_78702	70	vOTU9716_CB17_78702_70
vOTU9716_CB17_78702	71	vOTU9716_CB17_78702_71
vOTU9716_CB17_78702	72	vOTU9716_CB17_78702_72			BLAST:hypothetical protein(db=KEGG evalue=9.2e-20 bit_score=102.8 identity=31.9)	BLAST:Uncharacterized protein n=1 Tax=Leifsonia xyli subsp. xyli (strain CTCB07) RepID=Q6AC57_LEIXX(db=UNIREF evalue=1.6e-19 bit_score=102.8 identity=31.9)
vOTU9716_CB17_78702	73	vOTU9716_CB17_78702_73
vOTU9716_CB17_78702	74	vOTU9716_CB17_78702_74			BLAST:hypothetical protein(db=KEGG evalue=1.6e-26 bit_score=126.3 identity=28.7)	BLAST:Putative uncharacterized protein n=1 Tax=Caenorhabditis remanei RepID=E3NSU7_CAERE(db=UNIREF evalue=2.8e-34 bit_score=152.9 identity=32.8)
vOTU9716_CB17_78702	75	vOTU9716_CB17_78702_75
vOTU9716_CB17_78702	76	vOTU9716_CB17_78702_76
vOTU9716_CB17_78702	77	vOTU9716_CB17_78702_77
vOTU9716_CB17_78702	78	vOTU9716_CB17_78702_78				BLAST:Putative uncharacterized protein n=1 Tax=Collinsella tanakaei YIT 12063 RepID=G1WJ00_9ACTN(db=UNIREF evalue=2.5e-07 bit_score=61.2 identity=35.2)
vOTU9716_CB17_78702	79	vOTU9716_CB17_78702_79			BLAST:glycoside hydrolase(db=KEGG evalue=1.5e-07 bit_score=60.5 identity=65.0)	BLAST:alpha-1 2-mannosidase n=1 Tax=Pedobacter agri RepID=UPI00029A85FB(db=UNIREF evalue=2.6e-07 bit_score=60.5 identity=68.9)	IPRSCAN:Glycosyl hydrolase family 92(db=Pfam db_id=PF07971 evalue=2.3e-09 interpro_id=IPR999999 interpro_description=Glycosyl hydrolase family 92)
vOTU9716_CB17_78702	80	vOTU9716_CB17_78702_80
vOTU9716_CB17_78702	81	vOTU9716_CB17_78702_81			BLAST:six-hairpin glycosidase-like protein; K09704 hypothetical protein(db=KEGG evalue=2.4e-47 bit_score=193.7 identity=73.6)	BLAST:Uncharacterized protein n=1 Tax=Joostella marina DSM 19592 RepID=I3C1C8_9FLAO(db=UNIREF evalue=8.5e-48 bit_score=196.1 identity=75.8)	IPRSCAN:Metal-independent alpha-mannosidase (GH125)(db=Pfam db_id=PF06824 evalue=8.4e-37 interpro_id=IPR999999 interpro_description=Metal-independent alpha-mannosidase (GH125))
vOTU9716_CB17_78702	82	vOTU9716_CB17_78702_82			BLAST:six-hairpin glycosidase-like protein; K09704 hypothetical protein(db=KEGG evalue=2.6e-39 bit_score=167.2 identity=71.3)	BLAST:Uncharacterized protein n=1 Tax=Joostella marina DSM 19592 RepID=I3C1C8_9FLAO(db=UNIREF evalue=4.2e-40 bit_score=170.6 identity=69.0)	IPRSCAN:Metal-independent alpha-mannosidase (GH125)(db=Pfam db_id=PF06824 evalue=3.1e-28 interpro_id=IPR999999 interpro_description=Metal-independent alpha-mannosidase (GH125))
vOTU9716_CB17_78702	83	vOTU9716_CB17_78702_83			BLAST:six-hairpin glycosidase-like protein; K09704 hypothetical protein(db=KEGG evalue=2.9e-17 bit_score=93.6 identity=55.3)	BLAST:twin-arginine translocation pathway signal n=2 Tax=Spirosoma RepID=UPI00037CA7B9(db=UNIREF evalue=1e-17 bit_score=95.9 identity=55.9)	IPRSCAN:Metal-independent alpha-mannosidase (GH125)(db=Pfam db_id=PF06824 evalue=2.8e-21 interpro_id=IPR999999 interpro_description=Metal-independent alpha-mannosidase (GH125))
vOTU9716_CB17_78702	84	vOTU9716_CB17_78702_84			BLAST:six-hairpin glycosidase-like protein; K09704 hypothetical protein(db=KEGG evalue=1.3e-07 bit_score=60.1 identity=68.4)	BLAST:Uncharacterized protein n=1 Tax=Leeuwenhoekiella blandensis (strain CECT 7118 / CCUG 51940 / MED217) RepID=A3XPN6_LEEBM(db=UNIREF evalue=1.2e-08 bit_score=64.3 identity=76.3)	IPRSCAN:Metal-independent alpha-mannosidase (GH125)(db=Pfam db_id=PF06824 evalue=3.2e-09 interpro_id=IPR999999 interpro_description=Metal-independent alpha-mannosidase (GH125))
vOTU9716_CB17_78702	85	vOTU9716_CB17_78702_85
vOTU9716_CB17_78702	86	vOTU9716_CB17_78702_86			BLAST:alpha-1,2-mannosidase(db=KEGG evalue=3.4e-14 bit_score=82.8 identity=55.1)	BLAST:Alpha-1,2-mannosidase, putative n=1 Tax=Joostella marina DSM 19592 RepID=I3C1C9_9FLAO(db=UNIREF evalue=1.2e-14 bit_score=85.1 identity=57.6)	IPRSCAN:Glycosyl hydrolase family 92(db=Pfam db_id=PF07971 evalue=5.3e-14 interpro_id=IPR999999 interpro_description=Glycosyl hydrolase family 92)
vOTU9716_CB17_78702	87	vOTU9716_CB17_78702_87			BLAST:alpha-1,2-mannosidase(db=KEGG evalue=6.8e-32 bit_score=142.1 identity=67.7)	BLAST:Alpha-1,2-mannosidase, putative n=1 Tax=Echinicola vietnamensis (strain DSM 17526 / LMG 23754 / KMM 6221) RepID=L0G5A2_ECHVK(db=UNIREF evalue=1.2e-31 bit_score=142.1 identity=67.7)	IPRSCAN:Glycosyl hydrolase family 92(db=Pfam db_id=PF07971 evalue=5.3e-19 interpro_id=IPR999999 interpro_description=Glycosyl hydrolase family 92)
vOTU9716_CB17_78702	88	vOTU9716_CB17_78702_88			BLAST:lipase(db=KEGG evalue=2e-17 bit_score=93.6 identity=65.7)	BLAST:Probable lipase n=1 Tax=Zunongwangia profunda (strain DSM 18752 / CCTCC AB 206139 / SM-A87) RepID=D5BL34_ZUNPS(db=UNIREF evalue=3.5e-17 bit_score=93.6 identity=65.7)	IPRSCAN:alpha/beta hydrolase fold(db=Pfam db_id=PF07859 evalue=1.8e-08 interpro_id=IPR999999 interpro_description=alpha/beta hydrolase fold)
vOTU9716_CB17_78702	89	vOTU9716_CB17_78702_89			BLAST:lipase(db=KEGG evalue=2.9e-48 bit_score=196.8 identity=82.3)	BLAST:Probable lipase n=1 Tax=Zunongwangia profunda (strain DSM 18752 / CCTCC AB 206139 / SM-A87) RepID=D5BL34_ZUNPS(db=UNIREF evalue=5.1e-48 bit_score=196.8 identity=82.3)	IPRSCAN:Prolyl oligopeptidase family(db=Pfam db_id=PF00326 evalue=1.7e-05 interpro_id=IPR999999 interpro_description=Prolyl oligopeptidase family)
vOTU9716_CB17_78702	90	vOTU9716_CB17_78702_90			BLAST:alpha-glucosidase(db=KEGG evalue=5.9e-13 bit_score=79.0 identity=50.6)	BLAST:alpha-glucosidase n=1 Tax=Marinilabilia salmonicolor RepID=UPI00029B53C7(db=UNIREF evalue=1.4e-12 bit_score=78.6 identity=46.0)	IPRSCAN:Glycosyl-hydrolase 97 N-terminal(db=Pfam db_id=PF14508 evalue=1e-06 interpro_id=IPR999999 interpro_description=Glycosyl-hydrolase 97 N-terminal)
vOTU9716_CB17_78702	91	vOTU9716_CB17_78702_91
vOTU9716_CB17_78702	92	vOTU9716_CB17_78702_92			BLAST:ROK family protein(db=KEGG evalue=2.9e-18 bit_score=96.7 identity=55.4)	BLAST:Uncharacterized protein n=1 Tax=Leeuwenhoekiella blandensis (strain CECT 7118 / CCUG 51940 / MED217) RepID=A3XPP5_LEEBM(db=UNIREF evalue=1e-26 bit_score=125.6 identity=70.8)	IPRSCAN:ROK family(db=Pfam db_id=PF00480 evalue=1.6e-07 interpro_id=IPR999999 interpro_description=ROK family)
vOTU9716_CB17_78702	93	vOTU9716_CB17_78702_93			BLAST:glucokinase(db=KEGG evalue=7.9e-12 bit_score=75.1 identity=46.3)	BLAST:Uncharacterized protein n=1 Tax=Leeuwenhoekiella blandensis (strain CECT 7118 / CCUG 51940 / MED217) RepID=A3XPP5_LEEBM(db=UNIREF evalue=1.5e-13 bit_score=81.6 identity=52.2)
vOTU9716_CB17_78702	94	vOTU9716_CB17_78702_94			BLAST:acylhydrolase(db=KEGG evalue=4.6e-40 bit_score=169.5 identity=71.4)	BLAST:Putative acylhydrolase n=1 Tax=Leeuwenhoekiella blandensis (strain CECT 7118 / CCUG 51940 / MED217) RepID=A3XPP4_LEEBM(db=UNIREF evalue=5.6e-41 bit_score=173.3 identity=74.5)	IPRSCAN:GDSL-like Lipase/Acylhydrolase family(db=Pfam db_id=PF13472 evalue=5.9e-13 interpro_id=IPR999999 interpro_description=GDSL-like Lipase/Acylhydrolase family)
vOTU9716_CB17_78702	95	vOTU9716_CB17_78702_95			BLAST:xylose isomerase domain-containing protein tim barrel(db=KEGG evalue=5.1e-31 bit_score=139.4 identity=58.2)	BLAST:Xylose isomerase domain-containing protein TIM barrel n=1 Tax=Cellulophaga algicola (strain DSM 14237 / IC166 / ACAM 630) RepID=E6XDG3_CELAD(db=UNIREF evalue=9.1e-31 bit_score=139.4 identity=58.2)
vOTU9716_CB17_78702	96	vOTU9716_CB17_78702_96			BLAST:sugar hydrolase(db=KEGG evalue=1.9e-36 bit_score=157.1 identity=82.8)	BLAST:Putative sugar hydrolase n=1 Tax=Zunongwangia profunda (strain DSM 18752 / CCTCC AB 206139 / SM-A87) RepID=D5BFU1_ZUNPS(db=UNIREF evalue=3.3e-36 bit_score=157.1 identity=82.8)	IPRSCAN:Glycosyl hydrolase family 92(db=Pfam db_id=PF07971 evalue=9.1e-28 interpro_id=IPR999999 interpro_description=Glycosyl hydrolase family 92)
vOTU9716_CB17_78702	97	vOTU9716_CB17_78702_97			BLAST:sugar hydrolase(db=KEGG evalue=9.4e-20 bit_score=101.3 identity=82.5)	BLAST:Putative sugar hydrolase n=1 Tax=Zunongwangia profunda (strain DSM 18752 / CCTCC AB 206139 / SM-A87) RepID=D5BFU1_ZUNPS(db=UNIREF evalue=1.7e-19 bit_score=101.3 identity=82.5)	IPRSCAN:Glycosyl hydrolase family 92(db=Pfam db_id=PF07971 evalue=3.7e-14 interpro_id=IPR999999 interpro_description=Glycosyl hydrolase family 92)
vOTU9716_CB17_78702	98	vOTU9716_CB17_78702_98			BLAST:sugar hydrolase(db=KEGG evalue=1.1e-36 bit_score=157.9 identity=85.5)	BLAST:Putative sugar hydrolase n=1 Tax=Leeuwenhoekiella blandensis (strain CECT 7118 / CCUG 51940 / MED217) RepID=A3XPP3_LEEBM(db=UNIREF evalue=2e-38 bit_score=164.5 identity=84.3)	IPRSCAN:Glycosyl hydrolase family 92(db=Pfam db_id=PF07971 evalue=2.5e-22 interpro_id=IPR999999 interpro_description=Glycosyl hydrolase family 92)
[truncated: 294,947+ more rows]

## Sheet: Table S8
Table S8. Gene annotation and phage gene identification of the vOTU vOTU4_CB17_43158 encoding the AMG espG.The methods used for gene annotation and phage gene identification are described in the legend of Figure 5.
[truncated: 84 more rows]

## Sheet: Table S9
Table S9. Tests for selection pressure of epsG gene using site and free-ratio models.
[truncated: 9 more rows]

## Sheet: Table S10
Table S10. Summay and annotations of all brine viral genes under positive selection. The 23 putative phage tail fiber genes were highlighted in grey (i.e., Rows 3-25).
[truncated: 2,998 more rows]

[truncated: 1 more sheets: Table S11]
